# Supplementary material for: Genomic and proteomic analyses of Nus-dependent non-lambdoid phages reveal a novel coliphage group prevalent in gut: mEpimmI
Source: Front Microbiol. 2025 Feb 24;16:1480411. doi: 10.3389/fmicb.2025.1480411 (PMC11893012; doi:10.3389/fmicb.2025.1480411)
Supplement: Supplementary file 1 [file Data_Sheet_1.FASTA]

>127
GCGGATAACGCCATTTCTATAATTTCATATCGTGTCACATCGTCACCGTTTCACGTTGATTTCAAAAGAAATATTTATTCTATCGTGTCATATCGTTTTCTATCGTGTTACTATCCATGCGTAGAATGTGTGTACCAAATAGTGACCAAATTATGCTTACAGATACCAAATTAAGAAACATCCACGGCAAGCCATACGACGGCCCGGAAGAAGTACCGGACGCGGGCGGATTGTCTGCCAGGATAAGCCCGCGCGGAGTTATATCTTTCCAGTATCGCTACCGATTCAACGGCAAGCCTCGACGGATGAAGATCGGCACATACGGAGAAATAACACTCAAAGAAGCGCGGGCGGCGGTGGCGGAGCATAAGGAAGTGCTAAACTCAGGTCGAGATCCATCGGTAGCAAAAAGAATGCACATTTCCCGCGTTACGACACGGGCAACGGTTGAGGATATTGTAAGGGAGTATATGGAATCACCGCAGGCAAGAAACATGGTCAACTATAAGCAAGTCGAGGCGATGCTAAGTAAGCATATTGTCAGACCATGCGGTAGCTATATCGTCGATGATATGGACTCCATAATGTGGGAGGGGATTTTTAGAAAGGTAGCTAATGGTGGCGCGCCCGTTCAGGCAGGGATAGTCTTAAACAGGATGAAGGCGGTGATAAAATATGCCATGCGACGCCGCCGCGTGGAGCGTGACGACATATCATTGCTACGCGTGAAAGACGTAGGCAAAAACCCTGCGCAAAGGAAACGCGTTTTGTCAATACAAGAGATTCACCATCTAATCAGCCTTATAGACAGTTCAAAAATGGCGCGACTGAACCAGATATTGATGAAGCTGATTATATTCACCGGATGCAGAACAAGCGAACTGACAAACTCAAGGCGCGAACATTTCGATCTTGATAACTGCGTGTGGACCGTGCCTGGCGCATTGAGTAAGAACAGAAATGAGTTTAAACGCGGTTTATCCGCCGTTAGCGTTGATTTATTGCGTGAAGCTATGGATTTGCACGGCTTTAATTTTATCTTCGTTCCAGTGCTTTCTGGAAGGGATGAAGCGGTGGACAGGAGCGTACCGAAAACAGCCGCAAGGGATTTGATGCTAAGGATGGGCGGCGAGCCGTGGTCGTGTCACGATCTACGCCGCACTGTAAGGACAAACCTTTCAGCGCTTGGCATTGCGCCGCACGTAGCCGAAAAGGTCTTAGGTCATAAACTGGCGGGAATGATGGCTATATATGATCAGTATGATTATGTGAGGGAGCAAATCGAGGCGATGAATAAACTGGCTGATTACTACATGAAGCCCATTGATTTACAAAATGAAATGACATCCTGATAACGGTAAAGAGATCCGCCGCGCTTTAACGCTGGCATCCCCTTAACTGGTTCAGGGAAAGGAGTTCCGGCATCTTTCCATTTCTTAACGAGCTTAAAAAAGGCGGACTTACTAAGCCCGCCCAACATTTTTTGCACTTGCTCACGATTAATAAGAATTGTCCCGACCTTATCCATTATCTTTTCCCCGTGTATTCAACGTGTCCGATACATCCGTCAATAATAGCTTGCGCCATATTGCGATAATCGCACGAAAAATCATTGTCGTGGTTAAAGTCAATCTCTTTTGCCGCATCTTCACCCATGACATTGATAGCAAGTGCGAACGCGATTTCAGCAAGCGCCTTTTCTTTCGGGTCAATGTGAATGCGGTAAGAGTATTGTTTCCATGCGATAGCTGTTTCAATATCTGATACTAATTTACTGTGAGCGATAGCCCAATTATCACCGAGATATAAAAACTTGACGACATCAAGAACCGTTCCACTGGTTACACCCATACAATCAAGCCACACATTAACAGGAGGTTTATCACCTGCGGCCCATTCCGTTTTTTCTGGTTGTGTTTCGCATTCACGTCGTTCATCTTCGATCAATTCATCAATGATTTCGCTTTCTTTATTCATACCGTCAGCATCCTTTTCAGAGTAGCGCACAAAACTCCACGTATTAGCCATCAGCGTATAACTCTCGCCGCCAACCTTAGATCCTGCGTAATACTTAGTACCAAAATCGTAATAGCTTAAAAACGTTGTTACTTCAAAACTTGGAATATCAACGTTGAAACGATGAAATATTCTTCCTATTGCGCGAGGTGTTTTATTTGCCATATTACGCCACCGTTACATTGTCAACTTTGATAAAGTATTCAGGGTTATTTTCTATTTCGTGCTTAAAGTGCGCGTGACACAATCGCCAATCACGCGCCTGGTTGTGAAAGTAATAAACATATTCGCCATCAATCTTATACAAAATGCCTGTAGGTTTAGCCCTGTAATAACTAACCATTATTGCCCCCAGCGTTTTATAAATTCCTCGTTTAACTTCGTATCGCCAGACCACTGAACACCGTGTTCCGCGCCGAACGAGTAGATCAGTTCGATTAATTCGCTAAATTCTGCTTTACTCATCCGGCTGGTTGATGTTCCCAGAACAACAAAGCCTGATTTGTCCAGGTTAGGGACAACGCCATATTTCTTAAGCCCGGCAGTGAATACCGCCTTCCAGTCTTCAGGTGACAGCTTCTTGCCGTACCAATTAACCTGATCGCTAACGTCTGTCAGTAGCGCCCAAAGCAACGCATTCTGACTTAGCGAGCGGGTTTTCTCCCGAATGGTAATTATCAGCGGGCTTTTGCTATCAGGCTGAATATCCCTTATCTGTCTGATAGCGTTTTCTTTTACGGCGTCATTTACTATCTCAAATCTTATTTGCCTCATGATACACCGTTACTATTTTTCCACTGTGCCCGCGCATACATGATCGCCTGCAAAGAAATTAGACGCGAGCTTGTCATGTATTTTTCTTTTAACTCTTTCATGTCAACCACGACAGGTTTATCAGGATCGTCTCCTCGCATGTATTCAGCAATCGTGCTCAAGTCTTCAACGGTTAAATCCAATTCCTTATTCATGATCGCCCCTTACACAATACGCATTGTGTTTCGTAATTCACCGCGCAACGCCTGCAAAGCGTAACGAATCGGCACAAAAGCCCGGTTAAATTTTACGTGCCTATACTTGCGCATTAGTGGAGGTGTATAAACCATCGCGCAGCAAGGATTGCGTGGGAATTTAAAGTGAGATTCGTCAATAAACGTTTCAACTGAATAAAAAATTACACGTCTCATAATTCCAACCCCTTTTTGCCGTTAAGTTTTTCGATCTCAAATACTGGTTTATCAGGAAGCAGCCCATTATTTTTACGGTATTCGTTTAATAAGTTACTAAAATTAAATGCGATAACATTTGAATAGCCATAAAAACGCGCGTTTCTGAAAAAATATTTACCGTCAAACTTATTAACAGTTAATAGGTTCTCACTTCCTAACATCCGCAATATTCTTCCGACCTTTCCTTTGTTTATATTAATATTCAATTCATTTTTAACATCTTCCGCTGAAAAATACCCGCTACTATTTGAAAACAAAGGGATTATATCCCTTATCGCCATTTCTCTTACTGACTTCAAGCAATATGATAATCTTTTACTATTTAGATCTACTTTTATAATAACACCATCAGAAACCAAAGCATCCAAAGCGCAAATTATTTCACCTTCAGGTCCAGGAATAGATTTAACTATCGTTCCCTCACCTGAAATAACAGCGTCATTTAAAAAATCAATTATTTGTTGTTGGTATGAAGTTTTCATTTTCAGCCTCGCTTTAAACGCGATAACGGCCACCAGAAAGCGGTAAACTTTCCGGTAAGCCGTTTGCTCATATTAATTAAAAAGATGCGCTATTCTGATTGTTTCGTTGATTAAATCTGCTTGTACGATGATTCATGGACTGAATGCACGCGGCGGCGGCCTTACCCTGGTCGCATGGTAATATATTGCCGTTGTCATCAAACCGCTGGTAAACAGTACCAGTTTTCCCGTGACGGTTTTTAGATACAATTATTTCCATGTATTCACGTGCTACAGACTGCTCATCGTAATATCCATCGCGGTACACCATGATGATCCTGTCAGCGTCTTGCTCAAGGTTCCCGGAATCGCGAAGATCTGAATTGTTAGGACGCTTATTCGGTCGTTCCTCAACGCGGCGGGACAACTGCGCCAGCGCCAACACTGGTACGCGCAATTCTTTCGCCATCATCTTCAACGACCACGACAATTGCCCTACAGCGAGATCGTGACGTTCGGCCTTAGCCAGCTTCATTAACCCGATGTAGTCAATCATTAACATGCCCAAATTTGGGTGATCCTGTTTCATGCGTTCCGTTGTTGCGCGTATTTCCTCAACCGTTAACTGCGACGCGTCAACGATCCACACATCAAGGTTAGCAAGTGCGCTCATGCCCTGGCCGACATGCGCCCACCCCTCATCATCAAGTTTTACCGGATTGCGCAGGCAGTCGGTTGATAAATTACCAGCGCCAGCGATGGCGCGTTCAGTCATCTGATCGAGTGACATTTCAAGCGTGAAGAACAAAACGCCAACCCGCTGATCTTTACTGCCAGGGTAAGGGCGTTCAGCGGCAGCGCGGGCAATTGTCAGCGCCAACGCAGATTTACCAGACCCAGGACGTCCGGCGAGAAGCACCAAATCAGTAGCGTTAATGCCGCCTAACATTTCGTCGAGTGGTTCTACCCCTGTTTTGATGTTGTCAGAATTGACACCGCATTCCATGCGTTTGCTTAAAACCTCCGTGTATTCCTGTACCGCATCGCGCAACAACACCGGAATGATCTTGTCTTTCGTTACTTTTAATTTTGAATACCGGGAATCAAAATCTTTCATCGTCTCTTTGACGACATCAAGTGTCCCAGTTTCCAGTTTGTAGCGCATATCGTCGATGAGTTCCAACATCTGCCGCCGCTGGTGCTCTTCACGTAGTAGCTGTGCGTATCCCTTCAGGTTGGCAGCAGAAGGACACGATCGCGCCGTTTGCATTAGCGGTACAAAGTTTTCATTGCCAATCTCATCGCCAACCAATAACGCGTCGATAAGATTTCTGTTTCTGGCTTGCGCCCGGATAACTTCAAACGCACGTTTATAAAGCGGGATCGTGAACACTTCAGGATCAAGTGTGGCTAGAACATCTTGCGCGTTAGGAGTAAGGCCACCTAACAGCAGCCCGCCGATAACTGATGCTTCACGTTCCTGCCGTAGTGAGTTTATTTGCTCAGTTACCATTATGTTATTGCCTCCGGTTTACAAAATGGAATATTCAGGGTAATAAACAAAGCGCCCGATCTCCCCGTGATCAGGACTGTAAATTATTACCGCCGCCAGACGCCGCGACCGCCAGCCGCCATTAGTCGAATAAGCGTCTTTTCCCGCTAATGTGCCGTGATACTCAACAACGCCTAGCGATGATTCAATCAGCCGTTGATGATGCCAGTGCCCACAATGAGCGTAAACCGCCGAAGACTTGCCGAAATCCTCCCGCCAGTCAGAAACGCAGGCAGAAAGTAAATTCTCTGGCTTTTTGATAGTGTGCCCGTGGTGGTAAGCGAGAAATGTTTTACCGTACTGCGTGTGGTGAACAATAGCAGGTGACACATCAACCGTCACACGCGGTTCATCTTCGTAAAAAGCCGCCAGCGCCGCACGTAACCAGATCATCCCTGACTGATCGTGATTGCCTGATAACACCTGGATTTCAATATCCTTATGATTTAACAACATCTTCCCGACAGCACGCCGGACAGACCGGATCGCTACATAGACAAGTTTTGCATAACGACTATCTTGATCAAGAATGTGCCCGCTTGTTGGTGTAACCGGGACCATTCCATCAGAATGAAGCAGGTCGCCACCGAGAAGCAAAACGGCTTTTTCAGACATCGGCGCAGCGCCCACCGCGTAGTCAAAGAAGTCATTCAACACGCGCTCAGCGATCCCGGTGTCGTAGCTCTCGCCGCATTCTGCTTTGTGAGCAAGTGCGCCGATATGCAGATCAAATACCGGATAAAGGGCCAGGCTTTTTTGGAAATCAATTTCCGGCACTGGCACTGCCTCCGCGCGTGGTATTTCTTCCGTGAATGCGTAGCGGGCCGATTCCATTAGCTGTTCCATTTCATCGCGGTCACGGACTGTTTTAATCCAGCGCATGATCACATTGCCGTTCTTATCGACTAGCAACGACTCGCCATTGACGCCAAAACCAGGCGCGCGGCGTGTTGACAATAAACCGCGTTTCGCCAGTTTTGCCCCCAGGCGCTCTACGTTGCGTTTTGACATGCCGTACTTTTCAGCGATCTGCTTGTACGTTAAACCGTTGTTATATTCAGCGATCAATTGCTCATCGCTTATCTTTCTTTGTGACATAGTGTCATTTCCTCACGAATAACAAATTGTATACTTAGTTACAAGTTAAAAGCTCAGTGATCCATACTTGTCCTTTAGCAGTGAATACAGCCTGCTCATATCCATCGTGAGTTACCCTCATTTCACCGTAGCCCTCATCAATAAACCACTGACTGAATACACGGCGGCGACAGCGAAGATCGTAAACACCAACCGCCGAAAGTTTTCTGTTTAATTTTACGGCTGACATTCCCAGCGGTTTAGCTACCTCTGAAGCCGTTCTGTGCATATCGTTTTTGACTATCGCGTCACATACAGCCGCTTTCGGAGCCAGCACCTTGTTTTCAAGCGTAAGCCGTTCATTTTCTTTCTTAACTAACAATTTTTGCTCAACCTCATCCGCCCATGCGCGGGCTGCCGCAACCGGATCAGTGAAATCCGGCAAAGCTGGTTTAAAGCCGTAATGTCCATTTTCACGCAAAGCAGGGAGAACATCCTCGCACACCCAATCCTGGAAGCGCTCAGCCGATGGTAGCTTCGATCGCATGACAAGACGGTATACGTCTGCCTCCCTGATTAGAATTATTCCTTTAGGTCTGAACCCAAAACCCAAAGACGTCGTTTCGACGGAATCAAGTCTAATCAATGACTTACAATGCTTATTAAGAGCTTGATGCTCATCGTTATAACCTAACGTTTTCGCTACCTCAACCGCAACAAAAGCAGGTTTACCATCATAAATTACAGCAGTGATTTGATTATTATCAAAATTAAAAACCATTAAATCAGACATTGTATATTCCCCGTAAAACACTCTACAACGCAAAATTCCACCGCGTAACCCATTTGCACGGGTTGCAGTGTCTTATTGCGTCAGAGGCGCTACCAGGTGGCTAATTTTTGATTTACTGACTGGTAGGTATGTTATGGATTGACTAGAAGGAACAAACCGCCGAACAAAGCGACGTTAACAGCTATTGCAGCGGCGATGGCAAAAGCCAGGGCGAAAACGTGTTTACCGTCCATTTTTGAAATCCTCTCTGTAACGCTCTATAACGAGCTAATCGCAAAAAGGTAAGCAAGTATAGCACCACATGCGATTTATCTCGCTGGCGAGCTTGTTTTGCGGGTTATTTTGGGTTTTTGTGGATCGTGGTTGGTCAAAGAGCGCCTGCGCGTGTATCGCGTAGCGTTTTTGGTTTAAGCAGAAAATCAAGTGTCGCCGTGAAGCCATTGCCGAAGTAAAAATCTGAAGCCGTGTTTTTGAATGTTTCGAAGTAGGCGACAAAGCCGTTAATGCTTTTGTCTTTCAGGTAGTCAGTGAACGCATAGATCTTGCGTTCAAGATCCCGATCCAGTTCGACAGGTGGTAACAGGCCGTCAAACGTGCTGTTAAATGCTTCCACCACGTCGGCAGCGTTTGCAGTGGCTGACAGTTTGCGCCATTGTTCAGCATCAGTCAGATACCCATCAAATTTAGTTACCCGGCAAATATTGATAGGCTTAGGTGTTCCACCACGGCTACGCCATTGCGTTAAAGCCCACTCAATCACCAATGTGATCTCATCCTCCGTATACGCTTTACGTGTTTTTGTTTCTGTCAGTAGTTCGATGAATGGCTTCGCATCACGACATTTGCATCCTGCCTTGTCGTTGTAGAAGGCCAGGCAACGCAACGCCGCTTCGTTTACGTCATCCTGATTGACCATTTTTTGTTCATTTTCGACAATACACGAAGTGTATATATCTTTTTCTATTTCTTCTTCTAATTCTAATTCATGACCCTTTCCTGACCCGGTCATGACCCTATCATGACCTTTTTGTGTTGGATTGATTAACTTTTCTAATTTTAATTGCTCCTTCGCTGTGTTTATGGCGGCCCTGTAAGCGCTTTTAGAAGTCATTGATTGGTCTAGCCTTTTTAATAACTTTAGGCAAGTTATGTGGCCTTGAGAACATTCAAACAAACCAATTTCGATGAAGTATTTCATCATTTCTTCTATACGTTTTTCAGTAGATCCGACGTTTCGCGCAATGATTCTCGCGTCATGTCGTAGGTCAAAAGTAAGATTGTGCTGATCTACGTCATAAGTTATCAGTTCAAGGCAATACCAATAAAGCCCGTAACCTTCCAGGCCATAATCTAATAAAACGTTTTGAAGTTTTTCATCGCGGTTCGCATCGCTATCATGCTTAAACCACTTCATAATCATTCCTCCGGCAACATAACTACATAGACACCACTAAACGCATCAATACGGCAAACAAACCCTTTGCTAATTAATGCGGCGAAGGCATCATGTACCGTATGAACAGGAAGTTCACACATTTTTGCTACTTCTTCGCGTGATACGCTTGTCCGCCCCTGGCTATCCGCCGTCTCAGCAAGGGAGATTAAAACTAGTTTTTGAATCGGGCTGTTAAGTTTTACGTTCCATGCTTTGTTAATCATGTTCGTGCTCATCGTGTTTTCTCCTATGGTTAGAGTGAACGCGCTGGCGGGCATCCAATTAGCATTAGATAGCAGTGACTGACCGCTCAACAGATCCCGCCGTTGCGTGATATTTGTTTTTCGCTTCGCAGCGACACCGGATTTTTAAAGAGCTTTTAAGGTATGTTCCTTTTGTGCTTTCCATTATCTTTTTTCTTGCATCCTTGCAAGTATGGACTTACCTTGTCTGCAAGTTTACAGAATGGCGTTAACAGGTCAAGGATTGAAAAATACATTTTGTGACTTGCATCAAACTTTTTTAGCTTATAGGGTAGCGACATGAAAACAAAATGGTATGACTTGGCAAAACAACTCATGCGGGCGCAGGGCATGAGTCAGGATTCACTGGCTGATCTCATGGGGATAACAAAAGGCGGCTTGTCGCACTGGCTGAACGGTCGCCGTGAGCCAAATCTTGAAGATATTGCGCGGATTATGCGGGCGCTTGGGCGTCGGCAATTCACTGTCACACATGATGGGATGGTCATAGATGATTCTGTTTCTAACACGTTACCGGGAGCGCCACCGCGTGATTTAGGCAGTTACCCGGTTGTTGACTGGAAGGATGCAGTAAACAATATGGAAGATGCAAGGCGATCAACATTACCACACGTTACAACTAGCGTTATTTGTTCAGATGATAGTTATTGGCTGGTGGCTAAAGGAGAATCAATGAACGCGCCGCAAGGATTGAGTATACCAGCGGGGACGATGATACTTGTCGATCCGCACGCGCCAGCTATTGACGGAAAACTGGTTATAGCCCAACTGGAGGAAGGGCAAACTCCTACGTTTAAACAGCTTGTTATTGATGGAGGTCAAAGGCTTTTACGTTCTCTCAATCCGCTGTATCCGCCAATCCCTATGAATCCAGAATCTAAAATCATAGGCGTGGTAGTGGATGCGAAGATCGTAAACCTGCCATAAACACTAGCCGCCTGGTGGCGGCTTTTCTTTGCCACCAAAAACGCCAAAACGTAAACAAAAAAACAGTTTTATCATTTAAATATCAATAAGATATAAAATTTTTTTAAAAAGTATACAAAATGGATTGACTCGACATATCACAGGGCGTATATTGCGAATCAAAGGAAGGAGGCAGTAAACAAAAAAGCACCTTCCTGGCACTTTAAAAATCAGGCTTAACACCTTGTCAACCGTGGAGTAACTCCCCGATGGGGGACCGAAAGCGGCACTGATAACAAGGCGCATGGGGTGTTTAAAGCGTTACATCCCCCACGAAACCGCACGCAAGGCGACAAGTCAGCTTGCTTGGAGTGAGCAGGGTCACACCGGAAACGGCGATGATTGCGGGATTAGTTGAAAGATGTTAAGCCATTCTTTAACAATCTGGTCAGCCGCTGGAAGTGCGGCAATTAACGAAGATGATTTTTTATTAAGTATCATCAAGGATATAAGGAGATCAGATCATGACAGTTACAATCATGTATGGCAAATGTGACAGTAAACTGAATGCCAGGGAACGCAGAAGAATAAAAAGAGAAAACGAAAGAAAATCATCACCTGCAATTAATAAAACAGACAATGTGGATAAAGCTATTCGCTTTGCAAACGAGGAAAGATGCAAACCAAATAGCATTAAAGAACGTCGCAAAGGAGCAGTAAAATGGTATACGGAAAATGAAAGCGGCAACTACTACCACGCAACGCAACCACGCCATTTAGGGGAAAAACCCCTTGATAAAGTCCGTTACCATTAATACAAAATGTAAACAGCCGGAGGTGACGTTATGGTTATTCAGGCGCTTCAATTCAAACTGGCGGTAGCGGAAATGCTTCATGATGCCGAAATGTGGAGCGCCGCGAATAAAGCCTTATACATAGTGTTAACAGCGAAGGAGATTAAAGAGTGAAAACAGAGTTACACAAAAAACTGCGGACGATTCAGCAAACGCTGAACGCACCGAAAAATCAGCGTAATAATTTCGGTGGATACAATTACAGGTCGGCGGAGGATATTTTAGAAGCGGTCAAACCACTGCTTCAAAGTATTACTCTGACTGTAAGCGATGAAATTGTCCTGATCGGCAATCGCTATTATGTGAAAGCCACTGCGACACTAAGCGACGGTGAGGATGAAATAGCGGTAACGGCTTACGCCAGGGAGGAAGAAAGCAAGAAGGGAATGGACGCAAGCCAGTTAACTGGCGCGACATCAAGTTACGCGCGTAAATACGCTTTGAACGGGTTGTTCTGCATTGATGACGCAAAAGATCCTGATACTGATGCTTACGCGAAACAGACAAATCAACAGCCACGCCAGCAGAAAAACCCACCAAAACAACAACCACAGCAGCAGAAAGCGCCTCCAAATCCTGATGAGGTGTTAGCGCGTTTCTGTGATGCGGCAGCGAAAGCGCAGGACGCTAACAAATTGCGCGAGATCTTCGGGAAGTGCTGGAAGCTACTGCCTAAAGATTCAGAGCAGCAACAGAAAGCCAAAGACGTTTATGACATTCGATTAAAAGAGCTTAACGGGGAGATCAGTTAATGAGCTTAAATTTAATCACACTTGGCGGTAATATCGGGAATGATATGGAAGTTCGTTACACGCAAAACGGAAAAGCGATTGGTAGTTTTCCGTTAGCTGTAACGAATGGCTACGGCGATAATAAGCGGACAATGTGGGTCACTTGCCTGGTATTTGGCGAGCGTGCGGAAAAATTAGCGCCACATATCCGCAAGGGTGGGAAAATAGTGGTAAGCGGTCGCCTGGATGTTCGGCAATATGACCGGAACGACGGCACGAAGGGGACGGCGGTAGAAGTGGCGGTTAACGAATTTGAATTCATGAACGTTAACCAACAAGGCCAGCAGCAAGGCCAGCAGCAGAAAGCGCCACCGCATCAAAATAATAACGTGAATAATCCTCCGCCGATGGACTTCGACGATGATATTCCGTTCTGATTCAATAGGTTAGCGATGGGTGATTATTTAAAACCGCCACCGCCACCGCGAACAAAAGAGCAAGTTCTAAAAGAAGCCCGTGATCATATCGATCATGGGCTTTTTTTATGCGGAACGGCAGCGGAACGGATGGCAAAAAGATTTAGTGACCTGTACGCAAAACAAATATGGTTCGACAACTGGCAGGCAAGTTTTTACCCACTGCAAAGAAAACCGGATATGCATTGGCCTGAATATGTCGATCCACGTATGCGCAAATATCGCGGGCGTATGGGTCAGGTTATTAACGATTAATGAGGTATTAAATCATGATCGAAGATAAAGAAGTTGATAAGGAAATGCCTGACACAGCAGATGACTACGTTACTTTTGATGGTGGCCTGTATGAGTTCGATACGTCGGCTGGTTGGCATGATAAATGGCCTCTGCCTACTCGCAAGGAATTGAATGACCGTAAATCATTCGGCGAAGATGCCGAACGCCTGGCGAATAACAAATGGCTTGATAAATTCATTGCGGAGGGTGGCAAATGAAAAAGATTGCAATGTTAGCCGCATTTGTTGCTGTGGCGGCTGTTTACCTTAGTGCGTCACTTTATATCACTGTGGCGATTGTTAAGCTGATTACTGACATGTGAGGCTTATATGCGAGTCGATAAAAATACTGTAAGGGCTGTTTTCTGCGTGGTCGCTTTCGTCTTCATGGTGGTAATGGCTGGCGCTACTGCGGCAATTATTAGCTATATCGGCGGGGTGATGTGATGATTACTTGGAATGCAAAAGATGGCGATCTTGTTGTTTTGCCTGAGTATCGTAGTGACCCTGGCCTGGTCGTGCTGAATAAGACATTTAATGATCTTGAGCGCCCGATCCTGGTTAAATACCTGGACGGAACAATTATAGAGCCGCGTTTCTTTGACAAGATTGAACTGAAGGCACGCAATGTTCGCGTTAAGCCGTTCCGGGCTTATGTTGAAGACCACTGGCGGAAATTATTCGCCGGACTTAATGGGATGTACGGCGTATGGCTATAAAAGAAGTAAAGGTCAAAGACCTGAAAGGCGGTGAGCGATTAAAGGCGTGGTGGGGGCGTGAATTTACAGCAGCTGCCTTCATGATCATGCAGGGCGGGGAAGTCGTTATATACGATGAAGACCTGAAGGAAGTCGGCAGATGGCATCTTGAACAATATATCGAGGTGTTAGATGAAAATTAAATTCCATAAAGCATATGACGCAGAAACTAACAAGCTATCGCTATTTATTGAGTTCGAACGCCGGATTGTGGTTGTTCCTTATTCTCGGCGCTTTAATGATGCGGCAGGGCGGCGGCAGTTCGCGTTAGACATGTTGTTACGTGGCTGCGGACTTATGCGCCCTCTATCTGATTTAAAACGGATGATGCCTGGATCGTTCGGTCAGATTGATGAAATTGAAATAATCCAGGAAGAACTAAAACGGGCGCGTGATTTATTCCTTTCAAGTGAAGGAAACACGTTCAATCCAGAAACCGAAATGAAATGGCATCACCCACTATAAAGGATAAATATCATGAACGACATCAAAACAGCTTATTCACTAGGCAGCGAAGGCATGTTAATCACTCGCTACACTGAAGACGCAAGTTTTCATGAAGTTGAAATTAAAGATTATCACGAAGTATTGAAAGATATGGAAGCTGGCAAGTATGACGCTGATTTGAATCTGGCGTTACAGATTGTTGATATTGTGATGGATGCGTCGATCCGCGATTATGTGTCTTTAAGCGCTGAAGAAAAAACGGCTGTAGCTCGTTATGTCTTCTGCCTTACTTTCGTAAAACGAATGGAAGAAGAATTTGGACGAGTACCAGTGCCGGAAGAAATTGACCCGCTGGCGTTCGGAAGTGCGGTTATTTTCCCGTTAGATGAAAATCATATGGGTAGCGTTGCGCTGTATTCTATGCGCGGCGTAATGAAAGAAATATTCGAGGCTAAAGCGTTACAGAAGTGTATTGATGAAGGGCACAAAGAGGAAGACGTAAAGGCGATCATGCCATTGTTTTACGGCGAAATGGTTGGGAATAATATGCGTGCAAATGATTTAGGTGTACAGGCGGCTATAGCTGTGCTTAATGATGTACGGAAAAACGTGCAGCCAATGCCTGAACCTGAAAAGCGCGTACTTCATTAACATTGTGGTTGCGATCGCATAAATATACGTTTTGTGTTGCGATCGCGAATCCGTTTTGTAAACTGAAATCAAAATGTTTACGGCACGGAGGAAAACAAGATGGCCCGCGAATTAATGCTTTATTGTGTTGAAGGTGGCGTTGGTAGTGATGCCTACGTCGCCGGGAAAAGCTATCCAGCCGATGAAGTGCTTTCTAATATGCACTTCCGGGAAAATGAAAACCAGGTGTCTGTGTGGAAGCGATGCGTTGATGGCGTTGAGATAGTCAGCCTTGAAAGATATTTGGGCAAATTCGACTACGCATTATTTGAGGCTTAACTATGGACGATCCACTTCTATTTATGTGCATTTGCTGGGGTTTTATTGCCTTATGCCTGTTTATCAGGTGGTTTATTGAATACCATATGAGGTGATTTATGAAAAATGTTGGCGGTTATACGTTGCCTGATAACGCTAAATTGGCGGGAATTGGTTTTAGCGGCTGTTATTACTACAACAATGTAGGCGATATTTATTGCGTGCGCTTTGTCGATGGTGTACAGCATTTTCGCAGACTACCAGACATTGAATTGAGTAAACTTATCCGGGAGGTGTCATTACATGCGGTTTAAACATTACAGAGAATGGAAAATTCCAGAGTCAGCAACAAAGGCAGCGCCCGGAAACTTTTCGGGCGTTTATTTTTATATGGAAGGGAAATGGTATTTCGGCAGCAGGCCGGATCACTATTATCAAGAAATATGCAAGCCTCATGTGTGGGATATTAAGGAACGCGTGCAAGGCGGTGTGATTGAGGATGTTTAGAATGATGCGTGCACTTATTGACTTCATCGTTGGCTGGTTATTTTGTTCTTTTTTCGTATTCTCATGCATTGTCACTGTTTTTATTGGAATTTTGTGCGGCGTGTCTTTTGTTACATGGGAACTACCAGAAATGCCATCACCTGAAGATGCGCTTTATGGGTTAAGGATAATTATTGCCGCAAGTGTATTTATAGGATTCTTTTTCGCTGATTCTACTGATGATTTATGAAAATGGCTTTATTTAACCTGTCAGAGCCGCAATTCAACGCCGTAAAAACTGCCGCGCGTGCGGCGCTTTCTGCCTGCAAATCAGAGGTAGAAAGAAACGGCTACAGCGATAAAGCTACGCGGCTGATATTAGAAAAGCATTATCGCAAGGTCGCCCCGCTAATCAGTATTGAACGTTTTGTGTGGTTGGTGGGGTATCTCAATAATAGATGGGGGACTGACCAGGATTATTTTTAGTGGGGGTAATGATGAAAAATGATTTTGGAGGCAGCAACACGCCGAAGGAAATAAAAGACCTGTGGCAGACGCCAAAACCAGTTTTTAGAGGAATGGATCGCGAGTTCGAATTTGTCGCAGATGTGGCGGCAAGCGAGGAAAATGCGCTAGTTCCTCGGTATATAACAGAAGAAATGGACACGTTGCATTATCCGTGGGGAGCGGTGGCAATGCCTGGTGAGTATGTCTGGATGAATCCGCCATACTCGAATCCGGGGCCATTCGTTGATAAGGCGGCGATAGAACATAAACGAAATCATATAGGTTGCGTAATGTTGTTGCCCGCTGATATTTCTGTTGGCTGGTTTATGAACGGCGTTGAGACGGCAAACGAATGCAGATTAATCACGCGCGGGCGGCTGGCTTTTATAAATGCTGCGACTGGTAAGCCAGTGAGCGGAAACAATAAAGGCAGCTTGTTTTTGATCTGGCATCCACGGTGCAGACATGAATGTATTTTTACACACGTAACGCGCAAAGATCTATATGCAAGAGGTGCAGATAATGACTAGTGTAGCAGATTTATTACGACTTGCAGCGGAAACAATTGAGCAAAGAGGGAAACAAAACGGATACGACAGAAAACAAGAAAAATCAGCGCCAAAAATAGCCACTATATACAACGCTAAGAAGGGCGCAAATTTAACCCCACTTGATGTATGGGATCTTATGATTTGCCTCAAGGAGGCGCGTTTAGAAGCCATTTTGGTTAATGGTTCTGACCCTACTGACACTTTGGTTGACCTAATCAGCTACAGCGCACTAAAAGCGGAGCAGATACTGAATGATCGGGAGGTGGAGCAAAATAAAAACCAGTTCACTGCCGCCAACATTAGTGAAGGGATGGTAAAGGATGGGGTTATAAAATTCCGTGATGTCTTTGAGCCTTCGGAGATTAACCCTCAATGCGGTTGTCTTTCAACTCGACTTGACTTGAATTTTAAAAGATCTGAGGCTATTCGCGATAAGAGGTATGACCCAAATGAAAAAGGTGGCGATTGACAGGTTATTGGCCTGCGTTTATGTCGCCGTTTTCGTGATCATCAACCTAATTGTTAACCATTGCGGCCCGTGGGTAATTCCTATCACCACGGTAGCAGTAGTGTGTGTCAATATGATGATCCGCGACTTTCTGTTATATGACGGCGGCCTGAAATGGTCGGCTACAACATGCGCCGCCGCTGGCGCAATCACGGTGCTGATAAATTATGACGCAGGGATGGTGGCAATCGCGTCATTCGTCGCGGTTGTTTCTGGTGCGCTTATATCTGGCGGTGTTTACCGGGTTTTGCCTGGTGATTTCGATTCGAAACGCTGGCCTGCAAATATAGCGTCAGCCATTGGCGATGCGTTGATTTTCCCCACGCTATCGTTTATGGCGTTTATGCCTGAAATATCAGCTATGCAGTTCATCTCAAAAATGGCAGCGGTAACGGTGATCACTATCATCATGCGCCGCTATCTCACGTTTGAGGGCAGAAAATGAGCAAGGCTAAACACTGGTTAAATAATTGGCTTAGAAGCTGGGTTGTGTGGTCGCTGTACGACGGCAGCGGATATGCCGTTAAAGACTGGGCGGATGCTGGATATAAGTGCTATTGCTTCAACTATGACGGCGCAAACCACGGCGATTATGAAGGCGTTAAAATCATTCATCCGAATATTGAATATGTTAACGTATGGATTGACAGCCATTTCCTGGTAATGTTCTCCCCTGAATTGTCTGTTTATCCAGAGCCTGACATTATCTTGGGCTTTCCTCCATGCGACGATCTCGCTGTGTCTGGCGCTCGCTGGTTCGCTGATAAGCGAAAAAAAGATCCTGGCTTCCAGGTAAAGGCGGCGTATAACGCAAAAATTGTAGAAAAACTGGCAAATATGTATAACGTGCCGTGGATGGTGGAAAATCCGGTGGGCGCACTGTCAACGTTATGGCGTAAACCGGATTTTATCTTTAATCCTTGCGCTTACGGTGGCTACCTGCCGGAAGATGACAAGCATCCTGCTTTCCAGGATGTTTACCCGTCGCGCGACGCGTATACAAAGAAAACTTGTATTTGGTGCGGTAACGGATTTAAACAACCGCTTTTCAGACCTGTAGATCTTAACTCTGGTGATAACCCGGGATGGTCTAAAACTGGAGGCCGGACGAAACGAACAAAGATGATCCGCTCGCTAACGCCGCGCGGCTTTGCCCGTGCTGTATTCCTGGCTAACGACAGGGCCATCAATCGTACTACGCTTAACCGTGTTTTGCCTGACTGAAGTTTACAAAATGGCGTCATTGTGTGATACGGATCACATAATGGCGCTTTTCAGCTTGTTATGACGTATCCATTTTGTATACTTCAAGCAAACAAATGCTCTTTAAAAATCCGGCAGCGCTGAAATGCGTATAAATCACCTGAAAAGGAGAGAGCATTATGCCTTTTGATGATTACCAATGGCATGACGACTATGAGCGAGAAAGCGTCATGCGTGCAATGTGTAATGTATGCAGCACTAAGAAAGGAGGCTGTAACGAGTGCAACGAATGTTTAGAACATTGGCTAAGGGCCGGACACGCCGAAAGGCTGAACGAAACAGAGAATCAAAAATAATCGGGGTGGTTTTTATGCAGAACCCTAAAAAACCCATAAGACGCCGTTGCAAGTGCTGCGGCGTTTTTTTTGAGCCTAAATATCACAATCAAACGTGGTGCAGTGACGAATGTCTGGAAGAACTGAAGTTTGACCAGTTATGCCGCGACCGTGAGAAGGCTATGAAGGCTATGGAACGGAAGAAACGCCGCGACAGCCAGCGGGAAGAACGCAACCGGAAGCGGAAACAGTTAAATCCGCGTAGTTACTGGATCAAGCAGGCGCAAGCGGTATTTAATGCATATATCCGCGAGCGTGACGCTCGTTTGCCGTGTATATCATGCGGCACTTACTACGGCGAGCAATGTTCATGGGATGCCGGACACTATAGAACGGTAGCAGCCGCCGGACACCTTCGCTTCAATGAGGATAATTGTCACAAACAATGCAGGCACTGCAACCAGACATTAGACGGCAACATCGGAGGGTATCGCCCGGCACTGATTCGAAAAATTGGCCTGGCCAGGGTGGTAGCACTGGAGAACAACAATGATACGCACAAATGGACGATCGAAGAATGCAAGGAGATCATAAAAGTTTATCAGGCTAAATTGGACGCCTTAAGGAGAAAGGCAGCATGAACGAATATACATTTAGCCTACCTTACCCACCATCTAATAACCGATATTACCGTCATTCACGCGGTTTTCACTATATCAGCAAGGTTGGTAAAGAATACAGGGAACAGGTAAGAGACATCATCGAGCTATTAAATTTAAACATCAACCTATCTTGCCGACTGGCAATAGCCATTTATGCCGCGCCGCCGGATAACCGGATCAGAGATCTGGATAATATCCCCAAATGCCTTTTTGACAGCCTTACTTACGCTGGATTCTGGACCGACGACGGGCAGATCGATTCTATAAAAATTGTTCGCTGCCGGAAGGTAAAAGGCGGTCGATTGTTTATTAAGGTACGCGAGCGCGGTGACCTACTACCGGATATTGACGAATACGCAACGAATATATGGGGTTAGAAATGAAAAACGAAATTAAAGATCTGCAAATAGATATTCAGCACGATGAGCATGATTTAGAGACTGTGCGACAAATACAGGCTTTTCACATGCGAGAATTGCTTGCACTTAAAGAGCTTGAAAGAAAGCTAGTGCAGGCAATATCTGATCGCAAAAGACTGGTTGCGCGTTACGGGGGTAAATAATGAATCTGGAATCAATTCTGAAATTCCACTTCCCAAAATCACCTCGTTTGTCAGATGAAAGCCGGGGCACGTCCCCGGATGCTCTTAATACTACGGATGCACTAACTGCAGCAGGCATGGCGCAATCGCGCGTAGAGCTTGGTTACAGCGCTTTTTTAGGGAAGATGGAACTATCACAAGCCGAAAAACATAAGGCCGTAGTTTTGCTTACAGAGCGTTTAAGGGCTATGGCAAAAGATTATGAATACGTTATGGAACTGGACGAGGCCAAACGCAATGATCTCATTATTCTTGTTGCCGTTTTCGCGTTTCGGGATTATTGCCAGAGTGCCGCGACGGAAAAAACTTGTATGGAGTGCGGCGGATATAAATTTACGTTTGACGACTACGGAGAAAAACACCTTTGTAAGAAATGCAAGGGGCATGGGACAGTTCGCAATCATTGTAAACAATGCAAGGGCCGTGGCGAAGTACCGGATAAAGCAGCCAGTGAAGCGGCGGAAATGCCAGTGTTCAAAACGTGCCAGCATTGCGGCGGGCGCGGGTACTCGCGTTTCCCTGTAGATCTTGTACGGCAGGCGGTTAATCAGCTTGTTTTTCCGGTAAGCCGATCAACATGGTGGAAAAAGTACCGGGCTTTCTATGAAGACGCCATTGCTGAATTGTTCAAAGAAGAGGCGCTGGCAGATAACGAAATTAAAAGAGTGACGCGGGGTGAATGATGGATAAGCTGGAAATAAACGATCAGTTTGCTGTTATCTTGTTCGAAGATAAAACTGGCGGTGCATGGTGTAAGAAAGTCACTGGTGCGGAAGCACGATTAATATTGGGTATGGCAAGCGCGTTAAATGATGGTGAATTGCCAGCCGTACCAGTTGAGCCAGTACATATTTACGGACGGAATAAAGATAATGAAAATAATTAATATTGGGTGGCTGTATTGCGAAAACTGCGACGACGATGGTATGGTCGTAAAAACTGAAAAAGGTTGCGGCTTCATGCTGTATCAAGGTGATAAATTCGTTTGTCCTCGCTGCGGCGGCGGTGGTGAGATAGAAATCGTTAATGATATTGCTACAGCACATAAGCCATCTCGCATTGTCCTTGATGAAAAAATAAAAATTCATCCTGATTTATTACAGCAAATTATCGATCACGTATCGGCAGCCGCAATCTATAGCGATAACAATTATCAGCGTGAAATGAACGTCAAACGTGCTATTAAGCAGTATTTCGAGGTTGACGACAATGAAGCCTAAATTAAAGGAACATCTATTTGCAAAACTGGTTAACGAATTAACGGAAACGGCACACCATTACGCTGGAACACAACAGCTACGCGGACGGTTGTCTTCAGTTGTCAACCGTTACATTGATGCAGGATGTCACCGCAAAGGTGAAATGACTATGGACAAGGCCATCAAGCGCCGTTCGGCTGAATGGTCAGTGAGTAACACCGGATTAACCGGATACATTGAAGGCTATAACGACTGTTTACAGGATCATAGTGATGGCAAATAAGCACTTACATTTGAATTTAAAAGGAGAATACTTCCACGCTATACGGGCGGGAAAGAAGGTGGAGGAATACAGGCTTTATAATGACTATTGGCGTAAACGCCTGGAGGGGAGGGAATATACAAGATTGATTCTTAAATGGGGATACCCTGCAAACGACGATAGAGAACGAATACTGATTCTTCCTTATATGGGGTACACAATCAAGACGATTCAACATCCTTTATTTGGTGACGATCCTGTTAAGGTTTTTGCTATTAACTGCGATATTTATTGGCAATATAGGTTTTAAGATATGAAAAGTAACCGCAAGCGCCTTGTAAGGGCATATGACAAAGCATTAAAGGCTTTTGATGATCTGCGACGCAATAAGCGCCAGCGCCGTAAATGGGCGCGTATGCTTGTAAGGGAATGGCATAGTGAGGAATATTTCCTTGAGGCCAGACACATGACGCAGGATGTAGCTGACATGTTAGCTGACGAGAACGTTTATTATATGATGTGGTGATAATATGCAAATAATCATTGATTATCTTTGTCATGCTGTGAATACGCTTTTTGGTTTTTATCAACAACCATTCCTCAAAGAATGGGATGAAATGCTTAATGACATCATTGATAAAGGGTTAATAGTTGAAGTCGGCGAGCTAACGATAAAATTCAATTACGAAGGAAAAGAATATGACATATGGGTAGGTAACAGATGGTACGCATACGGGCATATTTATTCAATTGGCGGCAAATACATTAAACGTAGCCAGGAGTTCAGGCCGCGATTCCGCACAATGCGCCGCCTGCGTGACCTGCATATGAATATATTTGAAAATCAGGAAGCGTGTGAACTATTCAAGATCTACGGAGATAAATCATGGAGCTAAAAATCTGGCAGGCTATCGACGTAGTTGATAATGAATTGTCTATGTTCGCCACTAACGGGAAACGCGTTGTGATCGCTACATGGACACGTAACCATGATGATATTGCTTTTCGTCGCGCTGCGGCTGAATTGCTTTTCTCTGATGGTGGCTACACGATGAACACCGATCAGCTTGCCAGAATGAAAGATGAAAAGCTGGTGGACAGCTACACAACTGCATAACGGGGGGTGAATATGCGTATCTATGAGCACAAGCGGGATAAAACCCGCTTTTTTGTTCGTGCTGGCGTGGCGTACTGGTATCACGAATGCGGATACATTGAGGCGCTTGCTTACGACCTGGATTTTGAGCAGGAAAAAGAATGGTTCGATTTCAGGATCTACCGTAAGCGCAAACCAACGCGCGACGAGCGACACGCTATCCGGGACTTCTTAATCAGTATTGAGCGTTGGGGGACAGAAGAGTGAAAGTCAAATTCTTGCACGATCACGGTTATCCATCATTAAAACAGGTTGTTGGTAAGGTGGTTAACGTCGTTCATAGTGATGGTGTCACTTGCATGATTAACGGTGCTGACCTCATTGCCGCTGGCGCTGATGACCATTACATCAATCCGGCATGGTCGTATACGTTCAGCCTTGCCGACTTCGTGGGCGACAAGGGGCGCGGTCTGGAAGTAGTCGAGGGTTAACATCATGGACGTTTACGAAGATGTTTACCTGGCCCCTTCATTCTGTAGCTTTTACTTTCTGATCAACGATAAGACTTACAGGTGCGATTCTGACGGGGTTAGGGAAGAAAAGCTGTTTTGCACCAGGGGGCACCTGGACGATTTGGTTTTTGCTGGCATATTCCGTAAACGTCCTGCCAACCTGGAAGAAGAAATGTTGATTGAGGTTATTAAAAATGAAAATCAGGGTAAGTTATTTCCGGGCGAAAGATAAGGCAACAGGAAAGCAGATGGCGATCCTGGTTAACGAGGCCAATTACATGTTTGTGCTTCAGCCGTGGTGTGTAGCTGACTATAACGATAATTATCGTCGCCACGGCGTGCGTGGTGCTGTAGGCATGAAAGGCTGGCAACCGCGAGACATGGAAAGCTATTGTGAATGGAAGCTAATAGCAAAATACACGGTCGATTATAAGGGGATTTTTTGATGGAAAGCTATTTTGACCGGATGTTTTGCCGCACAACGTGTAACGAGTACAAATTCACTACTGGCCAGGCTTACACGATTCACAGGCTGCGCAATGCGACTACCGATCCAATGGTCTTTGTTATGGATGATAACGAAGGGACAATGTACCAGGTATTCTACTGCGGCGATCTTGATTATGCACTGGTGAAAAACATTACCGGACAATGGCTTGCGCAATTTTCCAGGTATCCGGCAGATATTGACACGAAAAATTATTTAAAGGTGGCTGACAATGCAAGTTAAATGCATATACTCAAGCAATGAGAGTATTTTTACTCCTGGGCGTACTTATGATGTTAAGGTCATTTATGGTAATGATGGTTACAGAATAGGTACTGATGTTGTCTTGATTGATGACCATGATGATATTTGGCGTTTTTGGCCTACTTATCGAGGCGGTGAGATATCAAGTATTGATTTTTCCGCCAGCTTCGAGCGTTATTAATTGCGTTATAATGTTGATTTTAATGAATAAATAAAAATGTGATCTTTATCACAATGTATACAAAATGGCATTGTTTCGGCAGTGCCGTTTTGTTATATATAAGCCACCGAAAGACTGATGGGCAAAATCATGAAAAGCGATAAATTCATAGCGTGCTGTTTTGTTGAAGTGCCTGAAGGTGATGTTTTCTGTAATTACGAATTTAAAGACAGTTGGGGTGGATCTCATGTTGTAGTTGGTAAGCGCGGAGACTGGTTATATATAACTGATGGTGACAGGATCTTTACTAAAAACCAGTTGTTAAGAATAAAGTCGGAAAATGATGGAATACCCGCTGTCAATATGTTGAACATGAGTTATCACGCCAGTTTGTTGTTAAAACAAGATGCGGTAAATAAAGCGCGTAGCTTACCTGGTGCGGAGTTTTAATTATGGTTGTGATCAGACTATGGCGCGGTAATAGCCGATTTGATGGTAAATATATCCGCGTGATTGAAGATGTTAATCGTGGTCGGTTTTATGAATTGCCATACAGCGAAAAAAGGGAGAAAGAATACCTGAACGAATCGACCCCTATGTGGCGTAAAGTGGCTGGTCTTGCCTCAATTCTGCGCCACGGGTTTTATGCAGATCATAACACGCTAATTGATGCAGAACTGGTGGCAATTCTTTACGAAGGAGAATAATAAATGTCTAAATTTATCAGCGTTAAGGTTTTCCGTGGCACTTTTCCAGAAGATGAGAAACATGGACAATTCGCCGGACAACCTGGCGCATGTTTCCGTGTAGCCACTGAAGACGACGCGCACGTTAAATGCTTCCACGTATCAGAACCGCCTTTTGATGCAAAACATCTTGAAGATCTGAATAAAGTTAGGGGATTTACTTTTGCTGCGGTGGCGCTTAATCCTTTCCCTAAAAACGAAGTCGAATTAATTGGCGCGGAAAAGATCGCGGAATACAAAATAACAGAATCTGAAGACGGGGGATCGAAAATTGAGCGTATCAAGTAAGCTATACAAGATCAGGTGTAAAGGCGAATACCCTGGCTTTACTACTGGATGCGAATACCTGGGCCACATTGGGTACGGCCCTTTCGGTGAGTTAGGGATGAATACGATTGATGACGATGGCGACAGCCGGACGCTTGATCTTGATTCTGATGATTTCGAATACATCCCGCCAGTAACTTACCGCGTGGTTGATGAGTTCCTGGCTGAACACGAAGACGATGAGGATGATTATGATTGAATGCCTTATTGCTGTGATTGTTTTGCTTTATATCGCTGGCGCGATCCTGATGTCATGTTTTATTAAGTTTAGCGGTGCTAAACCTGGTGGCCTTGAGATTCCTTTATGGCCTGTAGTTATGTTTCTCGCTTTCTTCGATGCTACGGTAGAGCAGATCAAGCGAGCTATTAAGGAGCGCAAGAAATGATTGAAGACGGTATCTATGGTGTAAACCTGATGGAAAACGTATTTTACATGGTTGAAGGCGATACTGTAACAATTAGTGTAGATGGTGGGGAGGAATATGCAGAGCCATTCATCAAAACAACAAGGGAAGATATTGAGCGATACGTTGATAAAGGCGAACTGTTTAAACTTGGTGAACTATGAATGAGATCGAAGATGGTATCTATTTGCATAAGGTATTTAACATCGCGTATTTGGTTAGAGGTGAAGCGGTGATGATAAGACCTGATGATGTTCCGTATTGGGAATTAAGCGACATGGATCGGTGGCATATGCAAACATTACTAAATAATGGCCTGATATACAGAAAGCAGTAAAGCCGTATTTGTAGAGCGCAAACAAACAGATTAAAATATTACCTAACAATGCGAAACTGTAACTACCCGGCCCCGTGCCGGGTTTTTGCTTTGTTGGAGGTAAATCTATGTTCGACAGAATACGGGAGGCGTGTGCGTATGTGACCGGGGCCGTAACCGCTTTTTTCGGCGCGATAACCATCAATGACATTGCCGTCTTTGTGGGTATCTTATCAACCATAGGCACATTTGCCGTTAATTATTACTTCAAATCACAGGAGAACAAGCGGGCGCAAGAGGAACACGACGCACGAATGGGGAATAAGTAATATGATTAGCCAATCGCTGAAAAACAAGATTGTTGCGGCGGCGGCTGGTGGGGCAATCGCTATAGCGGCTGTGATGATTAAGCCATTAGAGGGCGTGGAACACGATCCATATCGTGATGTTGTTGGTGTATGGACTGTTTGCTACGGTCACACCGGAAAAGACATCATGCTTGGGAAGACTTACACGCAATCAGAATGCGATGCTTTGTTAAATAAAGATCTACACAAGACCGCAAAAGCGATTGACCCATATATTAAAGTCGAAATATCAGATTTTACCCGCGCAGCACTTTATTCATTCGCCTATAACGTAGGCGCAACCAACTTCAAAACATCAACCTTATTAAAGCTACTCAATGACGGCAAGAAATCAGAAGCGTGCGCACAGCTTAAACGCTGGGTATACGCTGGCGGCAAAAAGTGGCATGGTCTGGTTAACCGCCGCGAGGTTGAATATGCCGTTTGCGAATGGGGGGAAACGTGGACAAGGTGAAGGCGTTAATTATCGCCGCTGTTGTTTGCATTATTGCCAGCCTTACCGCCGTAACGTGCCATTACCAGAGTGAGGCAACAAGGTTACAGGAAGAGTTAACGACCACTCAGGGCGCACTAAAGACAGCAAGTAACACTATTCAGCAGATGAAGGAGCGAAACGCCGAACTGTCAAAACTTGATAAGAGGTATCACGATGAGATTAAAGCTATCAGATCTGACATTGCCGATCTGCGCACTGGCATTGATAACGGTACTATCCGGTTGCGCGTCAACGCAACACCTGTGCGATTGTCCGACCCCACCGGATCCGCCAGCGCCATTGATGGAGCCACCTGTAGACTCACTCCCGACGCTGAATCGGCTTATCTATCCCTCAGAGAACAACTAAAAACGAAAGACGCTCAGATCACTGGGTTACAGGACTACATCAAAACGCAGTGCTTACGCAAAGAATAACAGCGCGTGGACGTGTCGCCGTTTCCGCCAGCCAGCCATAACCGGGCCAATCCTTCCCGCGAGCGACGGCGGAAATTCAAAAACACGTAATACCGGATCAACAGTCCCATTAACAGGTCCGGCGCTACCTGGGTAGAAGAAAGCGCCATTATCCAATTTTATAAAATTCTGGAAACGGTACTGATTAAGCGCCGTTTTCAGTGTTTTATAGCTGTTTTCACTCCCTGCGGTGTCGATTTTTGCGGGGGTTATATTTTTCAGGATAGAGGAATATTCTGATGGCTAAGGCTAAAGGCATTAAGTTGCCTCAATTCAAGATTCCGCTTTTTGAGCATACAACCGTTTTCTTTTGCCCGACCCGCGACATGTTCTATGAATTTTGCGAAAAGGCAGGGATTCCAATCGAACCTGATTTCGAACTGGCAGGAGGATTAACGCTTACTTGTACTGGTGAGAAAGGCGGTAATTTCTATGTGATCGCAGTATTCGACAATGAGTTAGGAACACTGGTACATGAAGCGGCCCACACTACATTCCACGTTCTAAGCGATGTAGGTGTCGTGGCAACCACTGATCCAACTCATCCGGCAAACGAGACATATGCTTACATGGTAGGCCGCATCTTTGACGCATTCTTCCCAATCCTGGCTGAATCAAACGAAGCACAGGTTGCAGCAATGCAGGCGGCTGAAGTCGTAGAGAAGGCATTAGACCAGGCGGAAAAGGCTACTAAATCAGCAGAACAGGCAGTTGAACAGGCAGAGGAGCCGAAAGAAGAGAAAAAACCAGCTAAGAAAGGCAAACGTAAGCCTAAAGCAAAAGAAGCGCTTGTACCGCGTGTTATGAGCTTTAAGCGGGGGTGATTATGGACGCTTATGTAATAGCCGGATTGATCGGTGTTTCTGTATTCCTGGTGGGTTTTATTGCAGTTGCACTAATAAACGCAAAGATCAAGCACTGGGTGGAGGGGCAGCATGATTGACCCGCTCGTTATCCTTTCCTTATGCGTCGCTGTATGGCTGGCGATCATGATATTCATTGAAAGCTGAAGGTGTTCACAATGGATATTTACGATCTCATATGGTGCTCAACGTTCGCCGTCATCATGTATCTGTGGTTGAAGAATGTTGTATAGGTGACGGCATGGATATATTCGAACTGATGGCGATTATGTGCGGAATGATGTTAGGCACTGTCGCCATAATTATCATCATCGGCCTTATTATGGGTAGCATCAAATGAACGCATACGAAATGCTATTGCTGGTGGCTGTAGTTGTAGTCATTGCTGTTGATTTTTATCGAGGGTTAAAAAGATGAGAGAAGCAGACTTCTTTTGCATGATTATAGTGATCGTCATCGTTGCGGTTCTTTTAAGTGTTAACTGAATCGCAGGAGTTTAAAAATGAAATGGCTTGATTTCTTTTTCCTGATTGTCGCGATTGTTCTCACTATGGCGGCCTTGTCGCAGTAAGGTGAAAAGATGAAAGAATTATTCGACTGGTTGGAAGTATTAACATATTGCGCAAGTTTTGTGGCTTGCGTATATATCATCAACAAATATTAAGAGGTGAGATTATGGCCCGCACTAAAAAGGCAAAGGCTGAAGACAAAAAGCCAGCAGCCAAAAAGACGGGCCGTCCACATGGCTATTCAGAAGAAAAGGCATTGGAGATCTGCGAGCTGGTGTCGGACGGCGAAAGTATTAACAAGATTTCGAAGATGCCTGGTATGCCTGCGCGTTCAACAATCCTTAAATGGTTCCGTGACGTGCCAGAGTTTTCGGACATGTATATGCGCGCGAAGGAGATCGGATTTGAGGTGTTAGCTGATGAAATCATCGACCTTGCTGACGCGCCAGAAAACATCAAAAAGGAAGAGTTAAACAGACATCATTTGATGATTGAAACCCGTAAATGGCTATTGGCAAAACTGCAACCGCGTAAGTATGGCGAACGCGTTACGCAGGAAATCGTAGGCAACAGGGAAGAAGCACCAGTACAGGTAGAAGTCACAAAAGAAGAGATCGCCCGCATCGTTCAGGAAGTAGAAGATGAGGTGTGATTATGCTGACAATCAAAGAACGAGTTATTCAGTCCAAATGTGAAAACGATGGCCTGTTTTTCAATCGCTACTTCTATAAGCAAGCGAACGGAACGAAGATGTTAATCTCAGGCCATCACTTAGCTATCCGCGACGCACTGCAACGCGTTGTCAATGGTGAGATAACCAGACTCATCATTAACATCCCTCCAGGGTACGGCAAAACCATGATCGCAACTATCAACATGATGGCGCGGTCACTCGCAATAAATCCCCGCACACGATTCCTTCATGTCTCCTATTCCAACAACCTGGCGTTACTCAATTCCTCGACCGTAAGAAACATGATCTGTACGCCTGAATATCAGGCAATGTGGCCCATGAGGATCCGCAACGATGCAAACTCAAAATCAATGTGGTGGACTGAATACGGTGGCGGCGTGTATGCAACGTCATCGCTTGGTCAGGTTACTGGGTTCCGTGCAGGGTATATGGAACCGGGATTTAACGGCGCGTTAATCATTGACGACCCATTAAAACCCGCTGACGCTTATTCTGACGTGGTGAGAAAGCAGGTTAACACTAACTATAACGACACGCTTGCTTCACGTCTGGCAGTGCAAACAACGCCTGTTATCGTCATTATGCAGCGCATCCACTACGATGATTTGTCCGGCTACCTGCTACGAGGTGGGAGCGGTGAGAAATGGCATCACCTGAACCTGCCAGTGAAGATTGATAACAGTCTGGACTACTGGGATCTGTACCCTGAAAACGAGTTCGCTATCCCTATTCCTCACAATCTGCCAGACGGCTGGCTGTGGCCTAAAAAGCACAATGACGCCCATGAAGCTGGATTGAAGGCACACAGAAGGTCATTTGAGGCCCAGTACATGCAGCGCCCGCGCAAATTCGATGAAGAGGGTGCGTTGTGGACAGAGGCGATGATAACAGCCGCGCACCGGATGCAGATAACGCAGGAGAAAATACGCACTGTAATAGCTATTGACCCTGCGACAACATCATCTGATGAGTCGGACGAAACGGGGATCATAGCGTGTTCCGCCTATGGTGGCGGCAAGAATGCTCAGTATTCTGTAGACGGTGACTACTCAGGACGCATGTCACCTAACGACTGGGCGCAGGCATCAATGAACGCCTACAACATCCATGAAGCTGACGCGATAGTTATCGAAACCAACCAGGGCGGCGAAATGGCAGAGGCCACTTTGCGTAATGCCGGATTCAAAGGCCGCATTGTTAAGGTGCACGCAAGTAAAGGTAAATTCGCCCGCGCTGAACCAATATCAGCACTGTATGCACAAGGAAGGGTGGCCCACACTGGCAGCCTGTACACGCTGGAAAATCAAATGATGGAATACGTGCCAGCTACCGCTAAAAAATCCCCTGACCGTATGGATGCAATGGTATGGGGTATCACCGAACTAAGCCAGCCACAGGCGATGGGCCTCATGTTACCGAAGCGCCTGCGCGGATTTTAAAATCTGACTCACAACTACCCACAAGTTTTTCTATTTTTCGCGTAGCAACGCGTAAACATGTATTCAGGAGTAAACATTATGCCATCCAATTTAGAATTGGCGGTTAATGCTGCCTTGTCACAACGCCAGGCGGCATATGCCCGCTATGCCGCAGCGCACCCGTTCACTATGGGGATAGATGCCAAACGTGATGCTGCGTGGAGCGAATACGGATTCAAAGAAGAGATCACGTATGACGACCTGTACAAACTGTATCGTCGCGGCGGTATTGCTCACGGTGCTATTGAGAAAATCATCACGACGTGCTGGCGCACCAGGCCAACGATGATTGAAGGAACAGAAGACGAGAAAGCGGAAACAGAAACATCCTGGGAAAGAGAAATCAAGAAACAGTTTGATAACAGATTTTGGCGCATCATTGCCGAATGTGACCGCCGCCGCCTCATTGGTCGTTATGCTGGCCTGTTGATTCATGTCAGAGATAACCAGCCGTGGGATCAGCCAGTGACGAAAGGCGTAGGTGTTGCCAAATTTACCCCGGTATGGGCTGGCGCTCTTACACCGAAGGAATTTGAAGAAGACCCGAACAGTGAAAACTATGGCCTGCCTACATGGTGGGAATACAAAGAGCGCATAAACAGTAAAACCATTGCCAGAAAGATCCACCCTGACCGCATATTTATCTTTGGCGACTATTCTGATGATGCCATCGCTTTCCTTGAACCGTCCTATAACGCCTTTGTGTCACTTGAGAAGGTGGAGGGGGGTAGCGGTGAATCATTCCTGAAAAACGCCGCCCGCCAGCTTGCTATCTCGTTCGATAAAGAGATTGACTTCCGTTCCCTTGCTGCAACATACGATTGCGACGTTACAGAGTTACGCGAAAGATTCAATGAGGCAGCGGCTGAAATGAATAAGGGTAACGACGTGATGATGGCATTACAGGGGGCAACAGTAAGCCCACTGGTGACTGCCGTATCTGACCCGTCAGCAACCTATGACGTCAACCTGCAAACCGCCGCCGCTGGTATTGATATTCCGACCCGCATCCTGGTTGGGAACCAGCAGGGCGAACGCGCATCAACCGAAGACCTCCGCTACTTCAACAGCCGCTGTATGACCCGCAGGGAGGAAATCGGCGGTGAGCTTGAGGATCTATTCCGCAAGATGGCAGATCTCCGCCTTATCAGTATGCCAATTGACGTATCAGTTATATGGGACGACCTGAACGCCATGACCAAAGCTGAACTACTGGAGGCGGCATACAAAATGGCACAAATCAATCAGGCTTGTTTGGCTACTGGTGAAGAAATATTTAGCGGTGACGAGATCCGCGAGGCTGCCGGATACGATGGCCCTGCCAGTGTAGTTGAAACGGAAGAGGAAGACGATGATGAAGGTGAAGAAGATAATCAGGCGAATACCTCCAGCCGCGATAATGCCATCTAACACCGAAGACCCGACCATGACAGGGAAGTTAAGGTCCGGTGCTATCAAGCGTTTTAAAGCCTGCCTGAAGAAAGTTGCGGATCCGTATATCGCCATACTGGACAGAATACAATATAGCCTGGCTGTTAATAAGAAATACACTTTCCAGATCTACATCGACGAATTACATGATTTGCTGGAAGACGCCAGCGACATGATTGATGAGATATTCGAGTTAACAGACCCGGAAGACTTCTGGTTCTGGCAGGAATACGTGAAGGTGGCGTATCAGCGAGGCACTTCACAGGAATATGCCAACCTAGCTAACCAGTCAGTCACATATTCCAGGGCTTACCCCGAAGTGTCGGCGGTATTAACCAGTCAGACCTATCGCACGCGTCTTGCCCTGGTTCGTACCCGTGTATTTGAAGAGATGCGTGGGCTTACCGCACAGATCAAGAAGGATATGGCCCGCCGATTAACTGAAGGCATGGCTCGCGGCTTAAACCCACTTGAAATAGCGCGTACATTGCAGCAGGAAACGCAATTACCGCTATACAGGTGCAAACGTATTGCCCGTACTGAAATATGTACAGCGTTGCGCACAGCGCGTATGGATGAGGCAGAAGCGGCGACAGAAGAGCTTAATTTGCGCACTATGCAAATGCACATTTCGGCATTGTCACCGACTACCAGGCTGTCACATGCACAGCGGCACGGGAAAACGTACACCATAGAAGAGCAGCGCGAATGGTGGAGTAGATCCCCTAATTCAATTAACTGCAAATGCAGCACTATTACCGTATTAGTTGACGAAGACGGTAATATATTAAACAAACGAATCCTTGAGCGGGCGCAGGAGAATTACAAGGTTGCGCACGCTAAATATGGCGAAGATTGGGAGTAAAAACCGTGAGTAAAGAACTGATTCAGGTTAATACCAAATTAACCGCTAATACCATTCGTCGGGAAACATATAACGGGCGCGAGCATATTGTAGTCCCGTCTTATACGTTGCCCTTCAACATCGTTATGAATCGTGAATATTATCCTGAAGCTGAAATTATCGCTAATTATCAGTCACTGGAAGGAACGCTCGCACCGTTGGGCCATCCTACGGTTGATGGTGAATTTGTTTCCGCATTTAGCCCTGAAGGACTGAATATTGGCTTTTGTGGAGCGTGGAACAGAAATGTGGAATTACGCGGCAACCGTGTTTATGTGGAAAAATGGGTGGATGTTGAAACTGCCAGCCATTCAGAACAAGGACGCGAATTATTAAGCCGACTGGAAGCACTGGAAAAAGGCGAAAGCAAAGATCCGATTTGGTCATCTGTTGCCGTATATCGTCAGCGTATGCCAGCTACTGAAGAGATGAAGGCCCAGGGTGCTGACAGCGTGGTTAAAATCATGTCGATTGACCATGACGCCATCTTACTACATGAGCCGCCAGCCGCATCACCAGAGCAGGGCGTTGGCCTGATGGTTAACACTGACCAGGCGAAGCCTTTAATGGCGGTGGCAATGAAAGAAAACAGCTATCGCACGCTTGAAAGACAACTGACAGAAGCGGCGCGTGAATTACTTCCTGATGCCGATTATGTCTATGTCGTGGACTTCACTGACAAAGAAGTGACAATTGCCACTAATAAAAATTACGCGGAAAAATACAACTACCAAAAACAGGCTGATAAAATTATTCTCAATAATGGCGAGCTTGCAACCAATGAGGAAAGTAAATCATGGTTCGCTCAGTTCGCTGAACACCTGTCTAATCTTTTCTCCCTGAATGAAAAAATTAAGGCCAATAAATCGGAGGACGATCCCATGCCTTTGACCAAAGAAGAACGCGCCGAACTGGTAAAAGAAATTAACGAAGGTTTATCCGCTAACATCGCCAATGCAGTAGCTGAAGCACTTAAACCAGTACAGGCAAGCGTTGAAGAATTACAGACCAACCAGAAAGCAATTAAAGAAGAAATTGCAGCAAACGCAAATAAAGAAGAAGCAGAAAAACGCGCCGCAGTAGCAAAAGTACACGGCGAAATTGTTGCTAACGCATTAAGTGGTGAAGCGTTAGAAGCAATGTTTAAATCCCTGGGTAAAGCAGCACCAATGGCAGCAAACTCAGCCGCTGGTGGAAATAAACCTGCCACCCCTGACATTAACAACTATTTCGCATAAGAGGTGAAATTATGGCCCGTTTTCGTCGTGTAAATATTGACGGTAAATCCGTTACTGAAACCGCAGTATCTGCCGCAGCACTTAAGCCTGGCACCCCGGTAAAAATGGCGTCTGGTAAATTCGCTGCCGCAACTGATACCACAGGACGTATTTATGTTGTTAATCCGGCATACCATGAAGGTTTAGGCATTGAAGACGCGATCCCGGTTGGTCATTCCGTGGTTGCTGACTACGCAGAAGAAGGACGCGAATTTGCAATTCTGCTTCCTGAAGGTACTTACACCAAAGACGCTGCCATCACCATCGGTGAAGGTGGGTTCAAATTGGTAGCATCTGATGAACCGGTTTTCGCTTTCTGCCAGGAAACTGTAAACCTTGAAGCGGCTGATTTTGTACGTGTCCGCGTTGCATAATAATAAGAGGTGAAAAACTATGTTGTTTAATAAACACAACCTTGCTACCAACAGCCGCATTCGTGCTCAGTGGGATCACCTCTGGGCGCAGCGCAACATGTTCAATGATCGTGACGGCGCTCTTATTGCCGCAAATATGGCAAACATGACCGCTGACATCCTGGCATGTAATGCCGTTGGCGGCTTCGATCAGGAATTCTGGAAAGCTATCGATAACCAGATTATCGAAATGAGCACCGAAGAGACTGGCATCGAAATTGTAAACGACCTGATGGCTGTTCAAACCGTATTACCAATCGGTAAAACCGAGAAAATGTACAGCGTATCCGGTGATATTAACGATGAAGTTGTCGTTAGTATCGATGGTCAAGCGCCACATGGCTTTGATCACACCGAATACGGTAGCGATGGCGACCCGATCCCGATGTTCACAGCGGGTTACGGTGTCAACTGGCGTCATTCCGAAGGTCTGAAAACTGTGGGTATTGACCTCGCCCTGGACAGCCAGCGTCTGAAACTGCAAAAATTCAACAAAGCCCGCGTTGAGTATTACCTTAACGGTAACGAAAAAATCAACGTCAACGGTAAACCTGGCCAGGGTATTAAAAATCACCGTAATACCCAGCAACTGAAAATGACCACTGACGACCTCACCACTGACGGATTCGACGACATCATCAAATTCTTCACCACTGGTGCATTCGGTGTCATGGCCCGTAACAACCGCGTTGACCAGTATGACATCATGTGGGTGTCACCTGAAATCATGGCTAACCTGGCAGCGCCGCACATTGCTAACGGTACTGTTGTTGGTACTGTACTGAATATCGTTAAACCGTTCATTCCGGTTAAAGAAATCCGTCAGACCTTTGCACTGAAAGGCAACGAGTTCATTGCTTACCAACGCCGTCGCAACGTCATTACCCCGCTGGTTGGTATGACTACTGGTGTTGTCCCAATGCCGCGCTTTATGCCTACTGATAACTACAACTTCAAAATCATGTCTGCCGAAGGCTTACAAATCACCTGCGACATGCTGGGCCGTTCCGGTGTTGTTTACGGTCACAAATAATTTCCTTATTTCCTGTAACTCCCCGGCGCGATGCCGGGGATTTTTTTTGTATGTGGAGCAAACAAAATGGTCACTACAGAACAGGCGCGGGAATATCTTGAAAGCCAGGGTATTGACCTGCCAGACATTATCTTATCCTTGCTGGTGGAGCAGGCAAACAGCGTTAATGAATGCCTTGATGCCAACTATCCGGCCTCCACTGCAACATTGATCCAACTTTATCTGATCGGCCTGTTAGGACTCACCCAGGCTAACAAGTACGTTTCCTCGCAAACTGGTCCGAACGGTGCAGGCCAGTCATACCGCTATGTCGATTTCAATAAAAAATGGAAGGCATCCTGCTCGTTGCTTTACTCCCTTGATAAACATCACTGTACAGCAGAACTGATTCCACCAGATCCAGAAAACACCGCACACGCTGGGCTTTGGATAGGTAAAAGCGGGAGGATGTAACAATGTGGAACGACCTGACATTACCGGATCCGCTATTGCCGAAACTGTTTACCCGCGTGTGGGTGAAAACTGACACCGGGCGACAGGTGGCGGCCTACCTCAATGATGCTGGTGAATGGGTAATTCTTTGCCCGCGCGTAGCGAAAACCCATCCGAAAATCGTTAAATGGAGCTATGGCTATGAGTAAGATCGCGAGATTCAGCTACAAGGCAATAGCCACCATTTACCCCGTAACGCGTGACGACTGGAATAATTCGAAGGTATACGGGCAACCTTACCTGATTGATTGCACCTGGACGTCTACGGAAGGTAAAGACGAAGACGAGCGCGGGAGTGAAACCGATGTTAGTTACGTCATATTTACCGAACTGCTTTACAACCTGCAACCAGTGGAGCGCCCCCGGAAAGGGTGGATGATTGCACTAGGTGACACCACGGCTTTTTCTGATCCGCTTGAAGCTGGCGCGAATGAGATCTCCGGCGTGGTTGAATGGGATATGAGCATGTTTAACGACACGCCGGATTATAAAATCATTACAGGTAACAGCGTGCACAGTAAATATTAAAGGGGTTTTCTATGCCTATTAAGGGTGTTAAACGCGTCAGGGAGCGATTGAAGCAGGAACTAAAGGAAATCACAGACAAGAAAACTCATGAGGTGTTATGGCGAGTAGGGATGCTGGCTGGTGGCTTTGCTGCGAATATGACACCGATCGATACTGGTTTTTTAATTAACAGTCAATTCCAGTACATAGGGAACACGGCTGAGGGTATGCAGTTACGGCTGGGATATACGGCCCGTTACGCTGAATGGGTACACAATATGCCAGGCACATTAAAAGGCCAGCCGCGCGAACATTTCGGCAAAACCAGAGAAGGCGTCGAGTTTGGCGGCGGTACTGGTAAGGGTAATTACTGGGATCCGAACGCTGAACCTGAATTTTTGCGCAAGGCGTTCGAAGATCCAAACAACGCCGACGATATTTATAAAGAGATTGTAGAAGGTTACAAAACATGAAACGCAGCGAAGTATACGACGAAATAAGGGATTGGATTAAATCCCACGGGTACGATGAAGGCTATATTTTGCAGGCCCGTTTCTGGAATGAGCGATCCAATTCGAATAACAGCAGATACATTGTCATACAGCAAAACGGCGGGGCGGCTGGTGAAGAAGCAATAACCCGTGATTATTTCCGCATCCTGGTTATTTCAGCGCGTAATGACGCAAATATCAGTGAGGTGGAAGATCTCGCCGATGCAATACGTCAAAGTATGATAACCGAATACAAAACTGATAAAATTACACACATGAAGCCAGTTGGCGCTATTCCTGCAATGCAGACAAGAGAAGGGCGCTTTATTTTTACCGTAGCTTTCCAAACCATCATATCTAGATAAGAGGTAACTAAACATGTCTCAGACTTGCGAAAAGGGTTCGTTTTTAGGCCGCGACGTTGCTGTATTCTACGCTATCGCTTGCCCTAATGCGAAACCTGAAACCGACGCATATAAAGCGTTAGGAATGATGCGTGGCAAATCCCTTTCCGTGGAATGGGAAACCGCAGACGCCACCGCTGATAAATCAGCAGACTACACCAAAGAATCATTGGTTACTTACAAATCCGTTTCTTTCTCAGGTGACGGAGTATCCCGCACAGAAGCGCTTCACAATCAGAAAGAGTTGAAACGCCACGTTATTAACCCTGGTGAGGTAACTGGTTCTCAGCCGATCGTGTGGTTAAAAATTGTTTCTCCGCTTGATGTGACTGAAGGCCCGTTTCTTTGCACTTCCTTTAAAGAAGAAGATCCGCATGACGATGTGTCTACCTGGTCCATTGAGTGCGAAAGCGCTGGCAAGGTCACAGTTAGCGACGTTCCGTCGATGTAACAATAAATATTAACATTGGGGCCGTTTGGCCCCTTTATTTTTAAGGTGACATCTATGATCCATGTTCGAGCCGGACAATTTGCGGCTGTAGTCAATGGCAGGCGGTATGTATTCAATCCCTGCTTTGCTGCAATGGCTAAAATCGGCAGTGACAGGGAACTGGTTGAATATTTCGCAACTGTGCACGGTGGTAAATATCCACAGCGTTTGCCAACGGATCCAGACCTCCGTAATCGCATTATGGCGCGTTGTTATGGTGAGTTAGTGCAAACATCCATCCACATACTGAGATGTTGCTCAGAGGAAGAAATAGGCCCGTTATTGGGCGAATGCAGGTTTACTCCTTCGGGTAAGTTGAGACTAAAACCCGGATTGATGCCTACCAGTGACGTTATCACACTGGCGCAACACTGCATGTATCACGGTTTAATTGGTGACGGTCCAGAGGAGGACACGGGCGCAACACAGAAAGGCGAGTACAAGCCGACATTTGATATCCTCGAGTTTGTTTATTCTGCCGTTGCTCACCTGGGGTTATCTGAGTCAGAAGCGTGGGGCATGACAATGACCGGATACAGGGCAGCTGTACGCGCTAAAACGCCACCAGACGAAAGAAACGAGGTAAGTAAGCCAAGCGTTCACATAAATAAACGTGATTATGAGGAGCAAATGGAGGCAGCTAAAAGGGTGCTGGAATTGATGAAAAAACGCGAGCAAGAAAAAGCCCGGAATTAACCGGGCCTTTATCTTTATTTGTATGCTGCAAATCTGCATCTTGCCTCATCCAGGTCATGAATATCGTACACGTTATCGTAAAGGTAAGTTGCAACCTGTGCTTTCTGTACGTCAGTTGCGTTAGGGAACTCCATGCTTACGAAAGTCACCGCATCGACGTAGTGTTTAAACATCCTTTTGTTAACGCACAGTGCGTAAATCAATACGGCAGGCCAAAAAATCAGTGCGCCAATGAATGCCATGAGCATATTAAGATGTCTTTTCTGGGCAACAATCATAGTTCCCACGAATCCGCAAAAGAAAATTACCATTTCCATGATGAACTCCTTAATTACGTTTATCTTCTGTTGTCATTGCCAGCACTAGCACAGCCATTATATTAAATGCTAACCATGCTGTAATATATACATCTATAACAGTTTTGATTGTTTCCATTTACACGCCTGCCTTTACTCTGTGGTGGATTGCGAATCCTTTAACTTCGCCGTCACGAACCGCTTTGAGTAGCTCAGGTTCATTTATGCCGTCTACCAAATCTTTGTATTTTTCGTGCAGTTTAAATTTTTCGGCAATTTCATCACCAAGGAACGGGACTACCGCCCTATACCTGCAAGCTGCGTCATATACAATCTCAAGGTATCCCATACCGTCACCGTATTTTAAGTCGTATATTTCTGCGGCAAATGCGCATTCATGCTCCGCTTTATCAATCTTGTTATCTGCGTTGGCGTTGAATGCTAAACATACCATTACCGCCATCATCGCCGCTTTGATTAACCGTTTCATAACTCACCCCGCTTAGTTTTTATTTTTAAGTGCTTTAAGCATTTCTTCGATGAAGTCGGTATAACGCTCATGCTCGTTGGGTCGGTAGTAGTTTTTCATTTTCTTATCCTCTTTTGCTTCCTCCGGTTAATCCGGCCTTTTAAATCCTTTCGCTCTATCCCTTTCCTTTATCTTCTTTATACAAAATGTACTCGTTGAAATGAAGCCATTTTGTATAAAATAGAGACATGGATCACATTTCGTATGAGGTTAAATCATGGCAACTAGTTTAGGCACAATTTATTACGAAGTTGATGCAAAAACTGGTCAACTTCTCGTTGCTCAACGACAGGCAGACCAGGCTTTTGACAGCATCGAGCGTGGCGCAAAACGCGCTGACCGCCAGGTGAACACGCTTAAGACTTCAATCAAAGCACTGTCCAGGGTTATCCATTTGCTACTTGCTGCGGAGGCTGTACGCCAGTTTATTGACATGGCGGAACAAGCTAAAATGCTTCGCGTAAAAATCAAACTGCTTACAGGTGAAGCGGAGGCCACGGAACGTGTTTTCAACAGACTGAAAGATATATCAAAAGAAACAGGGCAAAGCCTTAAGGATACTGGCGACCTGTGGCAAGGTCTTGCCATATCGCTAAAAAACACATCCGCCACAGAAGGCCAGGTACTCAACCTGGTCAGCACGCTGCAAAAACTTGGCAACCTGGGCGGCGTGTCTGCGGAACAACTATCAAACTCCATGCGCCAGTTCCGCCAGGCTATTGATGCTGGCGTGTTGCAGGCTGAAGAATTTAACTCAATACGTGACAATACCCCAACAATCATACAGGAAATGGCCCGCCAAATGGGGCTGTCAATGGGCCAGTTCCGCGCCGAAATGCTGGACGGCAAGATCACGGCTGAAAGGATGCTCAACGCGATCCAGGCCGCCACGCAGGAAACAAACGAGAAGTTCGCACAGTTGCCGCGCACATCCGGCATGGCCTTTAACGAGCTTAAAGTGGAGGTGATGGGACTTGTCGAGCAGCTTGATGATCTTTTCGGCATATCTGACGGCGTTGTGTCAGCAATAGACTTAATCACTGGTGGCGTTGAGGGGTTAGGTAAAGGCGCAAAATTCGCCGCAACCTGTTTCAATACACTGAAAACCGCTGGTAGTGAGTTCATCGACATGTTTGACGATGTTGCTATTAAGGCGGGTGAGGTGGCGGAAGAAATCATCAGAATGGTGACGCCAATCAAAGCGCTAATGGATGGCTACAAATGGATGAAGGAGATCATTGACAAGCGCAAGGAAGAGCTAAACAGCAACAACGAAAAGAAATTCGGCCCCACCATTGGCAAATTTATGACATTCAAGAATGACATAGAAAAAGCCACAGCAGCCTATGACGAGTTCATGCAGAAACAGGGTGAGGCTGACGACGGCAAGATTACAGGATTCGATCAGCCAGTTGGTAAGCCCAAAAAAGGGAAAAATGGCAAAAAAGACAAGAAATCTGAAGCTGATCGGCTTGGCGATGAAGGCATAAACGTATCTGACCAATACAACAAGGACGCCGCCGCTATGCGCAAAGCATTAGAGAACGGCAAGGCCATTGATGCTGCATTCGCCCAGGGCAAAATAACCCTCCTTGAGTACAAGGCCGCGCAGAAAGGGATAGGAAAGGAACTGAAGGACGAATTGGCGCAAATCCCCGTTGATGAGCTACGCGACAAATGGGACCACATAGTTAGCCCGATGGACCAGCTTAAGGGCGAAATTGACCCAATCAAGCAGGCGCAAAATGAATGGGCTGTAAGAAAACAAATGCTATTGGACCTGGGCGCTACAGAGGCGCAACAGAGACAGGCGCAATTGGAATACGAACAACAGATCCGAGATCTGAAATGGGAACAATGGCAGGCACAAAGCGACACAAACGGCCTGATTGGTGCTTGTGTTAGTGGCCTAAAAGGTGGCATGGGTAATGCGCTCACCGGCCTGTTAAACGGTACTCAATCATTAAGCGAGGTTTTCGCCAACCTGGGAAGCAGTATCCTCAATACCGTTGGTAACAAACTATCAGAGATTGCCGCTAACTGGATAGCAGATCAATTGATGATGGAAACGCAAAGCAAGGCTACCCAGGCAAGTACAACTGCTGGCGCTGTGGCGGCGCAAGGCCAGATTGCGGCTGCGGCGGCCCCGGCTGCGGCTGCAACGGCTGCGTCAACTGGTGGTAGCTGGGCTGCGGCTGGTGCTGCGGCACTTTCTGCGATCATGTCGCTGGCAACATCAATTTTTGGCGGCGGGCGTTATAATGGTGGTTCTGTGAATGGTGGAAGTCTGTATCGCGTAGGTGAGCACGGGATCCCGGAACTATTCCAGACGAGCAACGGGCGTCAGTATATGATTCCCGGCGAGAATGGTAGAGTAATTCCTGGCCGTGATCTCTTCAATGGTGGCGGCATCAATATGCCTGTTAACATCACCGTACAGACCACAAACGGATTTAGTGACGAAGACAGTCGCAGACTTGAACAGACGATGGAACGCGTAGCAATGAAAATGATGGCAAGGGAATCGCAACGACCGGGAGGAATGTTGCAACCGCGCCGCAAATAAACAAAACCCCGGTACAATGCCGGGGTTATCTTTTAGTTATTCTCAAAACTTGTATATCCTCTTTCAATTTTCCCTCCTCTTACACTTCTTGCGAATACGGCATCTGTGTATCTGAAAAACGGTTCTTTGTATGTCTCGCCTTTGCTATCCATCCATTTTACGATCCATGCCATACGTTTTACATTGCTTTTATTTGCCGGGTTTTTCATTTTATTTTCCTCCGCAAATCACAATCTTCCGTTTCTTGCTATATAGCTGCGAGCAAACATCACCTGCCAGATGTTCCAGATATCCCTCCAGGTGAATTTATCGTCATCCATATTTCACCTCATTTATGTGCCCCTTTTACTCCACAGTGGCGGTTGTATTCCAGATGGTCAATAATTAACCACATCTTTAAATCTTCGCTGAATAACCGCCAATCGGGGTTGATGTCAAATTTATAACCGTAGCCATCGCGTAATTTTTTGGGGTTGGCCTCTTTTTTCAGGAAAGCATTTAATAAAGACTTGCCCTTTTTGATTATCCGGTCCTGGGCGTTTTTCTGTGCTTTCAGGTTTTTGCCAATCGCCACCAATTTCATAACTCACCCCACGCAATCAATCAGTTGACCACTTTCAGGAAGAAATCACGGTATTCATCTTCTTTTGCATTCATCATGAATTGACCGTATTTGAATGCATCATCAAATCCCTTCACAATCGCAACTTCCACCTGTTCGAATGCTTTGTTCAGCATTACAACCACATAGCGTTCCATATTTGACCTCCTTTGCTTGTACTGCTCTCTCTTCTTGATTTCTATATACAACTTGGCACGTCATGTGTGAAGCCATTTCGTAAACTGGGTATAATTCTTGTGACAAAGTTCTCATTTTTCGCGTAGAAGCGCGTAAAGATGTATGCAATATGTAACTTATAGGGGGAATCATGCCGGAAGTTTTCAGATGGACGCCGCAAAGAAGCTACAGCGTGACCAGGGAACCAAATGTGTCAGTCGTTAAACTTGGTGATGGTTATGAGCAAAGGCAGGCAAAAGGTATCAACACATTACTTGATAGCTACACCCTGGTTTTTAAAGGCAGTAGCGCGGGATGTGGTGATGGAGGGAACGTGGCGATCCAGGCAGAAGCATTCTTGAGGGCGCGCGGCGCTGTCGAGGCTTTTTACTGGTCGCCATCAATGGATAACGTGCAAAGGCTTTTTGTTTGCCGTAGCTGGAGCATGACCAAAGATGGGCCTGTATACACGCTAAACGCAACATTTGAGCAAGTTGTCGGCTAATGGGGGTTGATATGTACGGGACTTGTGTAGTTGACAAAACTGACGCTTTTACATTGTTTGACGACTATGAGATCAACGACCTTACTGTAAAAGCTGACAACGGCGATATATGGTATTTACACGACGTTGGCGATGGGTACGTTGGGTGCAGATCCAGGGAAGGGAAGGAAGTTTTATTTCTGATTGATGGCGCATAAAAACAACCCCGCTTCGCGCGGGGTTTTTCTTGTTAGTAGTGAATATACAGCAAACTCATTGGGTGAGCGTGCGCCATGTTGTTTGCTATTGCCGCCCAGTCCCAACCAGCAGCGTGAACACCGAAGACGATCAAGCCCATTGCAATTAGTGCTAAAACTTCGACTTTCATGATTCACCCCATTAACTCGTAAAGGCATAAACGATGGCAATCGCGCCAGCCACTACCAAAACATTTTCAATCACTTCGTCGCTTTATTGATTAAGGTAACTCCACTTCGTTAAATGTAACAAGCACGCCTTGATTTTCTTTATTTATAATTATTAAAGAATTAATTGAAGGCAGACATATTTCCACGCGGTAAACGTCACCAATATTTAAACTGTAATATTCTGTTAATTCTCTATTGTTACCTTTAGCAAAACCTGTAAACCTAACCATTTTTTGACCGTCGTACTTTAACATATACAGTCCTGTAAGTTATCACGCAGATAATTGACGCCTTTATCAGTAACGAATGAATGATTTACCTGGTTTTCATCCGTCATGATGATGAATAACTTTTCCTGTAGGTATTTCGCTTTTGGGTACAGTGTTAAACAGACCTGGTACAGTATCCCGCGCTCAATCAGCAAATCAATAAATTCGTGTTCATGATAACCGACGAGGCGGGCGGCCTGTTTCAACGTGTACACATAATCGCCGTGATTGCTCCTCCCCATGTTGCCGCCTTATTTATCGAATGCGCCCAGGTTATCTATGCAGAAATCTTTCGCCGCTTTTACGTATTCGCGTTTTGCTTCTGGATCGTCAGCCGGGAAACCTTTTGCGTGTATTTCACCAGGGCAAGACTGATCCATAGAATCAGCAAAATCAACATTGACGTTAAAGTTAATATCTTTCGGGTTCATGTCTTCCACCTTATCCGGCACTGGTACAGGAGTAATAACAAAATCACGAGCGTTAGACCAACAGCGAAGTAATTCACGACCTTCGTCACGCGCAGCATCATATGTGTCAAACAGGCCCATGCGTTCCCATTCACATTTATCAGTCCATACCTCTAAACTATATTTTTGCATTTCGTTAACCTCTCATTTGACAGGTTCGATCCTGTACCCCAAAACGCGTTCGTCTTCAGCGAGCAATAGCGCGTCGGCAAGTGCCTCGCCTTCATCTTTATACTGGGCCACAGTCATTTCCCTGCCATCCGTAAGGAACACCTTCAACATCCACACCTTATCATCCATTTCACACCTCCGCGCCATTTTGTTAACCATGCTTCCTTTTGAGTACAATATACATATTGTAAAAATCGCGATCAACCGTTTTGGTATGATTTATCGTGACGGCGATCACAAAATGACAAGGTGAAAAAATGCGCAGCATACCTACAGAAATGATTATTGATTCCGTCGATGCCGGAGTCGGCGCGGTAATTGACTTGTTTGAATTAGACCTCACGCCCCTTGGTGGCGAGGTTATCCGCTTCCATTCCGGCGCGAATGGCTATTACGGCCCGGTTATCTGGAAGGGTGTTACCTACAACAGCTACCCGATTGAGGCAACTGGCTTCGAAATGAAAAACGAGGGGGTTTATTCTCGCCCGCAGATGGTTGTTGCCAACATTGGCGGACTCATTACGGGGATGAATAACGATTTCAACGACCTGCGAGGAATGAAAGTTACGCGCCGCCAGGTGGAAGTAAAATACCTGGATGCTGTTAATTTCCCTAACGGCAATCCAGATGCGGATCCATCTATTGAGGCTGTATCTTTTTACGTCGTTGAAGCGATGAGCGAAGAAACAGCGGACCAGGTGCAATATGAACTGTCAACGCCAATTGATGCAGATAAAGCGGTTATCCCTGGGCGCACAATTCTCGCTGACGTTTGCCAGTGGCAATATCGCGGCGACGGTTGCAGATACAGTGGCGGCCCCGTAGCTACTGACAAAGACGATCCAACCAGTGATCCGAAGCTGGATAAATGCAGCCACCGCCTAAGCGGTTGCCGTTTGCGTTTTCCGCGTCCTAATCCGTTACCAATTTCCTGTTTCCCAGGATCCAGCAAGGTGGGTTGATTATGGCGATTGAAGATAAAATGATTCGCTATGCAGCGGCCCACCCTGACGAGGAAGTATGCGGGCTGGTGATAGATAACGATTATTTTTACCCGTGTTTAAACGTGTCTGAAACGCCGCACAACAGCTTTAAAATCTCGCCTGACGATTATATCAAAGCTGACGAATTAGGCGTTATAACAGCCGTTTTTCACTCACATACTAACGATTCATTGGTATTGTCAGCACGGGATCGACAACAGCAGGTTATTTCCGGCCTACCGTGGTTTTTATGTTCCGGTGGCAGGGTAAGAAAATTCCGCCCGGTAGCGCACCTGTTAGGCCGTAAATTTGAACACGGGAAAACAGATTGCTACTCGCTTTTTCGTGACGCCTATCACCTTTGCGGCGTGGATCTACCGGACTTTGAGCGCCACGATGGGTGGTGGCTGCGTGGAGAAAACCTGTACATAAAAAACCTGCCATTGAACGGGTTTTTCATGGTTGACGCGCAAAGTATTCAGCCTGGTGATGTGATTGTTCGCCAGCCGTTTAAGGGTGCAGATCCATGCCACGCGATGATTTACCTGGGCGATAACACTGTTTTACATCATGACAATGCCGGACTGTTAAGCCGCCGCGAGCAAATGCGGCCCGCGTATGTTCGACAGACCAATTCAATATGGAGATCTGACAAATGCTCAAATTTAGATTTACGGGCAATCTTCGAAGATATTACGGCAAGGTGTGTTTAAACGTTGATACGCCATCGCAGGGACTTAGCCTATTGACCGCGCAGAATCAGGAGTTCAAGAAGGCTTTTTTAAATACACCTTTGCGGTTACGGATTGCCGGGAAAGATTATAACGAAAAGACGGCCCCGGCAGCGGTTAACAGTAAATACCCTGACGGAACTACCGTCATTATTGCGCCTGTAGTTGAAGGCGGTATTGCTGGGATTGGTGTTGTAGGCTGGATCCTGATTGGTGTTTCAGTGGTTAGCGTTGCATTCTCGATCTTTATGTCACGCAACATGAAGATAAAAACATCAGCAGAAAGCGCACAAGATAACACCATAACGAACAACACCTACACCAGTATTGAAAACAAGGTTGGACAGGGCAGGCCAGTGCCAATCCTGTTTGGTGAAATGAAAATAGGTTCAAACGTCGGATCGTTAGGCATAGACACAAGTAACAACAAAGACGCCCTAGACGTTGTAAGTTAACAGGAGAAAAGCCATGAGTAGCGGCGGCGGCAAAGCCAAAACACCAGTATTATTAAACGATAACCTGTATCATAAACAGTTTTATCGTGTTTTAGATATTCTCAGCGAAGGGCCAATATACGGTCCTGTAAACCAGAAAGCGCCACTAAATGATGTGATGCTTAATGGCACGCCTGTTACTGACGCAAACGGGAATACATCAATCCCGGGGATTAGTATAGCCTGGCGCAACGGCACGGCTGACCAATCGCCGATTAATGGTTTTAATGCCATCGAATCAACCGTTATTGTCAACGCAAAGGTAACTCACGACACACCAATAATCAGGACTGTTTCAGATCCAAACGTTACCCGCGTCAGGTTGAATCTTGGTGTTGATGCTCTCGTTCAGTCAGATGATAAGGGCAATCAATACAATACGTCCGTTATGTTGATGGTTGATGTTAAACCGTCATCATCTTCTACGTGGTCGCAAATTAAAATTATTACTATTGGGCCAGGCAAACAGAGTGGTGAGTATCTGGAAGCTCATGTCATAGACGCGCCCAATGAAAAACCGTTTGATATTCGCGTGCGTCGCATAACAGCAGACAGCAACAGCGATCTATTGCGAAATGATACGCGGTGGAGTAGTTACAGCGAAATAATAGATGATAATCTGTCTTATCCTCATACCGCTGTAGCTGGCGCTGTAATTGACCATGATCAGTATACTGATACACCCACCCGTACCTATCACCTTCGCGGCCTGATTGTTGATGTTCCTGATAACTACAACACAGAAACGCGCACATATTCGGGTTTATGGCTTGGTGGATTCAAAAAAGCGTACACCAATAACCCTGCGTGGATTTTCCGGTATCTGGTTAAAAACGAGCGCTTCGGGCTTGCTCGACATGCTGGTTACATTGATGTTGATGATGGCGCTTTGTATGTGCTTTCTCAATACTGCGATCAGTTGGTTGATGATGGCTATGGTGGCCTTGAACCTCGCATGACTCTCAACGCTTACATTACGGAGCAAATGAGCGCCCGCGACCTACTGGATAACATCGCAGGTATGTTCCGTGGTATCGCGTTATGGGACGGGCAACGCCTTACCGTGATGATTGATGCGCCACAGGATCCAATTGCCACCATCACAAACGCAAACGTCGTTGATGGCGCGTTTACTCGCTCAAGTCTTCCGCTTGCAGAGTGTTACAACGCCGTGATCGTATCATGGACTGACCCGGAAAACGGCTGGGAGCAATCAAAAGAATACGTGGCGGATGATGAACTAATCGCCCGCGATGGTTATAACGAAACCACGTTGGAGGCGTTCGGATGCACGTCACGCGGGCAAGCGTACCGCGCTGGCAAATGGCTGATAGAAACAGCAAAACGCGAGCCGTCTAAATTCACGTTTAAAATGGCCCGTGACGCAATTCACTTCACCCCCGGTGATATTATCGAGATACTCGACAATAACCGCTCTGGCGCTCGTCTAGGCGGTCGTATCGTGGCAAACAATGGCAGGGTTATCACTGTCGATAAGGTTGATTCTGAATATATCGCCCCTGGCGACACCATTAGCTTGCTTGATAGTGATGGCAAATTTAAAAAACACCAGATCACCGGAGTTAGCGGAAATAAAATTACCCTTGCATCAGCCCCGGCATGGATTCGTAACGGTACTGTATTTGCGGTGTCAACTAGCGCAGCAAAACCAGTATTGTGTAGAATCACCAGTGTAGCAGAAACAGAAAATAACAGCGTGTACACTATAGAGGCATCACAGCATGACCCTCACAAACAGGCTGTAGTAGATACTGGCGCAATCTTTGAGGTCAACAACGACACACTTAATCACTTCCGCGTGCCGAACATTGAAAACCTGAAGGTGTTAAACATTGGATCTGAAACAGTTCAATGCCGCGCAACATGGGAAACACTGACGACAACTCATCGCCTGACCTTTGAAATCCGCGTATATAATTCAGATGGGGCCGTAGTTAAAAGCTACGAGACTACGAATTACAGTTATGATTTTTATGGTATTGATGCTGGCAATTACTCATTAGGCATTCGTGGCAGAAATGACACAGGCATGAAGGGCGCGGAAAGCATTGTGGATCTGGTTATTGGCGCACCAGCGGCCCCGGTAGGAGTTAATTGGGTTCCCGGTGTATTTCAGGCTACAGTTTACCCAATCAGCAGAACAACGCTTACCACTGATACAAGTTACGAGTTTTATTACTCAGGTGAAACGCAGATCACCGATCCGGCATCAGTAACCACTAAGGCACAATATACTGGGCGTGGTCATCAGTGGACGTTTGGCGGCATGAACACGGGCCACACCTATTACGTTTATGTGCGCACACGCAATGCTTTTGGCGTGTCTGACTTTGTGGAGGCATCAGGTAAGCCGACAGAGAATTTTGATGAAATCAGCGATTACGTCACCAAAGACGTGATGAACTCAGAACAGTTCAAGGAAATGATTGGTGACATCAAAGATCTTGGCGATCGCACGGATGTTATTGAAAATGCTACAAATGAACTAAAAACAGCGACCGACAACCTCAAAACTGCAACTGATAACCTGACCAACATAACTGACGATTTAAGAACTGAAACCGACAACCTGACCAACATAACCGAAGATTTAAGAACTGACACTGACAACCTGATCACAGAAACAGGAACAATAAAAGCTGACACCGATACACTTAAAAAAGAAACGGAAGATCTTTACAAAAAAGTTAAGGAAAACGCCGATGATATTGGTCAGCATGAGTCCAGGATTGACCTATTAGAAGTGTCCAGCGAAAAAGTTGGCAGTGAACTGGAGCAAGCAAAAGCAAGCCTGCAAAACGCGTCATTGGCGCTTATCAACAACTCGCTTGCACAGACAAACACGCGCGTTACCCTTACCGCCCAGTACAAAAAAGGCAGAACGGAAACGAAAGCGGAAATTGACCGTATTGACAACGTTATCGCTGAAGAGAAAAAAGCAACGGCTGAATCACTGAAAACCATCACGGCAGAAATGAACGCGATGGATTCCAACCTTAAAGGTCAGATCTCCAGTGTGGAACGCGCAGTGGCTGACGAGGCTAGTGCCCGCGCTGAAGCTATTAACGGTGTGAACGCCTCAATAAGCAATCTCGACAAGAAAACGGATGCCAGCGTCAATAGGCTTGATCAGGCTATTGCAGATGAAACGAACGCCCGCACACAGGCGGTCAGTGACGTTAACGCAAGTATCTCGGTACTTGATAAGAGAACTGACGCCAGCGTTAAACGCCTGGATAAAGCTATTGCTGACGAAACAAGCGCACGCAGCGAAGCTATTAGCGGGGTAAATGCCTCAGTATCAGCGCTCGACAAGAAAACCGATTCAAGCATAAGCCGCCTTGATAAAGCCATTGCGGATGAAACAAGCGCGAGAACCGAAGCCATCAACGGTGTGAATGCGTCAATTTCCGCACTCGACGGCAAGGTTACAAGTAACGTTAGCCGCCTTGATAAAGCGATTGCAGACGAAACTAAGGCGCGCACTGACGCTATCAGCAGCGTTAATGCAAGCATCAGCACGCTTGAAAGCAACACTGAATCAGAGGTGAACAGACTCGACCAGGCCATCGCTGACGAGGCCAGCGCACGCGCACAGGCCATCAGCGGCGTGAAGGCGTCGATAGACACCCTTGACAAGAAAACTGACGCCAGCGTTTCCCGCCTTGATAAAGCAATATCAGACGAAACGAAGGCAAGAAGCGACGCAATAACAGAGGTTAAAGCAGACTTAACAACGCTTGAGAACAACACAAACGCCAGCGTTAAACGTCTTGATCAGGCAATTGCCGATGAATCAAGCGCCCGTGCACAAGCAATATCAGGCCTCAGCGCAAATCTTGGCGCTGTTGAAAATAATGTTGGCAAAAACAGCGACGAAATAAATCAGGCAAAAGCAAGCCTGCAAAACGCATCTATTGCACTTATCAATAACTCAATCGCTCAAACCAACACGCGAGTTACTCTTACGGCCCAATACAAGAAAGGCCGCAGAGAAACAAACGCGCAAATTGACCGTATTGACAACGTTATTGCTGAAGAGAAAAAAGCGACAGCGGAAGCCATTAGCGGGGTAAGCGCATCGATCACCGACCTTGATAAGAAAACCGAAGCAAGCGTTAACCGCCTTGATCAGGCAATTGCTGACGAAACAAGCGCCAGAGGACAAGCTATCAGCGAAGTTAGCGCAAGTGTCAGCACGCTTGATAATAAAGTGACAAGCAACGTCACCAGGATGGACAAAGCCATCGCCGATGAAACAAAAGCACGCGCAGACGCAATAAGCGGCCTTAGCGCATCGCTTACCAGCACAATCAACTCAAAAGTATCTGAAGTGTCAACGGCGCTCTCTACGCATGAAACATCAAGCGCAGAAAAATTTAGCCAGATCTCAGCGTCTTTCGAATCAGTAAACGCAAGTATTACAGAATGGTCGCAGACAATGGCTACGGCAGACGAGGCGTTGTCAACGAAAATTGATCAGTTAACAGTGACCGTTAACGGGAATAAGACGGCAATAGAGACGACATCGAAAGCATTAACCGACTTTAAGGGTAATGTTGATGCGACATATTCAATCAAGCTCGCCACAGATAGCAATGGCGTAAAATACGCAGCAGGTATGTCGCTTGGCCTTACTGGTGACGGCACTAACTTTCAGTCGCAGTGTATTTTCCTTGTTGACCGTTTCGTGTTAATGACCGCAGCAAACGGTTCATATACATCGCCATTCTATGTCACTAACGGCGCAATGTATGTGAAAGAGGCGTTTATTAAGGATGCGTCAATAGGGACGGCTAAAATTGCAGATGCCTCCATTACTATGGCTAAAATTGTTAATGAAATTAAATCAGCAAACTTCGTCCCTGGTTCCAGTGGTTGGAGGATAACACAAAGCGGCGCATCAGAATTTAACAACGTTGTTGTAAGGGGTGAAATACATGCGGACAGCGGTACATTTACAGGAACTGTACGCGCCAACAGATTCATTGGTGACATTGTAGCAATGCACGTTTTCCCTGATAGTAGCAAAGTACCTAATACTACTTACAGGGTAGCAAGATTTTGTTATCGCTTTATTGACTCTACAACAGAAGGAACCTATAAAAACGTATTATTCCAGGCAAGATTAACAGGGTTACTATCCAGTTCGTACATAAACGCATTTATCAACGGAGTGAAAGTGCTTGATGCGAAAAAATTTGGCAATGAACAATCCAACGGTATGTTTGTTTGTGGTAGAGACAGTGTAACAGATCAGATTGTTGATGTTGTCATCGAGATATATACGCCGCCAACCACGGTTGATATAACACAAATACAGTTATGTTGCCCCACTATATTAATTGGACGTTGTAACGGTACGTGGGATAAATGGGAAGAATCACACGACTAACACCAACCCCGCAGTCGCGGGGTTTTTTATACATAATGTATACACAAAAATAGAACATGCAATGACAAAGCGTTAAAATAATATCGTTAATTAACAAAATGGAGTCATTGCGATGATTTACACAACTGGAACAATTGCCATTAGTGGCAATACTGTTACAGGCACGGGCACAAACTTTTCCGCGCCACTTTCTCTCATTCGTGTAGGTTGCACGCTCATTGCTGTTGGCAATCCTGTACAGATCTTTACCATTACGGAAATCAAGAGCGGCACTGAACTGTCAGTAACACCAGCGGCTAACCCAGCCATCCCTGCTGGGACAAAATTCAGTATTCTACTATCTGACTCGATCTCAGTTGATGGGCTTGCTCAGGACGTAGCTGAAACCCTGCGTTACTACCAGGGCAGGGAAACAGAAATCGCCGCCGCTGTAGAGTGGTGGGAAGATTTCGGCGGTGATGGTCAGATGGATCAGCTTCTTGCCAACATTCGCGCAGAAACAGCCAAATCAACCGCCAACGCTCAAAAAACAGAATCTGACAAAAACGCAGCAGAAGCGTCAAAAACAGCGGCTGCAAAATCTGCCACAGCAGCGAAAACATCAGAAACCAACGCGAAGACAAGCGAAACCAACGCGAAGACAAGCGAAACCAACGCCAAAACATCAGAGAACAGGGCGCAAGAATATCTTAATCAAATGGGAAGGCTTACCAGCCCAATGGTCCAATGTGCTTGGCCTGTTGAAACTAGCAATAATGGCGCTTACGTTAAGATCGCTAAACTTAGCGATCCAAAGTCAGTAAGCTGCCACTTAACGCTAATGGTTACAAATGGCGGTAACTACGGTTCAAGTTACGGGAATATTGACTTTATAGAGATCTCCGCTCGAGGTCTTAACGATACAGGCGAAGTAACCAGTGAAAATATATCTAAATTTTTAAGTGTTCGCCGACTCGGTTCACCAAACCTTCCCAATGATAATCAAATGCGTTACGGCCTGGTTAAAGGTGACGGCTATATCGAGGTCTGGTGCTACCAGCGAGCTTTTATTAAAGAAACAAAAGTCGCGGTGCTGGCGCAGACTGGCAACACGGAATTATACATTCCTGAAGGATATGTTACCCAAACCGACGCACCTTCTGGATTTATTGAAAGCCCGGCAGCAAGGATTTACGACCAGGTAAACAAACCCAGCAAGGCAGACTTAGGCCTTTCTAATGCTATGCTTATAGGCGCTTTTGGTCTTGGCGGCAGCGGTCCGGCATCAAACGGCATGATGAGCAATACAGAGCTATTAAAAGCACTGCGTGCAAAAGGTAGTCATTTCTGGCGTGCTGATAAGCCTAACGGAAGCACAGCGACACATTACGCCCACGGTTCTGGTATATTCTCTCGGTGCGGTGATACATGGTCGGCGATCAACATAGAATACGAAAATGCCAGAGTTAAGATTTTCGCTGGCAATGATAACAAACTTGAAACTGCAACTTATGCCGTAAATGAGCTATACGGAACCCAAAATAAGCCGTCGAAATCGGACGTTGGACTTGGCAACGTAACTAACGATGCGCAGGTGAAAAAATCCGGCGATGTTATGTCAGGAGACTTAACAATCAGTAAAGAAACTCCTTCGATCTACCTACGGGCAACAGGTGGAACTGGTGCTACCGCTGTGCGGTTTTACACTGACCAAAACCAGGAGCGCGGCATAATCTATGCTGGTCAAAACACTGATACGCTTGGCGAAGTTCGCATCAGGGCTAAAAACGCAAAAGGTGAATCAAGTGGTGATTTTGTTGTTCGCCACGACGGTAGGGTAGAAGCCCGCGATTTGAAAGTAACGTATAAAATCAGCGGAGCCACCGCAGAGCTTGCAAACACATCAACTGACGCGACTAATACTACGTTAAAAATCAGCGGAGCACAGCACACGCCATTGGTTTTAACGCGCACTGACGCATTTAAAAATTTATCCATTGGGTTCAAGGTTAGCGACATTGAACAAAAATATCTTGGAATTGACGATAGTGGATATCTGGCTTTTGGTGGTAGCGCTGATCAGAAACTAAACAGTAGAGTAATTACACAAGCAATACTAGATAGCGGGGTAACGGTAGGCGGTCAAACAACATTTTCTGGCCTTGCCACATTTAACGCAGGTATGGCGGGATCTATCAATCCAGAAACCATTGACGGCAAGGCTATAGATCTTAACGACCTTGTCATTAAGTTCGCGGATAAAGGTTCAGTTAAATATTATCAATGCACAAATGCCGCTGGTGGTAACGCCATTACCAATAAGCCTGACGGCGTAGGCGGTAACTTTTTGCTTCGCGTAGAGTCAATTCGTAAGGTTAGGGATTCAGATTATACAAACTTGCAAACCCTTGTTGCCACAGACACAAAACAAATATACGTTCGCTATTGTGAAAATGGTAACTGGTCTGCATGGAGTCAGATTGTTGTTTCAGGAAGAAATCAGGATGTAACCGTCAGGTCGTTAACCTCGACGACTCCATCAAAATTAGGTGGCGGGCGTATTGATGTGCTTGGAAGTACGTCAGATTATGGCAGCATGAATTGCACTGTGCGTGGTGTTGATAGCACTGGAACCAATTCGGCATGGTCGGTAGGTACATCAGAAAGCACAGGCAAAATGTTGTTCCTGAAAAACCACAGAAGCAGCGCTCAAGTGCTGTTAAATGGCGATGATGGAGCGGTTCAACTACTAAGTGGCACTGTTAACGGTGCTACAGCGCAGGCGCTAACCATCAACAAAGATGAGGTTAACTCAACTGCCGATTTAGTAATTAGAAAACAAGCAGGGACTGGCAATCGTTTTGCTTTACTTAATTCAGGTAATGCAGAACTACCAGTTAGCATCAGGGTCTGGGGATCAAGTGATCGACAAAACGTTTTTGAGGTTGGAACGTCTTCTGCGTATCTGTTTTATGCGCAAAAAACGTCAGCAGGCCAGTTGTTTGATGTAAATGGCGCTATTAATTGCACAACGCTGAATCAGTCATCAGACCGCGACCTTAAAGACGATATTCTCGTTATCAGAGACGCGACGAAAGCAATCCGTAAAATGAACGGGTACACCTACACGCTCAAGGAAAACGGCCTTCCTTATGCTGGCGTTATTGCACAGGAAGTAATGGAGGCGCTACCGGAAGCCGTAGGATCGTTTACGCGTTACGGTGAAGAATTGCAGGGTCCGACCGTTGACGGCAACGAGCTACGAGAAGAAACACGTTACCTTAATGTTGACTATGCGGCGGTGACTGGTTTACTTGTCCAGGTGGCACGCGAAACTGATAACCGCGTCACCGAACTGGAAGAGGAGAACGCAAGCCTGAAAGCTAACATTGCAGCAATGGATGAGCGGATAGCAAAACTTGAAGCGCTTATCAGTCAGTTGACCGGAAGCGAAGAATAAGAGGTGATGTGCGAAGAACATCGCCGCGCGAAACGAGGCTTACGCCTCGTTTCTTTTTGTGTACCAAATTGTGACCAAATTGATAAATCAAAAACAAAAACAAAGCATAACATATTGAATATAAATGAATTTTTTATTAAGTTATCCATTCAAAAGATAAGCGGATAGGGC
>190
ATGGATAGTGCCATTTCTATCATTTCACATCGTGTCACATCGTTACCGCTTCACCTTGATTTTAAAAGAAATATTTATTCTATCGTGTCATATCGTTTTCTATCGTGTTACTATCCATGCGTAAAATGTGTGTACCAAATAGTGACCAAATTATGCTTACAGATACCAAACTAAGAAACATCCACGGCAAGCCATACGACGGCCCGGAAGAAGTACCGGACGCGGGCGGATTGTCTGCCAGGATAAGCCCGCGAGGAGTTATATCTTTCCAGTATCGCTACCGATTCAACGGCAAGCCTCGACGGATGAAGATCGGCACATACGGAGAAATAACACTCAAAGAAGCGCGCGCGGCGGTGGCGGAACACAAGGAGGTATTAAACTCAGGCAGAGATCCGTCTTTAGTGAAAAGAATGCACCTTTCCCGCGTTACGACACGGGCAACGGTTGATGATATTGTCAGGGAGTACATGGAATCACCGCAGGCAAGAAACATGGTTAACTACAAGCAGGTTGAAGCGATGTTAAATAAGCACGTCATCAGGCCATACGGTAGCTATGTTGTTGATGATATGGACGCTATGCTGTGGGAGGGAGTTTTTAGAAAGGTGGCTAATGGTGGCGCACCGGTTCAGGCAGGGATAGTTCTGAACAGAATGAAAGCGGTAATAAAATACGCCATGCGTCGGCGTCGCGTGGATCGTGACGACATATCGTTACTACGCGTAAAAGACGTTGGCAAAAACCCGGCACAAGGGAAGCGGGTTTTATCAATACAGGAGATTCGCCATCTAATCAGCCTTATAGATAGTTCAAAAATGGCGCGTCTAAATCAGATATTGATGAAGCTGATTATATTCACCGGATGCAGGACAAGCGAGCTAACAAACGCAAGGCGCGAGCATTTCGATCTTGATAACTGTGTGTGGACCGTGCCGGGTGCATTGAGTAAGAACAGAAACGAGTTTAAACGCGGTTTATCCGACGTTAGCGTCGATTTATTGCGTGAGGCTATGGATCTGCATAGCTTTAATTTTGTCTTCGTTCCTGTGCTTTCTGGAAGGGATGAGGCGGTGGACAGAAGTGTACCGAAAACAGCGGCAAGGGATTTGATGTTAAGGATGGGCGGCGAGCCGTGGTCGTGTCACGATCTACGCCGCACCGTGAGAACAAACCTTTCAGCGCTTGGCGTTGCGCCTCACGTTGCAGAAAAGGTTTTGGGGCATAAGCTGGCTGGGATGTTGGCTATATATGATCAGTATGACTACGTGAGGGAACAGACAGAGGCGATGAACATGCTTGCTGATTATTACATGAAGCCCATTGATTTACAAAATGAAATAACATCCTGATAACGGTAAAGAGAACCGCCGCGCTTTAACGCTGGCATTCCCTTAACGGGTTCAGGGAATGGAGTACCTGAATCCTTCCATTTTTTAATCAGCTTAAAAAATGCCGACTTACTCAGCCCGCCTAACATTTTTTGCACCTGCTCACGATTAATAAGAATTGTACCGACCCTATCCATTATCTTTTCCCCGTGTATTCAACGTGCCCGATACATCCATCAATAATAGCTTGCGCCATATTGCGATAATCGCACGAAAAATCATTGTCGCGGTTAAAGTCAATCTCGCTTGCCGCATCTTCACCCATTACCTTAGTGGCAAGTGCGAACGCGATTTCAGCGAGCGCCTTTTCCTTCTGGTCAATGTGAATGCGGTAAGAGTATTGTTTCCATGATATTGTTGTTTCCATATCTGATACTAATTTACTGTGAGCAATAGCCAAAGTATCACCGAGATATAAAAATTTGACGACATCGAGAACCGTTCCGCTCGTAAGACCTACACAATCAAGCCACACACCAACCGGAGGCTTTTCGCCTGCTGACCATTCCGTTTTTTCTGGTTGTGTTTCGCAGTCACGGCGTTCGTCTTCGATTAATTCATCAATAACTTCACTTTCTTTATTCATGCCGTCATCATCCTTTTCAGGGAAGCGCACAAAGCGCCACGTATTAGCCATCAACGTATAAGATTCGCCGCCAACCTTAGATCCTGCGTAATACTCCGTACCAAAATCGTAATAGCTAGAAAACGTTGTCACTTCAAAAGGAGGAATATCAACACGGAAGCGGTGAATCATTGTGCCTATTGCACGAGGTGTTTTATTTGCCATATTACGCCACCGTTACATTGTCAACTTTGATAAAATATTCAGGGTGATTTTCTATTTCGTGCTTGAAGTGCGCGTGACACAATCGCCAATCACGCGCCTGGTTGTGAAAGTAATAAACGTATTCGCCATCAATCTTGTACAAAATGCCTGTAGGTTTGGCCCTGTAATAACTAACCATTATTGCCCCCAGCGTTTTATAAATTCCTCGTTTAATTTCGTGTCACCAGACCATTGAACACCATGTTCCGCGCCGAACGAGTAGATCAGTTCGATTAGTTCACTAAATTCTGCTTTACTCATCCGGCTGGTTGACGTTCCCAGCACAACAAAGCCTGATTTGTCCAGGTTAGGGACAACGCCATATTTCTTAAGCCCGGCAGTGAATACCGCTTTCCAATCTTCCGGTGACAGCTTTCTGCCGTACCAGTTAACCTGATCGCTAACGTCTGTCAGCAACGCCCAAAGCAACGCGTTTTGACTCAGTGAGCGGGTTTTCTCCTGAATGGTGATTATCAGCGGGCTTTTGCTATCAGGCTGTATCTCCCTTATCTGCCTGATAGCGTTTTCTTTTACGGCGTCATTTACTATCTCAAATCTTATTTGCCTCATGATACACCGTTACTATTTTCCACTGTGCCCGCGCATACATGATCGCACGCAAAGAAATTAGACGTGAGCTTGTCATAAAAGCGCTTTTTAAGTACCTCATATTAACCACAACAGGCTTATCAGGATCGTCGCCGCGCATGTATTCCGCAATCGTGCTCAAGTCTTCCACGGTTAAATCCAATTCCCTGTTCATAATCACCCCTTACACAATCCGCATTGTATTTCGTAATTCACCGCGCAACGCCTGCAAAGCGCAACGAATCGGCACAAAAGCCCTGTTAAATTTTACGTGCTTATACTTGCGCATTAGTGGAGGTGTATAAACCATCGCGCAGCAAGGATTGCATGGGAATTTAAAGTGAGATTCGTCAATAAACGTTTCAACTGAATAAAAAATTACACGCCTCATAATTCCAACCCCGTTTCGCCGTTAAGTTTTTCAATCTCAAATACTGGTTTATCAGGAAGCAGTCCGTTATTTTTACGGTATTCGCTTAATAAGTTACTAAAATTAAATGCGACAACATTTGAATAACCATAAAAACGAGCGTTTCTGAAAAAATATTTACCGTCAAACTTATTAACAGTTAATAAGTTCTCACTTCCTAACATCCGCAATATTCTGCCTACCTTTCCTTTGTTTACATTAATATTCAATTCGTTTTTAACATCCTCCGCTGAAAAATACCCGCTACTATTTGAAAACAAAGGTATTATATCCCTTATCGCCATTTCCCTTACTGACTTCAGGCAATATGATAATCTTTTACCATTTAGATCTACTTTGATAATAATGCCATCAGAAACCAAAGCATCCAAAGCGCTAATTATTTCGCCTTCCGATCCATGAATAGATTTAACTATTGTTCCCTCACCTGAAATAACAGCGTCATTTAAAAAATCAATTATTTGTTGCTGGTATGAAGTTTTCATTTTTAGCCTCGTTTAAACGCGAAAACAGCCACCAGAAAGCGGTAAACTTTCCGGTAAGCTGTTTGCTAATATTGATTAAAAAGATGTGTTATTCTGATTGTTTCGTTGGTTAAAACGGCTTGTGCGATGATTCATTGACTGAATACACGCGGCGGCTGCGCGAGCCTGGTCGCATGGCAAGATATTACCGTTGTCATCAAACCGCTGGTAAACAGTTCCAGACTTACCATGACGGTTTTTTGACACAATGATTTCCATATATTCGCGGGCAACAGACTGTTCGTCGTAATACCCATCGCGGTAAACCATGATGATCCTGTCGGCATCTTGCTCAAGGTTGCCAGAATCACGAAGATCAGAATTGTTAGGGCGCTTGTTCGGTCGTTCCTCAACGCGGCGTGATAATTGCGCCAGTGCCAACACTGGTACGCGCAATTCTTTCGCCATCATCTTTAACGACCACGATAATTGCCCCACGGCGAGATCGTGACGTTCGGCTTTAGCCAGCTTCATTAAACCGATATAGTCAATCATTACCATACCCAAATTTGGGTGATCCTGCTTCATGCGTTCCGTTGTTGCGCGTATTTCCTCAACCGTCAACTGCGACGCGTCAACGATCCACACCTCAAGATTAGCAAGTGCGCTCATCCCCTGGCCTACATGCGCCCATCCCTCATCATCAAGTTTTACCGGATTGCGCAGGCAGTCGGTTGATAAATTACCAGCGCCAGCGATGGCGCGTTCAGTCATCTGATCGAGTGACATTTCAAGCGTGAAGAACAAAACACCAACCCGCTGACCTTTACTGCCAGGGTAAGGGCGCTCAGCGGCGGCGCGGGCAATTGTCAGCGACAACGCAGATTTACCAGACCCAGGGCGTCCGGCGAGAAGCACCAAATCAGTAGCGTTAATGCCGCCCAACATTTCGTCGAGTGGTTCTATACCTGTTTTGATGTTGTCAGAATTGACACCGCATTCCATGCGCTTGCTTAAAACATCCGTATATTCCTGTACCGCATCGCGCAACAGAACCGGAATGATCTTATCTTTCGTTACCTTTAATTTTGAATACCGGGAATCAAAATCTTTCATCGTCTCTTTGACGACCTCAAGCGTCCCCGTTTCCAGCTTGTAGCGCATATCGTCGATGAGTTCCAACATCTGCCGCCGCTGGTGCTCTTCACGTAGTAGCTGTGCGTATCCCTTCAGGTTGGCAGCAGACGGGCACGATCGCGCCGTTTGCATTAGCGGTACAAAGTTTTCATTGCCAATCTCATCGCCAACCAATAACGCGTCGATAAGATTTCTGTTTCTGGCTTGCGCCCGGATAACTTCAAACGCACGTTTATAAAGCGGGATCGTGAACACTTCAGGATCAAGTGTGGCGAGAACATCTTGCGCGTTAGGAGTAAGGCCACCTAACAGTAGCCCGCCGATAACTGACGCTTCACGTTCCTGCCGTAGTGAGTTTATTTGCTCAGTTACCATTATGTTATTGCCTCCGGTTTACAAAATGGAATATTCAGGGTAATAAACAAAGCGCCCAATTTCCCCATGATCCGGGCTGTAAATAATCACCGCTGCCAGACGCCGCGACCGCCAACCGCCATTCGTTGAATAAGCGTCTTTACCCGCTAATGTGCCGTGATACTCAACAACGCCTAACGATGATTCAATCAGCCGTTGATGATGCCAGTGCCCGCAATGAGCGTAAACCGCCGCAGACTTGCCGAAATCCTCACGCCAGTCAGCTACGCAAGCAGACAATAAATTTTCCGGCTTTTTGATAGTGTGCCCGTGGTGGTAAGCAAGGAATGTTTTGCCGTACTGTGTGTGGTGGACGATAGTAGGGGACACATCAACCGTCACGCGCGGTTCATCTTCGTAAAAAGCCGCCAGCGCCGCACGTAGCCAAATCATGCCTGACTGATCGTGATTGCCTGATAACACCTGGATTTCAACATCCTTATGATTTAACAACATTTTACCTACCGCCCGCCGGACAGACCGGATCGCCACATAAACAAGTTTTGCGTAGCGACTATCTTGATCAAGAATGTGCCCGCTTATTGGCGTCACCGGGACCATACCGTCAGAATGAAGCAGATCGCCACCGAGGAGCAGTACGGCTTTTTCAGACATCGGAGCAGCGCCAACAGCGTAGTCAAAGAAGTCATTCAACACGCGCTCAGCGATCCCAGTGTCGTAGCTCTCGCCGCATTCAGCTTTATGAGCAAGCGCCCCGATATGCAGATCAAACACCGGATAAAGGGCCAGGCTTTTTTGAAAATCAATTTCAGGCACTGGCACAGCCTCCGCGCGTGGTATTTCATCCGTGAAAGCGTCGCGGGCCGCTTCCATTAACTGTTCCATTTCGTCGCGGTCACGGGCTGTTTTAATCCAGCGCATGATCACATTGCCGTTCTTATCGACTAGCAACGACTCGCCATTGACGCCAAAACCAGGCGCGCGGCGTGTTGATAATAAACCACGTTTCGCCAGTTTTGCGCCCAGGCGCTCGACATTGCGTTTAGACATGCCGTACTTCTCAGCAATCTGTTTGTACGTTAAACCGTTGTTGTATTCAGCGATCAATTGCTCATCGCTGATTTTTCTTTGCGACATAATGTTACTTCCTCCGGTTCACAAAATGTATACTCATTCAGAAAAAATAATATTCAATAACTCTTTAAATCTTGATTCATAGAAGTGTGGCTGTGTTTCTCTCTGGTTAGATGGGTTGGTTATGTTTTTGCCGTATCGCAGGCCATACACAGTTACATTCCAGAATCTTTTTTCGCCGCATCGTGCTTTACGATACTTGCGTTCAACAATGCCTTTGCGCTCAAGGATTGGGTAAACTTCCCGCGCAGTCATGCCAACGTTATTTTCTTCTAACAATGCTGTTAGTGATTTGGTCACACGGCTTGATCCGTCTACCGCATCAACAGGAGCATCGATAGCATAATGTGGAAGGATAGGAGGAATATTATATTCCTTTTCGATTTTCTGGAGCATCCCCAGCTTACCTGAATTGCTCATATTCAGCATTCGACTTGCTGTTTCTGCGAAAGCAAGAACATTACCGATCTGCGTGTTACCGTAATTTGGAACAGCATTTTGCCGGACTGCGTTTTCAAGTTCGGCAACTCGTTTGATAACGCGCATACGATGGATAACGCTGTATCCAGTGATTAGGCACATTGTTAACTGTTTATTTAACAATATTTCATCAATTACCGTGCGGCTATTATAAGATTTATATTTGAATAAAAATCCTTTGTTTTCAAAATCCTGCATTTTTGCAGGATGAAAATCATATTCAGTAAACCCCAAATCAAACAGCATGTTTTTAATGTCACGCACAATTATAGAAGAGTGATCCTTATCAGTTTGTTCAGCAATCATTCGAGAAGAAAACAACAATTTATTGCTTGTACTATCCCATGACATTAATTCGTTCATTGTAATTTCTCCGTAAAACGCTCTACAACGCAAAAATCCCACCGCGTAACCCGTTTGCACAGGTTGCAGTGTCTTATTGCGTCAGAGGCGCTCTCAGGTGGCTAATTTTTGATTTACAGACTGGTAGGTAGGTTATGGATTGATAAGAAGGAACAAACCGCCGAATAAAGCGACGTTAACAGCGATTGCGGCAGCGATGGCAAAAGCCAGGGCGAAAACGTGTTTACCGTCCATTTTCGAAATCCTCTCTGTAACGCTCTATAACGAGCTAATCGCAAAAAGGTAAGCAAGTGTAGCACCACATGCGATTTATCTCGCTGGCGAGCTTGTTTTGCGGGTTATTTTGGGTTTTTGTGGATCGTGGTTGGTCAAAGAGCGCCTGCGCGTGTATCGCGTAGCGTTTTTGGTTTAAGCAGGAAATCAAGTGTCGCTGTGAAGCCATCGCCGAAGTAAAAGTCTGAAGCCTTGCTCTTGAATGCTTCAAAGTAGGCGATAAATCCGTTAATGCTTTTGTCTTTCAGGTAGTCAGTGAACGCATATATTTTACGTTCAAGATCCCGATCCAGTTCAGCAGGTGGCAACAGGCCATCAAACGTGATGTTAAACTCATTTACCACATCGGCAGCGTTTACAGTAACTGACAGATTGCGCCATTGTTCAGCATCAGCAAGATACCCGTCAAATTTAGTTACCCGGCAAATGTTGATAGGTTTAGGTGTTCCGCCACGGCTACGCCATTGCGTTAAAGCCCACTCAATCACTAATGTGATCTCATCCTCCGTATACGCTTTACGTGTTTTTGTTTCTGTCAGTAGTTCTACGAATGGCTTAGCATCACGACATTTGCATCCTGCCTTGTCGTTGTAGAAGGCCAGACAACGCAACGCCGCTTCGTTTACGCCATCCTGATTGACATGTTTTTCTTCTGGGGGATATAAGGGGGTATATCTTTAATGTTCTCTTTACTGGTTATATATGACTGGTTAGGGTGACTCTGTGTCACTACCCCCGGTGACTCTGTGTCACTACCCCGGTGACTCTGTGTCACTACCCCCGGTGTCACAGTGACACTACCATGCAATGACGGAAGGACTATTACATAGAAATTACTGGTTTGCTCTTTTCCTCCTATTAAGTATCTTGGTTGTTTAATCAACAACCCTTTTTCACAAAGTGAGTCTACAGCCCTCATTGCTGTTCTCTTACTGATTTCACACTCCTTTGCTATGTGATGATAAGAAGGGTAACACTCGCCGTTATCATTAGCGTTATCAGCTAACTTTAACAGCACTAGCTTGTGCATTGGGTCGCCGACCTCAGTATGGAAGACCTCTACCATTAGCCGCATACTCATAAGCATTAACCTCATGACGAACTAAAACATTAACTGATAAACACAGAAGAAACCTGGTAGCTGGCTGATTAGGCCGCTTCTTTTCAGTTGATGAAGTGCAGAGATAGTGTCGCGTAACGAAATTTCGCACATTTCAGCGATCTCTTCCGGCGTTACTTCGCTTTTGCCGTTGCATCCGGCCTTTGTTGCCAGTGCAATTAAGATGAGTTTTTGCGCCGGATCATTGTTATTCAGGCGAATATCAAAAGCCTTGCGCACGTAATACATATTCTTTCTCCTATGATTAGAGTGAACGCGCGGGCGGGCATCCCATTAGCATTAGATAGCAGTGACTGACCGCTCAACAGATCCCGCCGTTGCGTGATATTTGTTTTTCGCTTCGCAGCGACACCGGATTTTTAAAGAGCTTAAGGCGTCGGCCTTTTTGTGCTTTCCCTTATCTTTTTCCTTGCATCATTGCAAGTATGGCTTTACCTTGTCAGCAAGTTTACAGAATGGCGCTAACGGGTCAAGACTTGAAAAACACGTTTTGTGACTTGCATCAAAATTTTTTAGGTTATAGGGTAGCGACATGAAAACAAAATGGTATGACTTAGCAAAACAACTCATGCGGGCGCAGGGCATGAGCCAGGATTCATTGGCTGATCTTATGGGGATAACCAAAGGCGGCCTTTCTCACTGGCTGAACGGTCGCCGTGAGCCGAATCTTGAAGATATTGCGCGTATCATGCGGGCGCTTGGGCGTCGGCAATTCACTGTTACTCATGACGGAATGGTCATTGATGATTCTGTTTCTAACACGTTGCCGGGAGCGCCACCGCGTGATTTAGGCAGTTATCCGGTTGTTGACTGGAAGGATGTAGCAAACAATATGGAAGGCACACACCGATCAACATTGCCACACGTTGCTACTAGCGTTATTTGTTCGGATGATAGTTATTGGCTGGTTGCTAAAGGTGAATCAATGAACGCACCGCAGGGGTTAAGCATCCCGGCGGGGACTATGATACTCGTTGACCCGCACGCGCCAGCTATTGACGGAAAACTTGTTATAGCACAACTGGAGGAAGGGCAGATACCTACGTTTAAACAGTTGATTATTGATGGAGGCCGAAAACTTTTGCGTTCACTGAATCCGTTGTATCCGCCGATCCCTATGAATCCAGAGTCAAAAATCATTGGCGTGGTTGTTGATGCGAAGATCGTAAACCTGCCATAAACATTAGCCGCCTGGTGGCGGCTTTTCTTTGCCCAAAAAAACACCAAAACGTAAACAGAAAATGCTATTTATTGTTTAAACATCAATAACTTATAAAATATTTTAAAAAAGTATACAAAATGGATTGACTCGATGTTTTACGGGGCGTATATTGCGAGTCAAAGGAGGTAGCAAGGCAGGGAAGGAAGGTTACTTGCTCTTTAATAATCTGGTCAGCCGCTGGAAGTGCGGCAATTAACGAAGATGATTTTTTTATTAAGTATCATCAAGGATATACGGAGATCAGATTATGACCGTTACAATTATGTATGGCAAATGTGATAGTAAAATGAATGCCAGGGAACGCAGAAGGATAAAAAGAGAAAACGAAAGAAAATCATCACCTGCAATTAATAAAACAGACAATGTGGATAAAGCTATTCGATTTGCAAACGAGGAAAGGTGCAAACCAAATAGCATTAAAGAACGTCGCAAAGGATCAGTAAAATGGTATACGGAAAATGAAAGCGGCAACTACTACCACGCAACGCAACCACGCCATTTAGGGGAGAAACCCCTGGATAAAGTCCGTTACCATTAATACAAAATGTAAACATTCGGAGGTTACATTATGGTTATCGAGGCGCTTCAATTCAAACTGGCAGTAGCGGAAATGCTTCATGATGCCGAAATGTGGAGCGCCGCGAATAAAGCCTTATACATAGTGTTAACAGCGAAGGAGATTAAAGAGTGAAAACAGAGTTACATAAAAAACTGTGGACGATTCAGCAAACGCTGAACGCGCCGAAAAATCAGCGTAATAATTTCGGCGGATACAATTACAGGTCGGCGGAGGATATTTTAGAAGCGGTCAAACCACTGCTTCAAAGTATTACGCTGACTGTAAGTGATGAAATTATCCTGATCGGCAATCGCTATTATGTGAAAGCCACTGCGACACTAAGCGACGGTGAGAATGAAATAGCGGTAACGGCTTACGCCAGGGAGGAAGAAAGCAAGAAGGGAATGGACGCAAGCCAGTTGACAGGAGCAACATCAAGTTACGCGCGTAAATATGCTTTGAACGGATTGTTCTGTATTGACGATGCGCGAGATCCTGATACTGACGCATACGCTAAGCAGACAGGGCAGCAGCCTCGCCAGCAGAAAAACCCACCAAAACAACAACCTAATCAGAAACCACAGCAGCAGAAAGCGCCGCCAAATCCTGATGAGGTGTTAGCGCGTTTCTGTGATGCGGCAGCGAAAGCGCAGGACGCTAACAAGTTACGCGAGATCTTCGGGAAGTGCTGGAAACTACTGCCTAAAGATTCAGAACAGCAACAGAAAGCGAAAGACGTTTATGACATTCGCTTAAAAGAGCTTAACGGGGAGATCGGTTAATGAGCTTAAATTCAATCACACTGGGCGGTAATATCGGGAATGATATGGAGGTTCGCTACACGCAAAACGGTAAAGCGATTGGTAGCTTCCCGTTAGCTGTAACGAATGGCTACGGTGATAATAAACGGACAATGTGGGTCACTTGCCTGGTATTTGGCGAGCGTGCGGAAAAATTAGCGCCACATATCCGTAAGGGTGGGAAAATAGTGGTAAGCGGTCGCCTGGATGTTCGGCAATATGACCGGAACGACGGCACGAAGGGAACTGCGGTAGAAGTGGCGGTCAATGAGTTTGAGTTCATGGCTGTTAACCAGCAAGGCCAGCAGCAGAAAGCGCCGCCGCAGCAGCAGAATAATAACGGGAATAATGTTCCTCCTGACTTCGATGACGACATCCCGTTTTAAATCAATAGGTTAGCGATGGTTGATTATTTAAAAACGCCACCGCCGCCGCGAACAAAAGAGCAAGTTCTCAAAGAAGCCCGTGATCATATCGATCATGGGCTTTTTTTATGCGGTACGGCAGCGGAACGGATGGCAAAAAGATTTAGTGACCTGTACGCAAAGCAAATATGGTTCGACAACTGGCAGGCAAGTTTTTATCCGCTGCAAAGAAAACCGGATATGCACTGGCCTGAATATGTCGATCCACGTATGCGCAAATATCGCGGGCGTATGGGCCAGGTCATTAACGATTAATGAGGTATCAAATCATGATCGAAAAAAAAGAAGTTGATAAAGAAGTGCCTGACACGGCTGATGACTTTGTTACTTTTGACGGCGGTCTGTATGAGTTCGATACGTCGGCTGGGTGGGTTGATAAATGGCCTCAGCCTACTCGCCAGGAATTAATTGACCGCAAATCATTCGGCGAAGATGCCGAACGCCTTGCTAATAACAAGTGGCTTAACAAGTTCATTGCGGAGGGTGACAAATGAATTTTACAAAAATTGCCGCACTGCTTGCGGCTTTATCTATCGCCGTGCTGTATCTCAGCGCATCTCTTTATATCACGGTAGCGATCATTAAACTCATTACTAACATGTGAGGCTAATCATGAAAGTCGGTAAGGATATTGTGACTGTCGCGTTTTGCATTATTTGCTTCCTGTTTGCGGTTGTTTCTTGTGGCGCATTTGCTGCGCTGGTTAGCTTTATTTTCAGAGGGTTGCTGTGATGAAGACATGGGATGCAAAGTCTGGTGATCTTGTAGTGTTGCCAGCATATCGTGATGACCCTGGCCTGGTTGTACTGAATAAGATGTATGACGATCTAGAGCGCCCGCTAGTGGTTAAATACCTGGACGGAACAATTATCGAACCGCGCTACTTTGATGATATTGAACTGAAGGCCCGCAATGTTCGCGTTAAGCCGTTCCGGGCTTATGCTGAAAACCACTGGCGGAAATTGTTCGCCGGACTGAATGGGATGTTCGGCGTATGGCTATAAAAGAAGTAAAGGTCAAAGACCTGAAAGGCGGTGAGCGATTAAAGGCGTGGTGGGGGCGTGAATTTACAGCCGCTGCCTTCATGATCATGCAGGGCGGGGAAGTCGTTATATACGATGAAGACCTGAAGGAAGTCGGCAGATGGCATCTTGAACAATATATCGAGGTGTTAGATGAAAATTAAATTACATAAAGCATATGATGCAGAAACTAACAAGCTATCGCTATTTATTGAGTTCGAGCGCCGGATCGTGTGTGTACCGTGGGCACGTCGCTTTAATGATGCGGCTGGGCGGCGGCAATTCGCGTTAGACATGTTGTTACGTGGCTGCGGCCTTATGCGCCCGCTATCTGATTTAAAACGGATGATGCCTGGATCGTTCGGTCAGATTGATGAAATCGAAATAAACCAGGAAGAGCTAAAACGGGCGCGTGACTTATTCCTTTTAAGCGAAGGAAACCCGTTCAATCCAGAAACTGAAATGAAATGGCATCACCCACTATAAAAGGATAAATATCATGAAAGACATCAAAACGGCTTATTCACTCGGCAGCGAAGGCATGTTAATCACTCGCTACACTGAAGATGCAAGTTTTCATGAAGTAGAAATTAAAGATTATCACGAAGTATTAAAAGATATGGAAGCTGGTGCGTATGACGCTGATTTGAATCTGGCGTTACAGATTGTTGATATTGTGATGGACGCGTCGATCCGCGATTATGTGTCTTTAAACGCTGAAGAAAAAACTGCCGTAGCTCGTTATGTCTTCTGCCTCGCTTTCGTAAAACGAATGGAAGAAGAATTTGGGCGAGTACCAGTACCGGAAGAGATTGACCCGCTGGCGTTCGGAAGTGCTGTTATTTTCCCGTTAGATGAAAATCATATGGGTAGCGTTGCGCTGTATTCTGTGCGCGGCGTAATGAAAAAAGTATTCGAGGCTAAAGCGTTACAGAAGTGTATTGATGAAGGTCACACAGAGGAAGAAGTAAAGGCGATCATGCCATTATTTTACGGCGAAATGGTTGGCAATAATATGCGCGCAAATGATTTAGGTGTACAGGCAGCTATAGCTGTGCTTAATGACGCGCGGAAAGACGCACAGCTAGTGCCTGAACCTGAAAAACGCGTACTTCATTAACATTGTGATTGCGATCACATAAATATACATTTTGTGTTGTGATTGCGAATCCGTTTTGTGAACTGAAATTAAAAGGTTTACGGCACGGAGGAAGACAAGATGGCCCGCGAATTAATGCTTTATTGTGTTGAGGGTGGAGTAGGTCACGATGCCTACGTCGCCGGGAAAGGCTATCCAGCCGATGAAGTGCTTTCTAATATGCACTTCCGGGAAAATGAAAGCCGGGTGTCTGTGTGGAAACGGTGCATTGATGGTATTGAGGTTGTAAGCATCGAACGGTATTTAGGCACGTTTGATTACGGTGTTATTGAGGCTTAATTATGGACGACACATTGTTTTATATGTGCTGTTGCTGGGGTTTTATTGCCTTATGCCTGTTTATCAGGTGGTTTATTGAATACCATATGAGGTGATATATGAAAAAGGTTGGCGAATACATGATACCGGATAACGCTAAATTAGCCGGAATCGGTCAATTTGGTTGTTATTACTATAACTGTGTCGGTGATATTTATCAGGTTAGTATTGTTGGTGGTGTACAGCATTTTCGTCTTATGCACTTTGAATTAAGCGCACTTAAAAAGGCGGTGTTAATGTATGAAGTTTAAACAATATAAAGAATGGAAGATTCCAGAATCAGCAACAAAGGCAGCGCCCGGAATATTTTCGGGCGTTTATTTTTATATGGAAGGTAAATGGTATTTCGGCAGCAGGCCGGATCACTATTATCAAGAAGTGTGCAAATCTCACACATGGGACATTAATGAGCGCGTGCAAGGCGGTGTAATAGACGAGGTTTAAAATGGTTAAGAGCTTTTTTAACTGGTTGGGGGCGTGGCTTTTGGCTACGCTTTTTGTTTTCCTGGCGGCCCTGACTGTTATCGGTGTTATCATGCTGGGGGCTATGTTTATTACGTGGTCGCTGCCTGAATTTAACGACATTGGGAATATTCTTTTTGCAGCCCGCGCTTTATTGGCTGTTAGCGCATTCATTGGTTTTTGCTGGACTGTAGCGCCTGATTGGGGTGATGAATGGTGATCCTATGGCTTTGTTCAATATGTCAGAACTGCAATTTAATGCCGTAAAAGCTGCCGCCCGCGCTGCGCTTTCTGCCTGCAAAGCGGAGGTAGAAAGAAACGGCTACAGCGATAAAGCTACGCGGCTGATATTAGAAAAGCATTATCGCAAGGTCGCCCCACTAATCAGTATTGAGCGTTTTATCTGGTTGGTGGGATATTTGAACAACCGTTGGGGAACGGAACAGGACTATTTCTAGTGGGTGGTCATAATGAAAAATGATTTTGGAGGCAGCAGTACGCCGAAGGAAATTAAAGACCTGTGGCAGACACCTAAACCAGTTTTTAGAGGAATGGATCGCGAGTTCGAGTTTGTCGCAGATGTGGCAGCAAACGAAGCAAACGCATTAATACCGCGATATATAACCGAAGAAATGGACACGTTGCATTATCCGTGGGGAGCGGTGGCAATGCCTGGTGAGTATGTCTGGATGAATCCACCATATTCGAACCCGGGGCCATTCGTTGATAAAGCGGCGCTTGAACACAGCCGAAACCACATCGGTTGCGTAATGTTATTGCCCGCTGACATTTCTGTTAGCTGGTTTATGAACGGCGTTGAGACGGCAAGCGAATGCCGATTAATCACGCGCGGGCGGCTGGCTTTTATAAATGCTGCGACTGGTAAGCCAGTGAGCGGAAACAACAAAGGGAGCTTGTTTTTGATCTGGCATCCACGGTGCAGACATGAATGTATTTTCACGCAGATAACACGTAAAGAGCTATATGCAAGAGGTGCAGATAATGACTAATGCAGCAGATTTATTACGACTTGCAGCGGAAACAATAGAGCAAAGAGGTAAACAAAACGGCTACGACAGAAAAGAGGAAAAATCAGCGCCAAAAATAGCCACTATATACAACGCTAAGAAGGGCGCAAACTTAACACCACTTGATGTATGGGATCTGATGATTTGCCTCAAGGAAGCGCGTTTAGAGGCCATTTTGGCTAATGGTTCTGACCCTACTGATACTTTGGTTGACTTAATCAGCTACAGCGCACTAAAAGCGGAGCAAATATTAAATGATCGCGATGAAGAGCTAAAGAAAAATCAGTTCACTGCCGCCAATATTAATGATGGAATAATAAATGACGGAGCAATAACAAGCTGTAAGGGGTTGCCCCCTTCAATGCTTAACCCTCAATGCGGTTGTATTTCAACTCGGCTTGATTTGAGTTTTGACAGATCTGAAGCTATTCGCGATAAGAGGTATGACCCAAATGAAAAAGGTGGCAATTGACAGGTTATTGGCCTGCGTTTATGTCGCCGTTTTCGTGATCATCAACCTTATTGTTAACCATTGCGGACCGTGGGTGATCCCTATCACCACGGTAGCCGTAGTGTGTGTCAATATGATGATCCGCGACTTTCTGTTATATGACGGCGGCCTGAAATGGTCGGCTACAACATGCGCCGCCGCTGGCGCAATCACGGTGCTGATAAATTATGACGCAGGGATGGTGGCAATCGCGTCATTCGTCGCGGTTGTTTCCGGTGCGCTTATATCTGGCGGTGTTTACCGGGTTTTGCCTGGTGATTTCGATTCGAAACGCTGGCCTGCAAATATAGCGTCAGCCATTGGCGATGCGTTGATTTTCCCCACGCTATCGTTTATGGCGTTTATGCCTGAAATATCAGCTATGCAATTCATCTCAAAAATGGCAGCGGTAACGGTGATCACTATCATCATGCGCCGCTATTTCACGTTTGAGGGCAGAAAATGAGCAAGGCTAAACACTGGTTAAATAATTGGCTTAGAAGTTGGGTTGTGTGGTCGCTGTACGACGGCAGCGGGTACGCCGTTAAAGATTGGGCGGAAGCAGGATATAAGTGCTATTGCTTCAACTATGACGGCGCAAATCACGGCGATTATGAAGGCGTTAAAATCATTCATCCGAATATTGAATACGTTAACGTGTGGATTGACAGCCATTTCCTGGCTATGTTCTCGCCTGAATTATCTTCTTATCCAGCACCTGACATTATATTGGGCTTTCCGCCGTGCGACGATCTCGCTGTGTCTGGTGCTCGCTGGTTCGCTGATAAGCGAAAAAAAGATTCTGCTTTCCAGGTAAAGGCGGCGTATAACGCAAAATTGGTAGAAAAACTGGCGAATATGTATAACGTGCCGTGGATGGTGGAAAATCCGGTGGGCGCACTGTCAACGCTATGGCGTAAACCTGATTTTATTTTCAACCCGTGCGCTTACGGTGGCTACCTGCCGGAAGATGACAAACATCCTGCCTTCCCTGAATACATAGCGGCCCGCGACGCATACACGAAGAAAACTTGTATTTGGTGCGGCAACGGATTTAAACAGCCGCTGTTCCGGCCTGTGCCAATGCCGGACGAATGGGAAGACAGTAAGCAGCACGCGAAGTTGGGAGGAAAGTCGAAACGCACTAAGATGATCCGCTCACTAACGCCGCGCGGCTTTGCCCGTGCTGTGTTCCTGGCTAACGACAGGGCCATCAATCGTACTACGCTCAACAGAGTTTTACCGGACTGAAATTTACAAAATGGCGCCATTGCGTGATGCGGATCACATAATGGCGCTATTCGTCTTGTTTACAGGTATCCATTTTGTATACTTCAAGCATACGAAATGCTCTTTAAAAATCCGGCAGCGCTGAAATGCGTATAAATCACCTGAAAAGGAGGGAGCATTATGTCTTTTGATAATTACCAATGGCATGACGACTATGAACGAGAAAGCGTCATGCGTGCAATGTGCAATGTATGCAGCACAAAGAAAGGAGGCTGTAACGAGTGCAACGAATGTTTAGATCATTGGCTAAGGGCAGGACACGCCGAAAGGCTGAACGAAACAGAGAATCAAAAATAATCGGGGTGGTTTTTATGCAGAACCCTAAAAAACCCATAAGACGCCGTTGCAAATGCTGCGGCGTTTTTTTTGAGCCTAAATATCACAATCAAACATGGTGCAGCGATGAATGTCAGGAAGAGCTGAAATTTGATCAGCTATGTCGCGACCGTGAGAAGGCTATGAAGGCTATGGAACGGAAGAAACGCCGTGATAGCCAGCGGGAAGAGCGCAGCCGGAAGCGGAAGCAGTTAAATCCGCGTAGCTACTGGATTAAACAGGCACAAAACGTTTTTAACGCTTATATACGCGAGCGTGACTCGCGATTGCCGTGCATATCATGCGGGACTTACTACGGTGAGCAATGCGGGTGGGATGCAGGCCATTACAGGACGGTAGCCGCCGCCGGACATCTTCGTTTCAACGATGATAATTGTCACAAGCAATGCAGGCACTGCAACCAGACACTAGACGGCAACATCGGAGGGTATCGCCCGGCACTGATTCGAAAAATTGGCCTCGCCAGGGTGGTGGCGCTGGAGAACAACAACGAAACTCACAAATGGACGATAGAAGAATGTAAGGAGATCATAAAAGTCTATCAGGCTAAATTAGACGCCTTAAGGAGAAAGGCAGCATGAACGAATATACATTTAGCCTACCTTACCCGCCATCTAATAACCGCTATTACCGACATTCACGCGGTTTTCACTATATCAGCAAGGTTGGGAAAGAATACCGTGAGCAAGTAAGAGACATCATCGAGCTATTAAGTTTAAACATCAACCTATCTTGCCGACTGGCAATAGCCATTTATGCCGCGCCGCCGGATAACCGGATCAGAGATCTGGATAATATCCCTAAATGCCTTTTTGATAGCCTTACTTATGCCGGATTCTGGAAGGATGACGGGCAAATTGACTCAATAAAAATTGTTCGCTGCCGGAAGGTAAAAGGCGGGCGATTGTTTATTAAGGTACGCGAACGCGGCGACCTGTTACCGGATATTGGTGAATACGAAACTAATATGTGGGGGTGACAAATGAAAAACGAAATTAAAGATCTGCAAATAGATATTCAGCGCGATGAGCATTATTTAGAGACTGTGCGACAAATACAGGCTTTCCACATGCGAGAACTGCTTGCGCTGAAAGAGCTTGAACGAAAGTTGGTGATGGCAATATCTGATAGCAAAAGACTGGTTGCGCGTTACGGGGGCAAATAATGAATCTGGAATCTATTCTTAAATTCCACTTTCCAAAATCGCCGCGTTTATCAGATGAAAGCCGGGGCACGTCCCCGGATGCGCTTAATACTACGGATGCACTAACTGCCGCAGGTATGGCGCAATCGCGCGTAGAGCTTGGTTACAGCGCTTTTTTAGGGAAGATGGAACTATCACAAGCCGAAAAACATAAGGCCGTAGTTTTGCTTACAGAGCGTTTAAGAGCTATGGCAAAAGATTATGAATACGTTATGGAACTGGACGAGGCCAAACGCAATGATCTCATTATTCTTATTGCCGTTTTCGCGTTTCGGGATTATTGCCAGAGTGCCGCGACGGAAAAAACTTGTGTGGAGTGCGGCGGATATAAATTTACGTTTGACGAATACGGTGAAAAACACCTTTGCAAAAAATGCAAGGGGCATGGGACAGTTCGCAATCATTGTAAACAATGCAAGGGCCGTGGCGAAGTACCGGATAAAGCAGCCAGTGAAGCGGCGGAAATGCCAGTGTTCAAAACGTGCCAGCATTGCGGCGGGCGCGGGTACTCGCGTTTCCCTGTAGATCTTGTCCGGCAGGCGGTTAATCAGCTTGTTTTTCCGGTAAGCCGATCAACATGGTGGAAGAAATACCGTGCTTTCTATGAAGACGCCATTGCTGAATTGTTCAAAGAAGAGGCGCGGGCTGACAACGAAATCAAACGAGTGACGCGGGGTGAATGATGGATAAGCTGGAAATAAACGATAAGTTTGCCGTTATCTTGTTCGAAGATAAAACAGGCGGTGCATGGTGTAAGAAAGTCACTGGTGCTGAAGCGCGTTTAATATTAGGCATGGCAAGCGCATTAAACGAAGGTGAATTGCCCGCCATCCCTGTTAAGCCAGTGCATATCTATAAAAGGGGCGAAGATGAAAATAATTAACATCGGGTGGTTATATTGCGAAAACTGCGACGACGACGGCATGGTCGTTAAGACTGAAAAAGGTTGCGGCTTCATACTGTATCAAGACGATAAGTTTGTTTGCCCGCGATGCGGTTGTCGTGGTGAGATAGAAATCGTTGATGATATTGCTACCGCACCTAAGCCATCGCGCATTGTCCTTGATGAAAAAATAAAAATTCATCCTGATTTATTACAACAAATTATCGATCACGTATCGGCAGCCGCAATCTATAGCGATAACAATTATCAGCGTGAAATGAACGTCAAACGTGCGATTGAGCAGTATTTCGAGGGTGACGATAATGAAGCCTAAATTAAAAGAACATATTTACCGCCAGTTGGTTAACGATCTGACGGAAACGGCACACCATTACGCTGGAACACAACAGCTACGCGGGCGGTTGTCTTCAGTTGTCAACCGTTACATTGATGCAGGATGTCACCGCAAAGGTGAAATGACTATGGACGAGGCCATCAAGCGTCGTTCAGCTGAATGGTCAGTGAGTAACACCGGATTAACCGGATACATTGAAGGCTATAACGACTGTTTACAGGATCATAGTAATGAAAAGTAACCGCAAGCGCCTTGTAAGGGCATATGACAAAGCATTAAAGGCTTTTGATGATCTGCGACGCAATAAGCGCCAGCGCCGTAAATGGGCGCGTATGCTTGTAAGGGAATGGCATAGCGAGGATTTTTTCCTTGAGGCCAGACACATGACGCAGGATGACGCCGACGAATTAGCTGATGACAACGTTTATTATATGATGTGGTGATAATATGCAAATAATCTTTGATTATCTCTGTCATGCTGCAAATACGCTTTTTGGCATGTATCAACAACCATTCCTGAAAGAATGGGACGAAATGCTTAACGACATTATTGATAAAGGGTTAATAGTTGAAATAGACGATCTAACCATAAAATTCAATTACGAAGGAAAAGAATATGTAATATGGGTAGGGAATAGATGGTACGCATACGGTCATATCTATTCAATTGGTGACAAGTACATTAAACGCGATCAGGAGTTCAGGCCACGATTCAGAACAATGCGCCGCCTGCGTGATCTTCACATAGGGATACTTGAAGATCAGAAAGAACGCGAACTATTCAAGATCTACGGGGATAAATCATGGAGCTAAAAATCTGGTGTGCTATCGACGTTGTTGATAACGAATTGTCTATGTTCGCCACTAACGGGAAACGCGTTGTGATCGCTACATGGACACGTAACTATGATGATATTGCTTTCCGTCGCGCTGCGGCGGAATTGCTTTTCGCTGATGGCGGCTACACGATGAACATAGCACAGCTTGCCAGAATGAAAGATGAAATACTGACTGACAGTTACACAACAGCATAACGGGGTTGATATGCGTATCTATGAACACAAGCGGGATAAAACCCGCTTTTTTGTCCGTGCTGGCGTTGCGTACTGGTATCACGAATGCGGATACATTGAGGCGCTTGCTTACGACCTGGACTTTGAACAGGAAAAAGAATGGTTCGATTTCAGGATCTACCGGAAACGCAAACCAACGCGCGACGAACGCCACGCTATCAGGGACTTTTTAATCAGTATTGAGCACTGGGAGACAGAAGAGTGAAAGTTAAATTCTTGCACGATCACGGTTATCCGTCACTGAAACAGGTTGTTGGTAAGGTCGTTAAAGTTGTGCATAGCGATAATGTCACTTGCATGATTAACGGTGCTGACCTGATAGCCGCTGGCGCTGATGACCATTACATCAATCCGGCATGGTCGTATACGTTCAGCCTGGGGGACTTCGTTGGCGACAAGGGGCGCGGGCTGGAAGTGGTCGAGGGTTAACATCATGGACGTTTACGAAGATCTATACCTCCAGACAAACACGCACACTTTTTATTTTCTGAAAAACGGCGTTGTATATCGCAGTGACGACGGGATGGTAATGAAGGAGTGGTTATTTAAGCGTAAAGACCTACTCGACGATCTGGTTTTTGCCGGGATATTTCGTAAACGTCCGGCTAACCTGGAAGAAGAAATGTTGATTGAGGTTATTAAAAATGAAAATCAGGGTAAGTTATTTCCGGGCGAAAGATAAGGCAACAGGAAAGCAGATGGCGATCCTGGTTAACGAGGCCAATTACATGTTTGTGCTTCAGCCGTGGTGCTTAGCTGACTATAACGACGATTATCGCCGTCACGGTGCGCGGAGTGCGGTCGGGATGAAAGGGTGGCAACCGCGCGACATGGAAAACTATTGTGAATGGAAGCTGATAGCAAAGTACACGGCAGATTATAAAGGGGTTTTCTAATGCAAGTTAAATGCACATACTCAAGCAATGACAGCGTTTTCACTATTGGGCGTGCTTATGACGTTCATATCGTTTATGGCAATGCGGTTAGCGACGCTGGAGTTACGCTTGTATTGATTGATAATCATGAGAATGTGTGGGGATTTATGCCAAATTACCGGGGCGGTGAGATAACTGGTGTTCATTTCTCAGCCAGCTTCGAGCGTTATTAATTGCGTTATAATGTTGATTTTAATGAATAAATAAAAATGTGATCTTTAGCACAATGTATACAAAATGGCATTGTTTCGGCAGTGCCGTTTTGTTATATATAAGCCACCGAAAGACGGATGGGCAAAATCATGAAAAGCGATAAATTCATAGCGTGCTGTTTTGTTGAAGTGCCTAAAGGTGATGTTTTCTGTAATTACGAATTTAAAGACAGTTTAGGCCGATCTCATGTTGTTGTTGGTAAGCGAGGCGATTGGTTATATATAACAGACGACGACATGATTTTTACCAGAAATCAACTATTTCACATCAACTCAGTAAATAATTATGCGCCAGTTGCCGCTATATCCATGATGGATCTTAAATCTAATACGTGGCTTGAAAAGGACACTGTGCATAAAGCGCGTAGCTTACCTGGTGCGGAGTTTTAATTATGGTTGTGTTCAGGCTATGGCGCGGCGTTAGTCGTACAGATGGAACGTACAGCCGCGTTATTGAAGATGTAAATCGCGGGCGTTTTTATGAACTGGCATACAGGGAGGCAATGGAGAATACATATTTTGATGAGTCAATCCCTATGTGGCGGAAAATAGCTGGCGAAATAGCTTTCGTTGCTCGCTACGGTACTTATAAAGATCACAACACGCTAACAGATGCCGAACTGGTTGCAATTCTTTACGAAGGAGAATAATCAATGTCTAAATTTATCAGCGTTAAGGTTTTCCGTGGCACTTTTCCAGAAGATGAGAAACATGGACAATTCGCCGGACAACCTGGCGCATGTTTCCGTGTAGCCACTGAAGACGACGCGCACGTTAAATGCTTCCACGTATCAGAACCGCCTTTTGATGCAAAACATCTTGAAGATCTGAATAAAGTTAGGGGATTTACTTTTGCTGCGGTGGCGCTTAATCCTTTCCCTAAAAACGAAGTCGAATTAATTGGCGCGGAAAAGATCGCGGAATACAAAATAACAGAATCGGTAGACGGGGGATCGAAAATTGAGCGCATCAAGTAAGCTATACAAGATCAGGTGTAAAGGCGAATATCCTGGGTTTACGATTGGTTGCGAATATTTGGGCCGCATGGGGTACGGCCCTTTCGGTGAATTAGGGATGAATACGCTGGACGATGACGGCGACAGCCGGACGCTTGATCCCTATTCTGATGATTTCGAATACATACCGCCAGTGACTTACCGCGTAGTTGATGAGTTCCTGGCTGAACACGAAGACGGTGAAGATGATGATTGAATTTCTTATTATTGCGATGCTTACCCTTTACCTGGCTGGCATGATTTTAATGGGTGCTTTCCAGAAAGCTGTTGATAGTGACGACGTTATTTGGTTCGAGCTAGTCTTCTGGCCTTTCATTACGATATACGCTTTCACTGATGCTATGCGCATCAACATCAAGCGAGCCATTAAGGAGCGCAAAAATGATTGAAGACGGTGTCTATTTGCACAAGTTATTTGACTTAGCCTATTTGGTCAAAGGCGATACAGTTATGGTGCAAGATGCAGAAAATCCATACTGGAAATCAAGCGACATGGATCGGTGGCATATGCAGATGTTGTTCGATAATGGCCTGATATACAGAAAGCAGTAAAGCCGTATTTGTGGGGGTAATATGGAAGAGATGGTTTTGCTGTCATCAATATGGCATCGGTTCGGAAGTGAAAAAGGTTACTCGCCTGCTTGCTGGCTGGATAGTAAAAGCGGAAAGGAGTATCAAAACGAGTGCGAATTTAGAAGGGAGTGGCGAGGCGGTAAGGAAGTGCAAGGGTATTTTGCACCAAAACACGTTGCCGTCAAATACAAAGAATGGCTTATTCGTTTACTTGGACCTTATCGTTAACGCCGTATTTGTAGAGCGCAAACAAACAGATTAAAATATTTCCTAACAATGCGAAATTGTAATTACCCGGCCCCGCGCCGGGTTTTTGCTTTGTTGGAGGAAAATCTATGTTCGACAGAATACGGGAGGCGTGTGCGTATGTGACTGGGGCCGTAACTGCTTTTTTCGGCGCGATAACCATCAATGACATTGCCGTCTTTGTGGGTATCTTATCAACCGTAGGCACATTTGCCGTTAACTATTACTTCAAATCACAGGAGAACAAGCGAGCGCAAGAGGAACACGACGCACGAATGGGGAACAAGTAAATGATTAGCCAATCGCTGAAAAACAAGATTGTTGCGGCGGCGGCTGGTGGGGCGATCGCTATTGCGGCGGTGATGATTAAGCCATTAGAGGGAGTTGATTACAATCCTTATCGTGATGTTGTTGGTGTGTGGACTGTTTGCCACGGTCACACCGGAAAAGACATCATGCTTGGCAAGACTTACACGCAATCAGAATGCGATGCTTTGTTAAATAAAGATCTACACAAGACCGCAAAAGCGATCGATCCCTATATCAAAGTCGAAATATCAGATTTTACCCGCGCAGCACTTTATTCATTCGCCTATAACGTAGGCGCAACCAACTTCAAAACATCAACCTTATTAAAACTACTCAATGACGGCAAGAAATCAGAAGCGTGCGCACAGCTTAAACGCTGGGTATACGCTGGCGGTAAGAAGTGGCAAGGCCTGGTACACCGCCGCGAGGTTGAATATGCCGTTTGCGAATGGGGTGAGAAATGGACAAGGTGAAGACGTTAATCATCGCCGTTGTTGTTTGCATTATTGCCAGCCTTACCGCCGTAACGTGTTATTACCAGGGTGAAACGGCAAGGTTACAGGAAGAAGTCGCGGTGACGAAAGGCGCACTGAAAACAGCAAGTAACACTATTCAGCAGATGAAGGAGCGAAACGCCGAACTGTCAAAACTTGATAAGAGGTATCACGATGAGATTAAAGCTATCAGATCTGACATTGCCGATCTGCGCACTGGCATTGATAACGGTACTATCCGGTTGCGCGTCAACGCAATACCTGTGCGAGTGTCCGACCCCACCGGAACCGCCAGCGCCATTGATGGAGCTGCCTGTAGACTCACTCCCGACGCTGAATCGGCTTATCTATCCCTCAGAGAACAACTAAAAACGAAAGACGCTCAGATCACTGGTCTTCAGGACTACATCAAAACGCAGTGCTTACGCAAAGAATAACAGCGCGTGGACGTGTCGCCGTTTCCGCCAGCCAGCCATAACCGGGCCAATCCTTCCCGCGAGCGACGGCGGAAATTCAAAAACACGTAATACCGGATCAATAGTCCCATTAACAGGTCAGGCGCTACCTGGGTAGAAGAAAGCGCCATTACTCACCTGCCATGAGTAGGAAGAGCGTTCGGATCTGTTTACCAGAGATGTTAAGCAGGTCCAGTTTTATAAAATTCTAAAAACTGTACTCATGCAGTGCCGTTTTTAGTGTTTTATAGCTGTTTTCACTCCCTGCGGTGTCCAGTTTTGCGGGGGTTATATTTTTCAGGATAGAGGAATATTCTGATGGCTAAGGCTAAAGGCATCAAGTTGCCTCAATTCAAAGTTCCGCTCTTTGAGCATACAACAGTTTTCTTCTGCCCGACCCGCGACATGTTTTATGAATTTTGCGAAAGGGCCGGAATACCAATCGAACCTGATTTCGAACTGGCAGGAGGATTAACGCTTACTTGTACTGGTGAGAAAGGCGGTAATTTCTATGTGATCGCAGTATTCGACAATGAGTTAGGAACGCTGGTACATGAATGCGCCCACACTACATTCCACGTTCTAAGTGATGTTGGTGTCGTGGCGACAACTGATCCAACTCATCCGGCAAACGAGACTTATGCTTACATGGTAGGCCGCATCTTTGACGCATTCTTCCCAATCCTGGCTGAATCAAACGAAGCACAGATCGCAGCGATGCAGGCGGCTGAAGTCGTAGAGAAGGCATTAGACCAGGCGGAAAAGGCGACTGATGCAGCAGAACAGGCAGTGGAACAGGCAGAGGAGCCGAAAGAAGAGAAAAAACCAGCTAAGAAAGGCAAACGTAAGCCTAAAGTAAAAGAAGCGCTTGTACCGCGTGTAATGAGCTTTAAACGAGGCTGATTATGATTGACCCGCTCATTATCCTTTCTGCCTGCGTCGCTGTATGGCTGGCGATCATGATATTCATTGAAAGCTGAAGGTATTCACCATGAATATTTACGATTTCATCTGGTGGTCGTTGGTCGCCGTCATTATCTATTTCTGGTGGAAGAATGTTGTATAGGTGACGGCATGGATATATTCGAATTACTGGCGATTATGTGCGGAATGATGTTAGGCACTGTCGCCATAATTATCATCATCGGCCTTGTTATGGGTAGCATCAAATGAACGCATACGAAATGCTATTGCTGGTGGCTGTTATTGCGGTTATTGCCGTTGATTTTTATCGAGGGTTAAAAAGATGAGAGAGGCAGACTTCTTTTGCATGATTATAGTGATCGTCATCGTTGCGGTGCTTTTAAGCGTTAACTGAATCGCAGGAGTTAAAAATGAAATGGCTTGATTTCTTTTTCCTGATTGTTGCGATTGTTATCACTATGGTGGCTTTATCGTAATAAGGGAAAAATGAAAGATCTATCCAGCTTGTTGGGTGTATCAATATACTTCGCAACATTAATTGAGTGTTTATATATAGTGAATAAATTTTAAGAGGTGAATTATGGCCCGCACGAAAAAGGCAAATGCTGACGATAAAAAGCCAGCCGCCAAAAAGACGGGCCGTCCACATGGCTATTCAGAAGAAAAGGCATTGGAGATCTGCGAGCTTGTGTCGGACGGCGAAAGCATTAACAAGATTTCGAAGATGCCTGGCATGCCTGCACGTTCAACAATCCTTAAGTGGTTCAGAGACGTGCCAGAGTTTTCGGACATGTACATACGCGCGAAAGAGATCGGCTTTGAGGTGTTAGCTGATGAAATCATCGATCTTGCTGACGCACCAGAGAACATCAAAAAGGAAGAGTTGAACAGACACCATTTGATGATTGAAACGCGCAAGTGGTTACTGGCAAAACTGCAACCGCGTAAATATGGTGAACGCGTTACACAGGAGATTGTAGGTAACAAGGAAGAAGCACCCGTCCAGGTGGAAGTAACGAAAGAAGAAATCGCCCGCATCGTCCAGGAAGTAGAAGATGAGGTGTGATTATGTTGACAATCAAAGAACGAGTTATTCAGTCCAAATGTGAAAACGATGGCCTGTTTTTCAATCGCTACTTTTACAAGCAAGCGAACGGAACGAAGATGTTAATCTCAGGCCATCATTTAGCTATCCGCGACGCACTGCAACGCGTTGTCAATGGTGAGATAACCCGACTCATCATTAACATCCCCCAGGGTACGGCAAAACCATGATCGCTACTATCAACATGATGGCGCGGTCCCTCGCAATAAATCCCCGCACACGCTTCCTTCACGTTTCCTATTCCAACAACCTGGCGCTACTCAACTCCTCAACTGTAAGAAACATGATCTGTACGCCTGAGTATCAGGCAATGTGGCCCATGAAGATCCGCAACGATGCAAACAGTAAATCGATGTGGTGGACTGAATACGGTGGCGGCGTGTATGCAACGTCATCGCTAGGCCAGGTAACTGGGTTCCGTGCGGGGTATATGGAACCAGGATTTAACGGTGCGTTAATCATCGACGACCCATTAAAACCCGCTGACGCTTACTCTGACGTGGTGAGAAAGCAGGTAAACACCAACTATAACGACACGCTTGCCTCGCGTCTGGCAGTGCAAACCACGCCTGTTATCGTCATCATGCAGCGCATCCACTACGATGATTTGTCCGGCTACCTGCTACGCGGTGGGAGCGGTGAAAAGTGGTATCACCTTAACCTGCCAGTAAAGATCGACAACAGCGTTGACTATCGGGATTTGTACCCTGAAAACGAGTTCGCAATCCCTATTCCTCACAACCTACCAGACGGCTGGCTATGGCCTAAAAAGCACAATGACGCCCATGAAGCTGGACTGAAAGCACACAGGCGGTCATTTGAGGCCCAGTACATGCAGCGCCCGCGTAAATTCGACGAAGAGGGTGCATTGTGGACTGAAGCCATGATAGCCGCAGCGCACCGGATGCAGATAACTCAGGATAAGATCCGCACCGTGATAGCCATTGACCCGGCGACAACGTCATCTGATGAGTCAGACGAAACGGGGATTGTGGCGTGTTCCGCATATGGTGGCGGTAAGAATGCTCAGTATTCTGTTGATGGCGACTACTCAGGCCGCATGTCACCTAATGACTGGGCGCAAGCATCAATGAACGCCTACAACATCCATGAAGCTGACGCGATGGTTATCGAAACCAACCAGGGTGGTGATATGGCAGAGGCCACGCTACGCAATGCAGGATTCAAAGGCCGCATTGTTAAGGTGCACGCAAGTAAAGGTAAATTCGCCCGTGCCGAACCAATATCTGCACTGTATGCACAAGGCAGAGTGGCCCACACTGGCAGCCTGTACACGCTGGAAAATCAAATGATGGAATACGTGCCAGCTACCGCTAAAAAATCCCCTGACCGTATGGATGCGATGGTATGGGGTATCACTGAACTAAGCCAGCCGCAGGCAATGGGCCTCATGTTACCGAAGCGCCTGCGCGGATTTTAAAAACCATCCCACAATCCCCCACAAGTTTTTCTATTTTTCGCGTAGAAGCGCGTAAACATGTATTCAGGAGTAAACATTATGCCATCTAATGTAGAACTGGCGGTTAATGCTGCCTTGTCACAACGTCAGGCGGCCTATGCCCGCTATACAGCCGCCAACCCATTCACTATGGGGATAGATGCCAAACGTGATGCTGCGTGGAGTGAATACGGATTCAAAGAAGAGATCACGTATGACGATCTATACAAACTGTATCGTCGCGGTGGTATTGCTCACGGTGCTATTGAGAAAATCATCACAACTTGCTGGCGCACCAGGCCAACGATGATTGAAGGAACAGAAGACGAGAAAGCGGAAACGGAAACACCCTGGGAAAGAGACATTAAGAAACAGTTTGATAACAGGTTTTGGCGCATCATTGCCGAATGTGACCGCCGCCGCCTCATTGGTCGTTATGCTGGCCTGTTGATTCATGTCAGAGATAACCAGCCGTGGGATCAGCCAGTGACGAAGGGTGTAGGTATTGCCAAATTTACCCCGGTATGGGCTGGCGCTCTTACACCGAAGGAGGTCGAAGAAGACCCGAACAGTGAAAACTATGGCCTGCCTACATGGTGGGAATACAAGGAACGCATTAACAATAAGACCATTGCAAGAAAGATCCATCCTGACCGCATATTTATCTTTGGCGACTATTCTGATGATGCTATCGCTTTCCTTGAACCTTCCTATAACGCCTTTGTGTCACTGGAGAAGGTGGAAGGTGGTAGCGGTGAATCATTCCTGAAAAACGCCGCCCGTCAGCTTGCTATCTTATTCGATAAGGAAATTGACTTCCGCTCCCTGGCTGCAACATACGATTGCGACGTCACAGAGCTGCGAGAAAGATTCAATGAGGCAGCGGCTGAAATGAACAAGGGTAACGATGTGATGATGGCATTACAAGGGGCGACAGTAAGCCCGCTGGTGACTGCCGTATCTGACCCGTCAGCAACCTATGACGTCAACCTGCAAACCGCCGCCGCTGGTATTGATATTCCAACCCGCATCCTGGTTGGGAACCAGCAGGGGGAACGCGCATCAACCGAAGACCTCCGCTATTTCAACAGTCGCTGTATGACACGCAGGGAGGAAATCGGCGGTGAGCTTGAAGATCTGTTTCGCAAGATGGCAGATCTCCGCCTTATCAGTATGCCAGTCGATGTATCAGTCTTATGGGACGACCTGAACGCCATGACCAAAGCCGAACTACTGGAAGCGGCATACAAAATGGCACAAATCAATCAGGCTTGTCTGGCTACTGGTGAAGAAATATTTAGCGGTGATGAGATCCGCGAGGCTGCCGGATACGAAGGCCCAGCCAGTGAGGTAGAAGTGGAAGAGGAGGACGATGATGAAGGTGAAGAAAATAATCAGGCGAATACCTCCAGCCGCGATAATGCCGTCTAATACTGAAGACCCGACAATGACAGGTAAGTTAAGGTCGGGGGCTATCAAGCGTTTTAAAGCCTGCCTGAAGAAAGTAGCCGATCCGTATATTGCCATGCTGGACAGAATACAATATACCCTGGCTGTTAATAAGAAATACACCTTCCAGATCTACATCGACGAATTACATGATTTGCTGGAAGACGCCAGCGACATGATTGATGAGATATTCGAGCTAACCGACCCGGAAAACTTCTGGTTCTGGCAGGAATACGTGAAGGTGGCGTATCAGCGCGGCACTTCACAGGAATATGCCAATCTCGCTAATCAGTCAGTCACATATTCCAGGGCTTACCCTGAAGTGTCAGCGGTATTAACCAGCCAGACCTATCGCACGCGCCTTGCCCTGGTTCGTACCCGTGTATTTGAAGAGATGCGCGGCCTGACCGCACAGATCAAGAAGGATATGGCCCGCCGATTAACTGAAGGTATGGCCCGTGGCTTAAACCCACTTGAAATAGCGCGTACATTGCAGCAGGAAACGCAATTACCGCTATACAGGTGCAAACGTATTGCCCGTACTGAAATATGCACAGCGTTGCGCACAGCGCGTATGGATGAGGCGGAAGCCGCATCGGATGAGCTTAACTTGCGCACTATGCAGATGCATATTTCGGCATTGTCACCGACTACCAGGCTGTCACACGCACAGCGGCACGGGAAAACATACACCATAGAAGAGCAACGCGAATGGTGGAGTAGATCCCCTAATTCAATTAACTGCAAATGCAGCACTATTACCGTATTAGTTGACGAAGACGGTAATATATTAAACAAACGAATATTAGATCGGGCGCAAGAAAACTATAAGGTTGCGCACGCTAAATATGGCGAAGATTGGGAGTAAAAACCGTGAGTAAAGAATTGATTCAGGTTAATACCAAATTAACCGCTAATACCATCCGCCGGGAAACGTATAACGGGCGCGAGCATATTGTAGTCCCATCGTATACATTGCCCTTCAATATCGTTATGAATCGTGAATATTACCCGGAAGCTGAAATTATCGCTAATTATCAATCACTGGAAGGTACACTCGCACCATTGGGCCATCCTACCGTTAACGGTGAATTTGTTTCCGCATTTAGCCCGGAAGGTCTGAATATTGGCTTTTGTGGAGCGTGGAACAGAAACGTGGAATTACGCGGCAACCGTGTTTATGTGGAAAAATGGGTGGATGTTGAAACTGCCAGCCATTCAGAACAAGGCCGCGAATTATTAAGCAGACTGGAAGCGCTGGAAAAAGGCGAAAGCAAAGATCCTATCTGGTCATCTGTTGCCGTATATCGTCAGCGTATGCCAGCTACTGAAGAAATGAAAGCCCAGGGTGCTGACAGCGTTGTCAAAATCATGTCGATTGACCATGACGCCATCTTACTGCATGAACCGCCAGCCGCATCGCCAGAACAGGGCGTTGGCCTGATGGTTAACACTGACCAGGCGAAGCCTTTAATGGCGGTGGCAATGAAAGAAAACAGTTATCGCACACTTGAAAGACAACTGACGGAAGCGGCGCGTGAATTGCTTCCTGATGCCGATTATGTCTATGTCGTGGACTTCACTGACAAAGAAGTGACAATTGCCACTAATAAAAATTACGCGGAAAAATACAACTACCAAAAACAGGCTGATAAAATTATTCTCAATAATGGCGAGCTTGCAACCAATGAGGAAAGTAAATCATGGTTCGCTCAGTTCGCTGAACACCTATCTAATCTTTTCTCCCTGAATGAAAAAATTAAGGCCAATAAATCGGAGGACGATCCCATGCCTTTGACCAAAGAAGAACGCGCCGATCTGGTAAAAGAAATTAACGAAGGTTTAGCCGCTAATATCGCTAATGCAGTAGCAGAGGCATTAAAACCAGTACAGGCAAGCGTTGAAGAATTACAGACCAACCAAAAAGAATTACAGACCAATCAGAAAGCGATTAAAGAAGAGATCGCAGCAAACGCAAATAAAGAAGTAGCAGAAAAACGCGCCGCAGTAGCAAAAGTACACGGCGAAATTGTTGCTAACGCATTAAGCGGTGAAGCGTTAGAAGCGATGTTTAAGTCCCTGGGCAAGCCCGCGCCGATGGCAGCAAACTCCGCCGCTGGTGGAAATAAACCTGCTACCCCAGACATTAACAACTATTTCGCATAAGAGGTGAATTATGGCCCGTTTTCGTCGTGTAAATATTGACGGCAAATCCGTTACTGAAACCGCAGTATCTGACGCAGCACTTAAGCCTGGTACTCCGGTAAAAATGGCGGCCGGTAAATTCGCTGCCGCAACTGATACCGAAGGCCGTATTTATATTGTCAATCCGGCATACCATGAAGGTTTAGGCATTGAAGATGCGATCCCGGTTGGTCATTCCGTGGTCGCTGACTACGCAGAAGAAGGACGCGAATTTGCAATCCTGCTTCCGACTGGCACTTACACCAAAGACGCTGGTATCACCATTGGCGACGCTGGCTTCGCATTAGCAAAACCAGCGTCCAGTGAACCATCACAAACCCCTGCCGATCCGGTTTTCGCTTTCTGCCAGGAAACTGTAACCCTTGAAGCGGCTGATTTTGTACGTGTCCGTATTGCATAATAATAAGAGGTGAAAAACTATGTTGTTTAATAAGCACAACCTTGCTACTAACAGCCGCATTCGTGCTCAGTGGGATCACCTTTGGGCGCAGCGTAACATGTTCAATGATCGTGACGGCGCTCTTATTGCCGCAAATATGGCAAACATGACCGCTGACATCCTGGCATGTAATGCCGTTGGCGGCTTCGATCAGGAGTTCTGGAAAGCTATCGATAACCAGATTATCGAAATGAGCACCGAAGAGACTGGCATTGAAATTGTAAACGATCTAATGGCTGTGCAAACCGTATTGTCAATCGGCAAAACCGAGAAAATGTACAGCGTATCCGGTGATATTAACGATGAAGTCGTAGTTAGTATTGACGGTCAAGCGCCACACGGCTTTGATCACACCGAATACGGCAGCGATGGCGACCCGATCCCGATGTTCACAGCGGGTTACGGTGTCAACTGGCGTCATTCCGAAGGTCTGAAAACTGCGGGTATTGACCTTGCACTGGATAGCCAGCGCCTGAAACTGCAAAAATTCAACAAAGCCCGCGTTGATTATTACCTTAACGGTAACGCAAAAATCAACGTCAACGGTAAACCTGGTCAGGGTATTAAAAATCACCGTAATACCCAGCAACTGAAAATGACTACCGACGACCTCACCACTGACGGATTCGACGACATCATCAAATTCTTCACCACTGGTGCATTCGGTGTTCTGGCCCGTAACAACCACGTTGATCAGTATGACATCATGTGGGTATCCCCTGAAATTATGGCTAACCTGGCAGCGCCGCACATTGCTAACGGTACTGTTGTTGGTACTGTACTGAATATCGTTAAACCGTTCATTCCGGTTAAAGAAATCCGTCAGACCTTTGCACTGAAAGGAAACGAGTTCATTGCTTACCAACGCCGTCGCAACGTCATTACCCCGCTGGTTGGTATGACCACTGGTGTTGTCCCCATGCCGCGCTTTATGCCTACTGATAACTACAACTTCAAAATCATGTCTGCCGAAGGTTTACAAATCACCTGCGACATGCTGGGCCGTTCCGGTGTAGTTTACGGTCACAAATAATTTCTTATTTCCTGTAACTCCCCGGCGCGATGCCGGGGATTTTTTTTGTATGTGGAGCAAACAAAATGGTCACTACAGAACAGGCGCGGGAATATCTTGAAAGCCAGGGTATTGACCTGCCAGACATTATCTTATCCTTGCTGGTGGAGCAGGCAAATAGCGTTAACGAATGCCTTGATGCCAACTATCCGGCCTCCACTGCAACATTGATTCAACTTTACCTGATTGGCCTGTTAGGACTCACCCAGGCTAACAAGTACGTTTCCTCGCAAACTGGTCCGAACGGTGCAAGCCAGTCATATCGCTATGTCGATTTCAATAAAAAATGGAAGGCAGCCTACTCGTTGCTTTACTCCCTTGATAAACATCACTGTACAGCCGAACTGATTCCACCAGATCCAGAAAACACCGCGCACGCTGGGCTTTGGATAGGTAAAAGCGGGAGGATGTAACAATGTGGAACGACCTGACATTACCGGATCCGTTGTTGCCTAAGCTGTTTACCCGCGTATGGGTGAAGACAGATACCGGGCGACAGGTAGCCGCCTACCTCAATGATGCTGGTGAATGGGTAATTCTCTGCCCGCGCGTAGCTAAAACCCATCCGAAAATCGTTAAATGGAGCTATGGCTATGAGTAAGATTGCGAGATTCAGCTACAAGGCATTAGCCACCATTTACCCCGTAACGCGTGACGACTGGAATAATTCGAAGGTATACGGGCAACCTTACCTGATTGATTGCGCCTGGACGACGACGGAAGGTAAAGACGAAGACGAGCGCGGGAGTGAAACCGATGTTAGTTACATCATATTTACCGAACTGCTTTACAACCTGCAACCAGTGGAGCGCCCCCGGAAAGGGTGGATGATTGCACCAGGTGACACCACGGCTTTTTCTGATCCGCTTGAAGCTGGCGCGAATGAGATCTCCGGCGTGGTTGAATGGGATATGAGCATGTTTAACGACACGCCGGATTATAAAATCATTACAGGTAACAGCGTGCAAAGTAAATATTAAAGGGGTTTTCTATGCCTATTAAGGGTGTTAAACGCGTCAGGGAGCGATTGAAGCAGGAAATAAAGGAAATTACAGACAGAAAAACGCACGATGTATTATGGCGAGTGGGGCTTGTTGCTGGTGGATTCGCTGCGAACATGACACCGATCGATACTGGTTTTTTAATTAACAGTCAATTCCAGTACATAGGGAACACGGCTGAGGGTATGCAGTTACGGCTTGGATATACGGCCCGTTACGCTGAATGGGTACACAATATGCCAGGCACATTAAAAGGCCAGCCGCGCGAACATTTCGGTAAAACAAGAGAAGGCGTCGAATTTGGCGGCGGTACTGGAAAAGGTAAATATTGGGATCCAAACGCGGAACCGGAATTTTTGCGCAAGGCATTCGAAGAACCAGATAACGCTGACGATATTTATAAAACGATTGTAGAAGGTTACAAAACATGAAACGCAGCGAAGTATACGACGAAATAAGGGATTGGATTAAATCCCACGGGTACGACGAAGGTTATATTTTGCAGGCCCGTTTCTGGAATGAGCGATCCAATTCGAATAACAGCAGATATATTGTTATTCAGCAAAACGGCGGCGCGGCGGGAGAAGAGGCGATAACCCGTGACTATTTTCGCATCCTGATTATTTCAGCGCGTAATGACGCAAATATCAGTGAAGTGGAAGATCTCGCCGACGCTATACGGCAAAGTATGATAACAGAGTATAAAACTGATAAAATTACACACATGAAGCCAGTAGGCGCTATTCCTGCAATGCAGACAAAAGAAGGGCGCTTTATTTTTACCGTAGCTTTTCAAACCATCATATCTAGATAAGAGGTAACAAAACATGTCTCAGACTTGCGAAAATGGCTCATTTACAGGCCGTGACGTTGCTGTATTCTTTGCTATCGCTTGCCCTAATGCCAAACCGGAAACTGGAGCGTACAAGGCGTTAGGCATGATGCGCGGCAAAACACTTTCCGTAGAATGGGAAACCGCAGACGCCACCGCTGATAAATCCGCCGACTATACCAAAGAATCCCTGGTCACTTACAAATCTGTTTCTTTCTCCGGCGACGGCGTATCACGTAGTGATGCTCTACACAACCAGAAAGAACTAAAGCGTCATGTAATGTCACCGGGCACTGCTACCGGAAATCAGCCATACGTGTGGCTAAAAATCGTCACTCCCACCGATGTGACTGAGGGTCCATTCCTTTGCACATCTTTCGAAGAAGAGGCGCCGCACGATGATGTGACAACCTGGTCCATTGAGTGCGAAAGCGCGGGCCAGGTAACTGTAACCGATCCGGTTGCCGCATAAACAATAAAGGGGCTATTTAGCCCCTTCCTTTTAGGGTGAATACTATGATCCATGTTCGTACAGGACAATTTGCGGCTGTGGTGAACGGTAAGCGCTATGAGTTTAATCCTTGCTTTGCTGCGATGGCTAAAATCGGCAATGACAGGGAGCTTGTGGAATGTTTCGCAACCATCCACGGTGGCAAATACCCTTCACGATTACCTACAGATCCAGACCTCCGCAATCGCATTATGGCGCGGTGTTATGGTGAGATAGTGCAAACGTCTATACACATCCTGAAATGTTGCTCAGACGACGAAACAGGCCCGTTATTAGGCGAATGCTGGTTCACTCCTTCGGGTAAATTGAGATTAAAACCGGGAATAATGCCAGTTGATGATGTTATTACGCTGGCGCAACACTGCATGTACCACGGCTTAATTGGTGATGGCCCTGAAGAGGTCGCAAGCGATAGACGGGAAGGTGAATACAAACCAACGTTCGACATACTGGAGTTTGTTTATTCTGCCGTTGCTCACCTGGGGTTATCAGAATCAGAAGCGTGGAATATGACAATGACCGGATATAGGGCCGCTGTGCGTGCTAAAACGCCACCAGAAGCAAGAAACAAACAAAAACGACCAGATATATTACTGGATAAAAAGGCTTATGACGATGGAATGAGGGAGGCTATGGAGATACTAAAAAGAATGGAAAATGGCGAGCAAGAAAAAGCCCGGGATTAGCCGGGCCTCTAAAATTCTGTGTTAGTTGAAATACGCATCAACTCTGTGGGCCACGTTTACACCATAAGACTCGCCATCCTTAAACGCATTTAGTGACGCTTTATTATTTTTTGCCGCCTCTTTTAATCCATTGTACTTGCTATTAAGATCTTTCCATTCAGCGGTTTTTTCTAATACTGGCTTCATTGCGTAATGAATACATCCAACGTTAAATGGCATTTCCAGATCACCATTACCGTCACCATGCTTTATATCGTACAACTGAGCATTATGCGCACATTCACGAAGTATGTATTTTGCAGACGGAGAGTGCTCAGCATTAGCATTAAGCGCAACTCCTGCAAATACCGCCACGATTAAGATTTTTGCCAGACTTTTCATATTTCACCCCGCTTAGTTTTTGTTTTTCAGCGCTTTTAACATTTGCTCGATAAAGTCAGCATAGCGCTCATGTTCGTTGGGGTGGTAGTTTACGTTTTTCATTTTCTTATCCTCTTTTGCTTCCTCCGGTCAATCCGGCCTTTTAAGTCCCTTCGCTCTATCCCTTTCCTTTGGCTTCTTTATACAAAATGTGTTCACTGAAGTAAATCCATTTTGTATAAAATAGAGGCATAGATCACATTTTGTATGAGGTTAAATCATGTCAACAAATTTAGGCACAATTTATTACGAGGTTGATGCAAAAACAGGTCAGCTTCTGACTGTTCAACGCGAGGTGGATCGCGCAACTGGCAAAATGGAAAAGGATTTAGAACGCGTGGATAGCGCCGCTACCCAGGCAAGCAAGTCACTGTCAAAGCTATCCTCGATTGCCAGCGCCCTGGGTGCTGCAATGGCAGCGAAAAAAATCATTGAGTATGCAAACGCCTGGCAGGAGGTGAATAACAGGCTAATCAATAGCGTTCGTGCTGGTGAATCATTGGCAGACGTTAATCAGCGTGTATTTCAGATCGCGCAAAATTCACGAAGCGATCTTGATGCTACGGCAGATCTTTACGGTAAATTAGAGCGCTCGACGCGCGACGCTGGTTTATCGACGCAAGCACTTGGTGATATGGTTGAAACCATTAACAAAACATTCCGCATTTCTGGCGCTTCTGCCGCTGAAGCAGAAGGCGGGATCCGTCAGTTGGGTCAATCCCTCGCCAAAGGTGTTTTGAATGGCGATGAATTTAACTCCGTTACAGAAAACGCCACCAGGCTGTCAGAGGGTTTAGCTAAATCACTGGGCGTATCATCAGCAGAAATGCGCAAGATGGCAGCAGAAGGGAAAATCACCCGTGAAGCTATCATTAAAGCCCTTAAGGAAATGAAAGCGGAGGTTGATGCTGAGTTTTCTAAACTCACCCCAACTATGCAGGAGGCTTTCACTGTTGCAGGCAACAACGCAGCTAAATTTTTCGGCAGCAATTCGTCAATTATGGGCGGGATTGGTGCTTTTAATTCGGCAGTTGTAACCCTGTCAGAAAACCTTAACGAAATAGCTACTGCATTTATTGGCCTTGCCACTGTGATGGGTGGCAGAGTGGTAAATAAATTCGTGGCTGCAACAGCAGAGGCATTAACTAACGCTCAGGCAACCAGGGCACAAACGGCAGCGGCACGGCAGGCCGCTCAGAGTGAATTGGCGCTAGCTAACGCTCAGGTGGTATCAGCACGGCAATCAGCAGCGGCGGCGGCGGCAAGGCTGAGAGAGGCGCAGGCTTATGCTGCGGCAAATGCCGGAACAAAATTCGAAGTTCAGACGCTGAAAGAATTGGCTGTGGCTAAAGCACAGAACACAGCGGCATCAAACGCCCTTACTGCGGCAGAGCAGCGCCTTGCTGCGGCCCACACTGCGGCGGCGACTAATGCGGGACTACTAAAAACGGCATTTAGCGCTACTCTGGGCGCGATTGGTGGTATCCCTGGCGTGTTAATGCTTGCTGTTTACGGGTTGACAGCATATGTAGATCACGTAGATCAAACGGCAGAGGCAAACCGCAACCTTGCCGATTCAGTGGATGTTAGTACCGAATCACTAGAGCGAATGAGCAAGGCGGCTAAACTGGCTGGCGCAGATAAACTACAAATATCAATGGGTCAGTTAGAGGAAGACATTGCCAGTCTTAACAAACAGATTGACCAGGACACGCAGGCGCTGGAACTGAATAAGCGGGCACTGGAGAACGCCGAGGAGGGATCGCGCGCTTACGCCAACCTATCGAAAGCTAATCAGGAAATAACAGCCCGCCTGACCAGGGAAGAAGCACAGCGTGAAGATATTCTCGACCGCCTTAATCAAATGCAGCGCAAATATATTTTGCTTATGCAGGATACAGATCCGCTAATGAAGACCATTGCCACTTCATTGGGGTTGGTAGCGGATGCATACGGAAGAATCACCACAGAAGCAGAACGCGCAGCAGCAGCAACGCAACACGCTTCAGCCGCACTTAACGCAGATCAGCAAGAACTAATGGATCTGGCAAACCGCCGCCTGGAGCTGGCAAAACTCGACTCCAAAACAGCCAGCAGGGAAAAGGCGATTGATGGGTTTAAGCGTGAGGCTGAGAAAGCAAACCTGACCGGGGAAGCGTATGAAAAATACATGGCTACAATGACCAAAGCATACGACACCGAGCAGAAACGCGCCGAAGCTGAAAGAAAGGCCAGTCATGGGAAAAAAACTGGCGAAAGCGAGGAGAAAAAACGCCTAAAAGAGGCTGAACGCCTACGCAAAGAGATTGAGAAGCGGGGCCAGAATGTTGCAGACAAATACAACGTAGAAGCCGCAGCACAACGGAAATTAAAAGAGGATCAGGATGCGCTAAACGCCGCACTTAAAAGCGGGAAAATAAGCGCGGAACAATACAATAAGGCATGGAAAGAATTAATTGGAACCGAGGAACAACGCAAACGTCAGGCTAGCTGGGATAATCTGGTAAACAAAGAGCTACAAGTGCGCGGGCAGGTAGACCCAATCCAGCAGGCGCAAAACGAATGGGCTGTTCGCAAACAAATGCTTACCGATTTAGGCGCTACCGAGCAATATATGAGGGAGCAAGAAAAAGCGCACGCACAGGAAATGCTTTCCCTTGAATGGGAACGATATAAAGCGCAGTCAATGAGCAACCAATTGTTAGGTGATACTGTTGATGCAATGAGTGGTTCCGCAACAAACGCGCTTGTCGGACTGGTTAACGGCACTCAGAGTTGGCAACAGGCGCTTGCTAACATTGGCAATACAATTCTGTCATCCGTGATCGGTACGCTTGTTCAGATGGGCGCTGAATGGGTCAAGCAGCAATTAATAGGGGAGGCTGCCAGTGCCGCCGCAACAGCAAAGGCAATGGGCGAGGCGGTGGCGTTAAGTTCTGCATGGTCCACCCCGGCCTACCTGGCAAGCGTGGCAACAATGGGCGGCGCAGCGACGGCGGGGTCAGCGGCGATGGCTACCGGATTAGCTGGGGCAAAAGCGCTTGGCCTGGCGGGTGCTCGCTATAACGGCGGCGCGGTTAATGGCGGCAATCTTTATAGGGTTGGCGAGCACGGCAAGCCAGAGATCTTCCAATCTCGAAACGGCGAGCAGTACATGATTCCGGGTGACAACGGCAGGGTAATACCAAATCGCGACATTGGTGGTGCGGGCGGCGGTAACGTTAGTATAAACGCACCGATTAGTGTTTACCCACAAAATGGATGGAGTGATGAGGACGCCAAAAAACTACAGCAGGATATGGAAAAGATCTGTATGGGCCTGATACACCGCGAATCATCCAGACCGGGCGGAATGCTGCAACCGCGCCGCAAATAAACAAAACCCCGGTACAATGCCGGGGTTATCTTTATTCAATTTCATCATTTTTAAATTCGCCGTTTGCATAAAGCTGTAATGCTCTTATCAGTTCGTCAGCTTGCTTTTTGTCTATTACAATCATCTCGCAGTCGCTAACGATCCATAATCTTCCGTCATCTTCAATACTAAGATCAATCCTTCTACATTCTTCAGTATCATGAATAATCATTATAAACCTTCATCATGTTATTGATTCCGTGAATAAATTTACTCAAACCTTGTATATCCTCTCTCAATTTTCCCTCCGTGTACACTTCTGGCAAATACCGCGTCAGTATACCTAAAAAATGGGCATGTATATGTATCCCCTTTGCTATCCATATATTTTAGCACCCATGCTATGCGTTTTACGTTGCTTTTATTTGCCGGATTTTTCATTTTGTTTTCCTCCGCAACATTCAAATCCGTGTCACTTGTGAGCGCCTTTGACCCCACAGTGCCTGTTATATTCCAGGTGGTCAATAATTAACCACATCTTTAAATCTTCGCTGAATAACCGCCAATCGGGGTTGATGTCAAATTTATAACCGTAGCCATCGCGTAATTTTTTGGGGTTGGCCTCTTTTTTCAGGAAAGCATTTAATAAAGCCTTGCCCTTTTTGATGATCCGGTCCTGTGCGTTTTTCTGTGCTTTCAGGTTTTTACCAATCATTACCAATTTCATAACCCACCCCGCAATCCATTAGTTGACCACTTTCAGGAAGAAATCACGGTATTCATCTTCTTTTGCATTCATCATGAATTGACCGTATTTGAATGCATCATCAAAGCCCTTCACAATCGCAACTTCCACCTGTTCGAATGCTTTGTTCAGCATCACAACCACATAGCGTTCCATATTGTCCCCCCTTTGTTGGTACTGCTTCTTCTTCTTGCTTACTATATACATCTTGTCACGCCTTATGTGAAGCCATTTTGTAAACTGGTTATAATTCTTGTGATGAATTTCTCATTTTTCGCGTAGAAGCGCGTAAAGATGTATGCAATATGTAACTTATAGGGGGAATCATGCCAGAAGTTTTCAGATGGACGCCGCAAAGAAGCTACAGCGTGACCAGGGAACCAAATGTGTCTGTCGTTAAACTTGGTGATGGTTATGAACAGCGCCAGGCGAAAGGGATTAACACGTTGCTTGATAGTTATACCCTGGTTTTCAAAGGCAGTAGCGCGGGATGTGGTGATGGTGGAAACGTGGCGATCCAGGCCGAAGCATTTTTGAGGGCGCGCGGCGCTGTCGAGGCTTTCTACTGGACGCCGTCGATGGATAACGTGCAAAGGCTTTTTGTTTGCCGTAGCTGGAGCATGACTAAAGACGGGCCTGTGTACACGCTAAACGCAACGTTTGAACAAGTTGTCGGCTAATGGGGGTTGATATGTACGGGACTTGTGTAGTTGACAAAACTGACGCTTTTACATTGTTTGACGACTATGAGATCAACGACCTTACTGTAAAAGCTGACAACGGCGATATATGGTATCTTCACGACGTTGGTGATGGGTACGTGGGGTGTAGATCCCGGGAAGGGAAGGAAGTTTTATTTTTGGTTGATGGCGTATAAACACGACCCCGCGAGAAGCGGGGTTATTATTATTCCATTTCCATTAATGCTATATTTTCCGCTATCGTTTTCCAGTCCAGATCTACAGCATGAACGCCAAATACTATCAATCCCATTATTATTAGCGCCAAAACTTCTATTTTCATAATCTGTCACCTATAAGTTATCACGCAGATAATTAACGCCCTTATCCGTGACGAATGAATGATTAACCTGGTTTTCATCCGTCATGATGATGAATAACTTTTCCTGTAGGTATTTCGCTTTCGGGTACAGCGTTAAACAGACCTGGTACAGTATCCCGCGCTCAATCAGCAAATCAATAAATTCGTGTTCATGATAACCGACGAGGCGGGCGGCCTGTTTCAACGTGTACACATAATCGCCGTGATTGCGCCGCCCCATGTTGCCGCCTTATTTATCGAACGCAGACAAATTGTCGATACAGAAATCTTTTGCCGCTTTTTCGTATTCGCGTTTTGCTTGCGGATTGTCTGCCGGGAAACCTTTTGCGTGTATTTCACCAGGGCAAGCCTGATCCATAGAGTCGGCAAATTCAACATTGACGTTAAAGTTAATATCTTTCGGATTCATGTTTTCCACCTCATCAATTATCTGCACCGGATTAGCAGCATATTTCACTGGATGGCCTAAACTACATTCAAGAATCCTTCCTTCTTCCAAAGCTGCCTCTTTGCTATCAAATAATCCGAAACACTCCTTGCAACCACTTAACCACACATCAAGACTATATTTTTGCATTTCGTTAACCTCTCACTTGACAGGTTCGATCCTGTACCCCAAAACGCGTTCGTCTTCAGCAAGTAAAAGCGCGTCAGTAAGTGCCTCGCCTTCATCCTTATACAGAGCTACAGTCATTTTTCTGCCATCAGTCAGGAATACCGTCAACCTCCACACCTTATCATCCATATCACACCTCCGCGCCATTTTGTTAACCCTGCTTCCTTTTGAGTACAATATACATATTGTAAAAATCGCAATCAACCGTTTTGGTATGATTTAGCGTGACAGCGATCACAAAATGACAAGGTGAAAAAATGCGCAGCATACCTACAGAAATGATTATTGATTCCGTCGATGCTGGAGTCGGCGCGGTAATTGACTTGTTTGAACTAGACCTAACGCCCCTGGGTGGCGAGGTTATCCGCTTCCATTCCGGCGCGAATGGCTATTACGGCCCGGTTATCTGGAAGGGAGTGACTTACAACAGCTACCCAATCGAGGCTACTGGCTTCGAAATGAAAAACGAAGGTGTTTACTCGCGCCCGCAAATGGTAGTAGCCAACATTGGCGGGCTAATCACCGGGATGAACAACGATTTTAACGACCTGCGAGGAATGAAGGTTACGCGCCGCCAGGTGGAAGTAAAATACCTGGACGCTGTTAACTTCCCCAACGGCAATCCAGATGCAGATCCATCTATTGAGGCTGTATCTTTTTACGTCGTTGAAGCGATGAGCGAAGAAACAGCAGACCAGGTGCAATATGAACTGTCAACGCCAATTGATGCTGATAAGGCGGTTATCCCTGGGCGCACAATTCTCGCTGACGTTTGCCAGTGGCAATATCGCGGCGACGGTTGCAGATACAGTGGCGGCCCCGTAGCTACTGACAAAGACGAGCCAACCAGTGATCCGAAGCTGGATAAATGCAGCCACCGCCTGAGCGGTTGCCGTTTGCGTTTTCCGCGTCCTAATCCGTTACCAATTTCCTGTTTTCCAGGATCCAGCAAGGTGGGTTGATTATGGCGCTTGAAGATAAAATGATTCGCTATGCAGCGGCCCACCCTGACGAGGAAGTATGCGGGCTGGTGATAGATAACGATTATTTTTACCCGTGTTTAAACGTGTCTGAAACGCCGCACAACAGCTTTAAAATCTCGCCTGACGATTATATCAAAGCTGACGAATTAGGCGTTATAACAGCCGTTTTCCACTCACATACTAACGATTCATTGGTATTGTCAGCACGGGATCGACAACAGCAGGTTATTTCCGGCCTACCGTGGTTTTTATGTTCCGGTGGCAGGGTGAGAAAATTCCGCCCGGTAGCGCACCTGTTAGGCCGTAAATTTGAGCACGGGAAAACAGACTGCTACTCGCTTTTTCGTGACGCCTATCACCTTTGCGGCGTGGATCTGCCGGACTTTGAGCGCCACGATGGGTGGTGGCTGCGTGGGGAAAACCTGTACATAAAAAACCTGCCATTGAACGGGTTTTTCATGGTTGACGCGCAAAACATTCAGCCCGGTGATGTGATTATCCGCCAGCCGTTTAAAGGCGCTGACCCATGCCACGCAATGATTTACCTGGGTGACAACACTGTTTTGCATCATGACAATGCCGGACTGTTAAGCCGCCGCGAGCAAATGCGGCCCGCGTATGTTCGACAGACTAATTCAATATGGAGATCTGACAAATGCTCAAATTTAGATTTACGGGCAATCTTCGAAGATATTACGGCAAGGTGTGTTTAAACGTTGATACGCCAGCACAAGGACTTAGCCTATTGACCGCGCAGGATCAGGAGTTCAAGAAGGCTTTTTTAAATACACCTTTGCGCTTACGAATTGCCGGAAAAGATTATGACGAAAAGACCGCGCCCGCAGCGGTTAACAGTAAATACCCTGACGGAACAACCATCATTATTGCCCCAGTGGTTGAAGGTGGTATTGCGGGGATTGGTGTTGTGGGTTGGATCTTGATTGGTGTTTCAGTGGTTAGCGTTGCGTTCTCGATCTTTATGTCACGCAACATGAAGATAAAAACATCAGCAGAAAGCGCACAAGATAACACCATAACGAACAACACCTACACCAGCATTGAAAACAAGGTGGGACAGGGCAGGCCAGTGCCAATCCTGTTGGGTGAAATGAAAATAGGTTCAAACGTCGGATCGTTAGGCATAGACACAAGCAACAACAAAGACGCCTTAGACGTTGTAAGTTAACAGGAGAAAAAGCCATGAGTAGCGGCGGCGGCAAAGCCAAAACACCAACATTATTGAACGATAACCTGTATCACAAACAGTTTTATCGTGTTTTAGACATTCTCAGCGAAGGGCCGATATACGGTCCGGTAAACCAGAAAGCGCCACTGAATGACGTGATGCTTAATGACACACCTGTTACTGACGCAAACGGGAATACATCAATCCCCGGGATTAGTGTAGCCTGGCGCAACGGCACGGCTGACCAATCGCCGATTAATGGCTTTAATGCCATCGAATCAACCGTTATTGTCAACGCAAAGGTAACTCACGACACACCAATAATCAGGACTGTTTCAGATCCAAACGTTACCCGTGTCAGGTTAAATCTTGGTGTCGATGCTCTAGTCCAGTCAGATGAAAAGGGCAACCAGTACAATACATCTGTCATGTTGATGGTTGATGTTAAACCGTCATTATCTTCTACGTGGTCGCTGATTAAGGATATACACATTGGCCCCGGCAAGCAAAGTGGTGAATATCTGGAAGCTCACATCATTAAAGCGCCGGATGAAAAACCATTTGATATTCGCGTTCGTCGCGTAACACCAGACAGCAACGGCGATCTATTGAGGAATGATACGCGGTGGAGTAGTTACAGCGAAATAATTGACGATAACCTGTCTTATCCTCATACCGCTGTAGCTGGCGCGGTAATTGACCACGATCAATATACTGATACGCCTACACGTACCTATCACCTTCGCGGCCTGATTGTTGATGTTCCTGATAACTACAACACAGAAACGCGCGCGTATTCTGGTTTATGGCTTGGCGGATTCAAAAAAGCGTACACCAATAACCCTGCGTGGATTTTCCGGTATCTGGTTAAAAACGAGCGCTTCGGGCTTGCTAAACATGCTGGTTACATTGATGTTGATGATGGCGCTTTGTACGTGCTCTCCCAATACTGCGATCAGTTGGTTGATGATGGCTATGGTGGCCTTGAACCTCGCATGACGCTTAACGCTTACATTACGGAGCAAATGAGCGCCCGCGACCTACTGGATAACATTGCAGGTATGTTCCGTGGTATCGCGTTATGGGACGGGCAACGCCTTACCGTGATGATTGATGCACCACAGGATCCAATTGCCACCATCACAAACGCAAACGTCGTTGATGGCGCGTTTACTCGCTCAAGTCTTCCGCTTGCAGAGTGTTACAACGCCGTGATCGTATCATGGACTGACCCGGAAAACGGCTGGGAGCAATCAAAAGAATACGTGGCAGATGATGAACTAATCGCCCGCGATGGTTATAACGAAACCACGTTGGAGGCGTTCGGGTGCACGTCGCGCGGGCAAGCGTACCGCGCTGGCAAATGGCTGATAGAAACAGCAAAACGCGAGCCGTCTAAATTCACGTTTAAAATGGCCCGTGACGCAATTCACTTCACCCCTGGTGATATTATCGAGATACTCGACAATAACCGCGCTGGCGCCCGTCTAGGCGGTCGTATCGTGGCAAACAATGGCAGGGTTATCACTGTCGATAAGGTTGATTCTGAATATATCACCCCTGGCGACACCATTAGCCTGCTTGATAGTGACGGCAAATTTAAAAAACACCAGATCACCGGAGTTAGCGGAAACAAAATTACCCTTGCATCCGCCCCGGCGTGGATTCGTAACGGTACTGTATTTGCTGTGTCAACTAACGCGGCAAAACCCGTATTGTGTCGAATTATCAGTGTGGCAGAAACAGAAAATAACAGCGTGTACACGATCGAGGCATCACAGCATGACCCGCACAAACAGGCTGTAGTTGATAATGGCGCAATCTTTGAGGTCAACAACGACACGCTTAATCACTTCCGCGTGCCAAACATTGAAAACCTGAAGGTGTTAAACATTGGATCTGAAACAGTTCAATGCCGCGCAACATGGGAAACACTGACGACAACTCATCGCCTGACCTTTGAAATCCGCGTATACAATTCAGCGGGGGCCGTAGTTAAAAGCTACGAAACTACTAATTACAGTTATGATTTTTATGGCATTGATGCGGGAACCTACTCATTAGGCATCCGTGGCAGAAATGACACGGGCATGAAGGGTGCTGAAAGCATTGTGGATCTGGTTATTGGCGCACCAGCGGCCCCGGTAGGAGTTAACTGGGTTCCTGGTGTATTTCAGGCTACAGTTTACCCGATCAGCAGAACAACGCTTACCACTGACACTAGTTATGAGTTTTATTACTCAGGTGAAACACAAATCACCGATCCGGCATCAGTAACCACTAAGGCACAATATACCGGGCGTGGTCATCAGTGGACGTTTGGCGGCATGAACACGGGCCACACCTATTACGTTTACGTGCGCACACGCAATGCTTTTGGCGTGTCTGACTTTGTAGAGGCGTCAGGTAAGCCGACAGAGAATTTTGATGAAATCAGTGACTACGTGATGAAGGATGTCATGGGGTCGGAACAGTTCAAGGAAATGATTGGTGACATCAAAGATCTAGGCGACCGCACCGATGTTATCGAAGGTGTTGCGGAAGAACTGAAAACAGCTACTGACAACCTCAAAACTACAACTGATAACCTTACGAACGTAACTGACGATTTAAGGACTGAAACAGACAACCTTACCAGCATAACCGACGATTTGAGGACCGAAACAGACAACCTTACTAACATAACTGAAGATTTAAGGACTGACACTGACAACCTGATCACAGAAACGGGAACAATAAAAGCTGACACCGATACACTTAAAAAAGAAACGGAAGATCTTTACAAAAAAGTTAAGGAAAACGCCGATGATATTGGTCAGCATGAGTCCAGGATTGACCTATTAGAAGTGTCCAGCGAAAAAGTTGGCAGCGAACTGGCGCAAGCAAAAGCAAGCCTGCAAAACGCGTCATTGGCGCTTATCAACAACTCGCTTGCACAGACAAACACGCGCGTTACCCTTACCGCCCAGTACAAAAAAGGCAGAACGGAAACGAAAGCGGAAATTGACCGTATTGACAACGTTATCGCTGAAGAGAAAAAAGCAACGGCTGAATCACTGAAAACCATCACGGCAGAAATGAACACGATGGATTCCAACCTTAAAGGTCAGATCTCCAGTGTGGAACGCGCAGTGGCTGACGAGGCTAGTGCCCGCGCTGAAGCTATTAACGGTGTGAACGCCTCAATAAGCAATCTCGACAAGAAAACGGATGCCAGCGTCAATAGGCTTGATCAGGCTATTGCAGATGAAACGAACGCCCGCACACAGGCGGTCAGTGACGTTAACGCAAGTATCTCGGTACTTGATAAGAAAACTGACGCCAGCGTTAAACGCCTGGATCAGGCAATCGCTGACGAAACCAGCGCAAGAACCGAAGCTATCAGTGGCGTGAACGCATCAATTTCAACGCTTGATAGCAAAGTGGAAAGCAATATAACGCGCATAGATAAAGCTATTGCAGATGAAACGCAGGCGCGTACAGACGCAATAAGCGGCGTCAAAGCGAGCATTAACACACTTGAAGGCAACACCAATTCAGAAGTTAAACGTCTGGATCAGGCAATCGCTGACGAGGCCAGTGCCCGCACACAGGCGGTAAGTGATGTAAAAGCATCAGTAAGCAACCTTGAAAGCAAAACTGACGCCAGCGTTAAACGCCTGGATAAAGCTATTGCAGACGAAACAAGCGCACGCAGCGAAGCTATTAGTGGGGTAAATGCCTCAGTATCAGCGCTCGACAAGAAAACCGATTCAAGCATAAGCCGCCTTGATAAAGCCATTGCGGATGAAACAAGCGCGAGAACCGAAGCCATCAACGGTGTGAATGCGTCAATTTCCACACTCGACGGCAAGGTTACAAGTAACGTTAGCCGCCTTGATAAAGCGATTGCAGACGAAACTAAGGCACGCACTGACGCCATCAGCAGCGTTAATGCAAGTATCAGTACGCTTGAAAGCAACACTGAATCAGAAGTAAGTAGACTCGACCAGGCAATCGCTGACGAGGCCAGTGCCCGCGCACAGGCCGTTAGCGGCGTGAAGGCATCAATAGACAGCCTTGATAAGAAAACAGATGCCAGCGTTTCCCGCCTTGATAAAGCAATATCAGACGAAACGAAGGCAAGAAGCGACGCAATAACAGAGGTTAAAGCAGACTTAACAACGCTTGAGAACAGCACAAACGCCAGCGTTAAGCGTCTTGATCAGGCAATTGCTGATGAATCAAGCGCCCGCGCACAAGCAATATCAGGACTCAGCGCAAATCTTGGCACTGTTGAAAATAATGTTGGCAAAAACAGCGACGAAATAAATCAGGCAAAAGCAAGCCTGCAAAACGCATCTATTGCACTTATCAATAACTCAATCGCTCAAACCAACACTCGTGTTACTCTTTCTGCCCAATACAAGAAAGGAATCAGGGAAACCAACGCGAAAATCGACCGCATTGACAACGTTGTGGCAGAAGAGAAAAAAGCAACAGCGGAAGCCATTAGCGGGGTAAGCGCATCGATCACTAATCTTGATAAGAAGACTGAAGCCAGCGTAAACCGTCTTGATCAGGCAATTGCTGACGAAACAAGCGCCAGAGGACAAGCTATCAGCGAAGTTAGCGCAAGTGTCAGCACGCTTGATAATAAAGTGACAAGCAACGTCACCAGGATGGACAAAGCCATCGCCGACGAAACAAAAGCACGCGCAGACGCAATAAGCGGCCTTAGCGCATCGCTTACCAGTACAATCAATTCAAAAGTGTCTGAAGTATCAACGGCACTTTCTACGCATGAGGAATCAAGCGCAGAAAAATTTAGCCAGATCTCAGCGTCTTTCGAATCAGTAAACTCAAGCATTACAGAATGGTCGCAGGCTATGGCTACAGCAGATAAGGCGTTGTCAACGAAAATTGATCAGCTAACAGTTACCGTTAACGGGAACAAGACGGCAATAGAGACGACGTCTAAAGCGTTAACCGACTTTAGGGGTAATGTTGATGCGACATATTCAATCAAGCTCGCCACAGATAGCAATGGCGTAAAATACGCTACAGGTATGTCGCTTGGCCTTACTGGTGACGGCACTAACTTTCAGTCGCAGTGTATTTTCCTTGTTGATCGCTTTGTGTTAATGACGGCGGCAAACGGCGCATATACATCGCCCTTCTATGTCACTAACGGCGCAATGTATGTGAAAGAGGCATTTATTAAGGATGCATCAATAGGGACAGCTAAAATTGCAGATGCCTCTATTACTATGGCTAAAATTGTCAATGAAATTAAATCAGCAAACTTCGTCCCCGGTTCCAATGGTTGGAGGATAACACAAAGCGGCGCATCAGAATTTAACAACGTTGTTGTAAGGGGTGAAATACATGCAGACAGCGGCAAGTTTACCGGTTCACTTGAGGCGAAAACCTTTATCGGTGATGTTGCAAACATGTACACAGGTTCTGACGTTAGCACGTTAAGGGATGGGATGCTGGAAAAAGTAATAACATACAATGACACATCTGACGCAGCGTATAGCCGACATATCTGCGTTATGGCTAACGTTAAGGGTTTTGGTGGTTGCACAATAACAATCGGCGGTTCATCAAAAGATTCAGCACTGGATGGCACGGAGCGCCTTGTTATGCATTCAGCAGCAGTAACCAGCAGGGGCGTTACAGTTAAAATTAAGGTATCTGCTCAAAATGACAAGGGGGCTTATATAAATTCGCCGACAGTCATAGTGTCGCGCGGTTCTGGTTCATTCTCAGGATAAACAAAAACCCCGCTTCGCGCGGGGTTTTCTTTTAGTAGTTAGCTACACAGTTAGAAGGGCTACCGATGCGGCGCATGTTGTGATCGAGTTCATGACACCATTGACCAGTATAAGGCAGTTTTTCAGTGTCATAGACAAGATGACCTTCACCATCATAGACAACATCTTGTGGAATTACTCCGCTATTCGGCAGGTTATGCAATGCGGCCTCTTTGTCAACAGCGCAACCAGTAAGAGCTACAGCCGCAGAGAATAAAACCACTTTGAACATGTTTTTCATTTTTTAATCCTCGTTCTTGTTAGCTCGTCCGGTTCATCCGGTGTCTTGAATATCCGACAAAACAACATTTCGTATATTGATATAAATCAACAAATACATTTTGTGTAAGCAGAAAATGCAACACAGATCACAAAATGGTAGAATTATTCCGTTAATTAACATAATGGAGTCATTGCGATGATTTACACAACTGGAACAATTGCCATCAATGGCAACACTGTTAAAGGCACGGGCACAAACTTCTCCGCGCCTCTTTCCCTTATTCGTGTAGGTTGCACGCTCATTGCTGTTGGCAATCCTGTGCAGATCTTTACCATAACGGAAATCAAGAGCAGCACTGAACTGTCAGTGACGCCAGCGGCTAACCCTGCAATCCCTGCCGGGACAAAATTTAGCATTCTGCTATCTGACTCGATCTCAGTTGATGGGCTTGCTCAGGACGTAGCTGAAACCCTGCGTTACTACCAGGGCAAGGAAACAGAAATCGCCTCCGCTGTCGAGTGGTGGGAAGATTTTGGCGGCGAAGGTCAGTTGGATCAGCTTCTTACCAACATTCGCGCAGAAACAACCAAATCAACCGCCAACGCTCAAAAAACAGAAACTGACAAAAACGCAGCAGAAGCGTCAAAAACAGCGGCTGCAAAATCTGCCACAGCAGCGAAAACATCAGAAACCAACGCGAAGACAAGCGAAACCAACGCGAAGACAAGCGAGACTAACGCCAAAACATCAGAGAACAGGGCGCAAGAATATCTGAATCAAATGGGAAGGCTTACCAGCCCAATGGTCCAATGTGCTTGGCCTGTTGAAACTAGCAGTAATGGCGCTTACGTTAAGATCGCTAAACTTACCGATCCGAAGTCAGTAAGCTGCCACTTAACGCTAATGGTTACAAATGGCGGTAACTACGGTTCAAGTTACGGGAATATTGACTTTATAGAGATCTCCGCTCGAGGTCTTAACGATACAGGCGAAGTAACCAGTGAAAATATATCTAAATTTTTAAGTGTTCGCAGACTCGGTTCGCCAAACATTCCCAATGATAATCAAATGCGTTACGGCCTGGTTAAAGGTGACGGCTATATCGAGGTCTGGTGCTACCAGCGAGCTTTTATTAAAAAAACAAAAGTCGCGGTGCTGGCGCAGACTAGCAACACGGAATTATACATTCCCGAAGGATTTGTTAGACAAGACAATGCGCCTTCTGGATTTATTGAAAGCCCAGCAGCAAGGATTTACGACCAGGTAAACAAACCCAGCAAGGCAGATTTAGGCCTTTCTAATGCCATGCTTATAGGCGCTTTCGGTCTTGGCGGTAGCGGGATTGTTTTGGATGGTAAAATGACCGATAAGGAACTACTACAAGAGCTAAGGGCGAAAGGTGGGTGTTTCTGGAGGGCAGGAAAACCAACAGGTAGCGAATCCACAATTTACAGTCACGGATCTGGTATATTCTCTCGGTGTGGCGATACGTGGGCGGCGTTAAATATAAACTACGACACCGCTGTAATAAGGGTTTACGCTGGTAACGATAATAGACTTGACAGTGGTAATTTTGCCATCAATGAGCTATACGGAACCAGAAACAAACCGTCGAAATCGGACGTTGGACTTGGTAACGTAACTAACGATGCGCAGGTGAAAAAAGCAGGCGATATTATGTCTGGCGACCTGGCGATCTATAAAGCTACTCCATCACTATTCCTTCGGGCAAAAGGTGGGGAAGGCGCTGCCGCAGTGCGGTTTTACACTGACCAAAACCAGGAGCGCGGCATAATCTATGCTGGTCAAAACACTGATACGCTTGGCGAAGTTCACATCAGGGCTAAAAACGCAAAAGGCGAAGCTACTGGAGAGCTTGTTGTTCGCCACGACGGGCGTGTTGAGGCCAGCGATCTAAAAATAACTTACAAAATCAGCGCAGCCACCGCAGAATTTGCAAACACAAGCACCAGTTCCGATAACACTACGGTAAGCATCAAAGGATCTCAGCATACGCCTTTGGTTTTAACGCGCAACAACACAATTAAAAACTTGTCCATTGGGTTTAAGGTTGATGATGTTGACCAAAAATACCTGGGTATAGCTGGTGACGGTGATTTATATTTTGGTAATTTTTCTGACCACTCAAAAAACAGCAGAGTAATTACACAAGCAATACTCGATAGCGGGGTGACTGTTGGAGGAGCAACAAAATTTTCTGCCCTTGCCAAATTTGACGCAGGTATGGCGGGACCTATCAATCCAGAAACCATTGACGGCAAGGCTATAGATCTTAACGACCTTGTCATTAAGTTCGCGGATAAAGGTTCAGTTAAATATTATCAATGCACAAATGCCGGTGGTGGTAACACCATTACCAATAAGCCTGACGGCGTAGGCGGTAACTTTTTGCTTCGCGTAGAGTCAATTCGTAAGGTTAGGGATTCAGATTATACAAACTTGCAAACCCTTGTTGGCACAGACACAAAACAAATATACGTTCGCTATTGTGAAAATGGCAATTGGTCGGCATGGGGTCAGGTTGTTGTTTCAGGAAGGAATCAGGATGTAAACGTAAGGTCGTTAACCTCGACGACACCATCAAAATTAGGCGGCGGGCGTGTTGATGTGCTTGGAAGTACGTCAGATTATAGCGCGATGAATTGTACTGTGCGTGGTGTTGATAGCACTGGAACCAATTCGGCGTGGTCGGTAGGCACATCAGAAAGCACAGGCAAAATGTTGTTCCTGAAAAACCACAGAAGCAGCGCTCAAGTGCTGTTAAATGGCGATGATGGCGCAGTGCAACTACTAAGCGGTACTGTCAACGGTGCTACAGCACAGGCGCTAACCGTTAACAAAAATGAGGTTAATTCAACTGCCGATTTAGTAATTAGAAAACAAACAGGGACGGGCAGTCGTTTTGCTTTACTTAATTCAGGTAATTCAGAACTACCGGTTAGCATCAGGGTCTGGGGGTCAAGTGATCGACAAAACGTTTTTGAGGTTGGAACATCTGCCGGATACCTGTTTTATGCACAAAAAACATCATCAGGTCAATTGTTTGATGTTAGCGGTAATATCACATGTCAGACACTTCACCAATCATCTGACCGCGACCTTAAAGATAACATTCAGGTTATAGGTGAAGCCACTGAATCAATCCGCAAAATGAACGGGTACACCTACACGCTCAGGGAAAACGGCCTTCCTTATGCTGGCGTTATTGCACAGGAAGTAATGGAGGCGCTACCGGAAGCCGTAGGATCGTTTACTCGTTACGGTAATGAATTGCAGGGTCCGACCGTTGACGGCAACGAGCTACGAGAAGAAACACGTTACCTTAATGTTGACTATGCGGCGGTGACTGGTTTACTTGTCCAGGTGGCACGCGAAACGGATAACCGCGTCACTGAACTGGAAGAGGAGAACGCAAGCCTGAAAGCTAACATTGCAGCAATGGATGAGCGGATAGCAAAACTTGAAGCGCTTATCAGTCAGTTGACCGGAAGCGAAGAATAAGAGGTGATGTGCGAAGAACATCGCCGCGCGAAACGAGGCTAACGCCTCGTTTCTTTTTGTGTACCAAATTGTGACCAAATCGATAAATTAAAAACAAAAACAAAGCATAAGATGTTGAATACAAATCAGTTTTTCGTTAGTCTACCCATTCAAAAGATAAGCGGATAGGGC
>1-110-08_S4_C1
CAGCGCACTATGTTTAAAGGTGTTTAACTCCGTTCAGTCTCTCCACTAAAATTACTTAAAAATCATCCTGTTGTAACCAAAACCCGGCATCGCGTTTCTAATTCCGTACAATACTGTTAATATCCGTACAACAAAAACTGTGTACCAAAACGTGACCAAAAATTGGGGGTGCAACATGCTTACGGATACCAGGTTAAGGACTATTGCCAACAAGCCATATGACGGCCCAAGCGAGATAGCTGATCGTGACGGTCTGTCAGCCAGGATAAGTCCAAAAGGGAAAATTACTTTCCAGTACCGTTACAGATTCAACGGCAAGCCAGTGCGAATGAAGATCGGCGAGTACGGGAAAATGAGTCTGAAAGACGCCCGCTATGCGGTGGCTGAATACAGGGAGTTGCTTGCGAAAGGGAAGAATCCGGCACTGTGCGTAAAGCAGGCCATAGCCTTTGAACAGGGCAAGAGATCGATAACAGACGTAGTGGAAGACTATCTATCCCTGCCGAACGTCATTAAGCTGGTGGCATATAAAGAAGTCAAAAGCGCATTGATGCGCCATGTTGTCAACAAGTACGGCGACTACATAGCTGACGACGTAACGACAAAACAGTGGATGGATATATTTGGCGAGATCACTGCGGCGGGTCACGCGGTTACGGCTGGTTTGATATTGAAGCGAATGAAAATCATCGTTAACAGCGCAATCAGGCGCGGGCTAATGACTAACACGGCGATAAACAATATCCGTGTAGCTGACGTTGGCGAGCATTATGCGGTGGGGGAGCGTTACCTTTCATGTGAGGAGATAGGCCACTTCTGGCGCACGGTAGACAGTTCGCAGATCTATCCGCAGAACAAAATAGCCTTAAAGCTATTATTGCTAACCGGGTGCAGGGTTGGTGAATTGCAGAAAATGAGAAGGGAACACCTAGACCTGGACAACGGTGTGTGGACCGTTCCGGCAGCGGTGGCGAAGACAAGAAGTGAAATAAGGCGGGGATTATCAGATTTGTCGATAAAAATGCTCAGGGAGGTATTATCCTCCCATGAGTATGATTATGTGTTCCCGCCAGTGATTAACGGCGGTAACAGGCCAGTAAACGCATCAGTGATAAAAGTAGCCGCAATCTTCGTGCGTAAAAGGATGGGCGGTAAATCATGGTCCTGTCACGACCTCCGCAGGACGTGCCGGACACACCTTTCAGCTATAGGTGTTCCGGTACATATTGCGGAAAAGATCTTAGGCCATTCATTAAGGGGAATACTGGCGGTGTACGATAAATACGATTATCTTGACGAACAAAAGGAGGCGCTAAATAAGTTTGCTGATTATGTATTATCTTTGGCTGACGTTAAACCAATCTGATCAAAGAACTGCATTACGTCCTGATAGCGGTACATAACGCCACGACCGTTACCAAGTACATCAACCGGGTCGGGGAACGGAGTTCCGTTCCGTTCCCATTTTTTACGCCATAAATAAAATGTTCCCCTGCTAATTCCACCAAGCATCCGGCAGATGGCAGGGCGACTAAGAAGGATTGTCCCTGTTTTATCCATTATTTACCTCCCGTGTATTCAACGTGTCCGATACATCCGTCGATAATAGCTTGCGCCATGTTGCGATAATCGCATGAAAATTCGTTGTCGCGGTTAAAATTAATTTCTTTTGCCGCATCTTCACCAATCACCTTAGTAGCCAGCGCAAACGCAATTTCCGCCAGTGCTTTTTCTTTCGGGTCAATGTGAATGCGGTACGAGTATTGTTTCCATGCAATTGGTGTTTCAATACCTGTTTCTAATTTACTGTGAGCAATAGACCACTTATCGCCCAGGTAGAAAAACTTAACGACATCAATCACTATATCGCTTCTTGATCCAATGCAATCAAGCCACACTCCGCACGGCGGCTTTTCTCCTGCCTTCCATTCTGTAACTTCCGGTTTATCGCAATCATGCCGCTCATCTTCGATTAATTCATCAATGATTTCACTTTCTTTATTCATGCCGTCATCATCTATATTTTTATATTCTTCAAAAACACATGAAGCCGCCATAACTGAATAAGTGCCGCCAGTATCAGCGCGAACACCCACAAGGAAAGATGATCCATATTGGTATTCGTTGCGGTATGTGGCAACCTCAAAAGAAGGGTAGTCCGGGTCTACACGATGGCGAATTACGCCAATTGCTTTAAGTTTATTCATTTTGCCTATCCTCAGTTACGCCACCGTTACATTGTCAACCTTAATAAAATATTCAGGGTGGTTTTCTATTTCGTGCTGAAAGTGCGCGTGACACAATCGCCACTCTCGCGCCTGGTTGTGAAAATAAAAAACGTATTCGCCATCAATCTTATACAAAATTCCGGTAGGTTTAGCCATATAATAACGCGCCATTATTGCCCCCAGCGTTTTATGAATTCCTCATTTAATTTCGTATCACCCGACCATTGAACATCATGCTCCGCACCGAACGAGTAAATCAATTCGATTAGTTCGCTGAATTCTGATTTACTCATTCGACTTGTAGACGTTCCCAATACAACGAAGCCTGATTTATCCAGGTTAGGGACTACGCCATATTTCTTAAGTCCGGCAGTGAATACCGCCTTCCAGTCTTCCGGCGACAGCTTTTTCCCGTACCAATTAACCTGATCGCTAACGTCTGTCAGCAGCGCCCAAAGTAACGCGTTTTGACTCAATGAGCGGGTTTTCTCCTGGATGGTAATTACCAGCGGGCTTTTGCTATCAGGCTGGATCTCCCTTATCTGCCTGATAGCATTTTCTTTTACGGCGTCGTTTACTATTTCAAATCTAATTTGCCGCATTATTTCTTTTTGCCTTATTTTTTGCTTTGTATTCCTGCCAACTTTCCCAGCGCGCTTTTATAATTGCTTTAAGGCTTATCAATCTTGAAGAAGTCATAAAAGTGCCTTTTAAATATTTCATATCAACCGTTACAAGCTTATCAAAATCATTGCCGCGCATGTATTCCGCAATTGTGCTTAAATCCTCCACGGTCAATTCTAAATCCTTGTTCATAATTCCTCCTTACACAATCCGCATTGTGTTTCTTAATTCCCCACGCAGCGCTCGTAATGCATCGCGCATTGGCACAAAAACCCGGTTAAATTTTACGTGTTTATACTTCCGCATCAGTGGCGGTGTATAAACCATTGCGTCGTATACTTCCCACGGATAATAAACACGCGTATTGTCAACAAACGTTTCAACTGAATAGAATATTACCCGTCTCATAATTCCAACCCCGTTTCACTGTTAAGTTTTTCGATTTCAAATACTGGTTTATCCGGTAGTAGACCTTTATTTTTCCGGCATTCATTCAGGCGGCTATCAAAGTCAAACGCCAGATCATTAGCGTGACCGAATCGCCCAGGTTTAAACAGTGAGTAAAAGTTAACCCCGTGCCTATTTGGATCAACGCAAAGCGTTTCATCAATCACCATTAGGCGCAGAGTACGAGAAAGATAATTCCACGGTATTCCCGTTTCAGCGCTAATGTCGCGCATACGCTTTTTGACGCTGTAGTTACCAAATAACGACGCGACACGCTCACGACGTTCAGCGTATAACTGTTTAATACGATAACCCAGCAGACGGCGGCGGCGTCCAAAACATGTATACACGCGCTCGACGATACCGTTTTTTATTAAGTGTTTAATTGTCTCAGGCAGTAACCCGTCTTTGTCATATCCAGCCAATAACCCCGTTTTATTGCGTAACTGGTGCATTGTTGCGATGCCATCAAGTTCAAGGATATTGATAATTTTTGTTTCAAGTTCAGTGCTCATTTTTAGCCTCGTTTTAAACGCGATAACAGCCACCAGAAAGCGGTAAACTTTCCGGCAAGCTGTTTACTAATATTGATTAAAAAGATGCGTTATTCTGATTGTTTCGTTGGTTGAATCGGTTTGTACGATGATTCATGGACTGAATACATGCAGACGCTGCGCGGGCCTGGTCACAAGGGAGGATATTGCCGTTGTCATCAAACCGCTGGTAAACAGTGCCACTTTTCCCGTGACGGTTTTTAGATACAATTATTTCCATATATTCGCGTGCTACAGACTGTTCATCGTAGTAACCATCGCGGTACACCATGATGATCCTGTCAGCGTCTTGCTCAAGGTTCCCGGAATCGCGAAGATCTGAATTGTTAGGGCGCTTATTCGGTCGTTCCTCAACGCGGCGTGACAGTTGGGCCAGCGCCAACACTGGTACGCGCAATTCTTTCGCCATCATCTTCAACGACCACGACAATTGCCCTACAGCGAGATCGTGACGTTCGGCCTTAGCCAGCTTCATTAACCCGATGTAGTCAATCATTACCATACCCAAGTTGGGGTGTTCCTGTTTCATCCGTTCCGTGGTGGCGCGTATTTCCTCAACCGTTAACTGCGACGCGTCAACAATCCACACATCAAGATTGGCAAGTGCGCTCATACCCTGGCCAACATGCGCCCACCCCTCATCATCAAGTTTTACCGGATTGCGCAGGCAGTCAGTTGATAAATTACCAGCGCCAGCGATAGCACGTTCAGTCATCTGATCGAGTGACATTTCAAGCGTAAACAGCAAAACGCCTACCCGCTGACCTTCGCCGCCAGGGTAAGGGCGTTCGGCAGCCTCGCGGGCAATTGCAAGCGCCAACGCAGATTTACCAGACCCAGGACGTCCGGCGAGAAGCACCAGATCAGTAGCGTTAATGCCGCCTAACATTTCGTCGAGTGGGTCAATCCCTGTTTTGATGTTGTCAGAGTTCACGCCACACTCCATGCGTTTACTTAGCACTTCCGTGTATTCCTGGACAGCATCGCGCAACAGCACCGGGATAATCTGATCTTTTGTTACCTTTAATTTTGAATACCGGGAATCAAAATCTTTCATCGTCTCTTTGACGACCTCAAGTGTCCCAGTTTCCAGTTTGTAGCGCATATCGTCGATGAGTTCCAACATCTGCCGCCGCTGGTGCTCTTCACGTAGTAGCTGTGCATATCCCTTCAGGTTGGCAGCAGAAGGGCACGATCGCGCCGTTTGCATTAGCGGTACAAAGTTTTCATTACCAATCTCATCACCAACCAGTAACGCGTCGATAAGATTTCTGTTTCTGGCTTGCGCCCGGATAATTTCAAAAGCCCGCTTATATAGCGGAATAGTGAATACTTCAGGATCGAGCGTAGCAAGAACGTCTTGCGCGTTAGGTGTAAGCCCGCCTAACAGGAGTCCGCCTATCACAGCAGACTCTCGTTCTTGTCGCAGTGAGTTAACAGAATCCATTATGGCATTACCTCCGGTTTACAAAATGGAATATTCAGGGTAATAAACAAAGCGCCCGATTTCCCCGTGATCAGGACTGTAAATTATTCCCGCCGTCAGACGCCGCGACCGCCAGCCGCCATTCGTTGAATAAGCGTCTTTGCCCGCTAACGTGCCGTGATACTCAACAACGCCTAACGATGATTCAATCAACCGTTGGTGGTGCCAGTGCCCGCAATGAGCATAAACCGCCGCAGACTTACCGAAATCTTCCCGCCAGTCAGAGACGCAGGCAGACAACAAATTTTCTGGTTTTTTGATGGTGTGTCCGTGGTGGTAAGCAAGGAATGTTTTGCCGTACTGTGTGTGGTGTACGATAGCAGGTGACACGTCAATCGTTACGCGCGGTTCATCTTCGTAAAAAGCCGCCAGCGCAGCACGTAGCCAAATCATCCCCGACTGATCGTGATTACCTGATAATACCTGGATTTCGATTTCTTTGTGGTTTAACAACATCTTTCCTACAGCACGGCGGACTGACCGGATCGCCACATAAACAAGTTTTGCGTAGCGTGAATCGCAATCAAGTACGTGATTGCTTGATGGCGTCACTGGCAACAGCCCATCAGTGTGAAGAACATCCCCACCGAGAAGCAATACAGCTTTTTCAGACATCGGCGCTGCGCCTACCGCGTAGTCAAAGAAATCATTTAGCACGCGTTCAGCGATCCCGGTGTCGTAGCTCTCACCGCATTCAGCTTTATGAGCAAGCGCCCCGATATGCAGATCGAATACCGGATAAAGGGCCAGGCTTTTTTGGAAATCAATTTCCGGCACTGGCACGGCCTCCGCGCGTGGCATGTCTTCCGTGAAAGCATCGCAAGCCGCTTGCATTAGCCTTTCCATTTCATCGCGATCACGGGCTGTTTTAATCCAGCGCATAATCACATTGCCATCCTTATCGACGAGCAATGACTCACCATTGACGCCAAAGCCCGGCGCGCGACGCGTGGATATTAAACCGCGTTTCGCCAACCGTGCGCCCAGGCGTTCGACGTTGCGTTTTGCCATTCCATATTCTTCTGCTATTTGCTTGTAAGTTTTCCCCTTGTTGTACTCGGCGATCAGTTCCTCATCGCTGATCTTTCTTTGTGACATAACGTTATTACCCCCGGTTCGCGGAATGAGTATTTATTCATAAATAACTAATTTTTATTAACATGGATTTCACGGTGTCAAAAAATGCCAGTAGGGTTAATCAACAACTTATGCAAATTGAAATAACCACTTAATGAATAACTAATCGTATACATTACGGTTTACAATTTGTATACATTAGGATATAGCACAACGGAAAAACTTGCACCCCAAATAATCTTCAATGCGTTTTTGTCTTATCGCATCGCTTTTTACTTGCCGTTTGTGATGTGACTCATCAATTTCTACAGCAACGTTATTCACAGGATCGTAGCCATCAATAAAATACTTATTGCCAGCAACATCAACAGGATATTGCCTTATTAATTTAACTCCTTTTAGTTTTTCATACATAGTTAAGCCAGCATGTTCATAACGCTTCCTAATCATATTTTTACAATTATCTCTCATTTCTGATAATTTCGAGTCGCACTCCTTTTTTATTTCTTCAATTACATTTTTATCGCTTTTTAATTCAATAAAGTTTTCTATGTCGTTATAATTCCCGCATTCAAAATTATTATTAAGACCTTTATTTTCACCCCATGCATGATACTTTTCTGCCATCTTATCGCTAATATATCTTTCATACCCATAATTTGTTTTAACTATAAAATATTCAATATTTAAATCAATGGTAAACTCATCATTATTGAGGTGTTCAGTTAAAAACGCATCTGGATCTGCAATATCGCTTGAATGGAACAACCTTACCCATAGTTTTTCTATTGATACTCCGCGAGTGACGAACAACCATTTTTTGTACTTTTCAGCATCTTCTTTTGACACATACACAGAACATCGCCCAGGAGTATCACTCGTTTCAACATAATTGTTACACCATAAAATATAATTATAAGCATAAGGACTATCTTTTTTGGTGTTATTTGAATATTTATTAAAGATATCTTGCAAGTCAACTAATCCACAAGATTCAATAACTGGCTTAACCCATTTTTCATTATATTCATAATGTCTATATTTACCAGGTGTAACGAATCTAATAAACGTTATGGGTGTGATATACACATCATCACCATCAACAATAAAATCCTTGTATTCCTCAAATCCGTAAAGATCAGAGTATTTAACAAATGATTTAAGTCTATCAATTTCAAGTTCAGAAACCAGATTATTAACAGACAGTAATTGCGTGTCCTTACAATTGAGTTTCATATGATAAGTAGCAATCATATATACCTCCTTTATTAATTTTCTATATAACGCCTCAGACGAGCTACAACGCAAAAATCCCACCGCGTAACCCGTTTACAGGTTGCAGTGTCTTATTGCGCTAGAGGCGCTATCAGGTGGCTAATTTTCGATTTACAGACTGGTAGGTAGGTTATGGATTAACTAGCAGATACAAACCGCCGAACAAGGCGACGTTAACAGCGATAGCCATCGCGATCGCGAAAGCCAGGGCGAACATGCGTTTACCGTCCATTTTAAAATCCTCTCTGTAACGCTCTCTAACGAGCTAATCGCAAAAAGGCAAGCAAGTTAGCACCACATGCGATTTAGCTCGCTGGTGAGGTTGTTTTGTGGGTAATTTTGGATTTTTGCGGATCGTGATTGGTCAAAGAACGCCAGCGCGCGTATCACGTAGCGTTTTTGGTTTAAGCAGAAAATCAAGTGTCGCAGTGAAGCCATTGCCAAAGTAAAAATCTGAAGCCGTGTTTTTGAACGTTTCGAAGTAGGCGACAAAGCCGTTAATGCTTTTGTCTTTCAGGTAGTCAGTGAACGCATAGATCTTGCGTTCAAGATCCCGATCCAGTTCGGCAGGTGGTAACAGGCCGTCAAACGTGCTGTTAAATGCTTCCACCACGTCGGCAGCGTTTACAGTAGCTGATAGCTTGCGCCATTGTTCAGCATCAGCCAAATACCCATCAAACCTAGTTACCCGGCAAATGTTGATAGGCTTAGGTACTCCATCACGGCTACGCCATTGGGTTAAAGCCCACTCAATTACTAACGTGATCTCATTCTCCGTATACGCTTTACATGTTTTTGTTTCTGTCAGTAGTTCTACGAATGGCTTAGCATCACGACATTTGCATCCTGCCTTGTCGTTGTAGAAGGCAAGGCAACGCAATGCCGCTTCGTTTACGCCATCCTGATTGACCATTTTTTGTTCATTTTCGACAATACACGAAGTGTATATATCTTTTTCTCTTTCTTTTTCTACTTCTAATTCATGACCCTTTCCTGACCCGGTCATGACCCTATCATGACCTTTTTGTGTTGGATTGATTAACTTTTCTAATTTTAATTGTTCCTTCGCTGTGTTTATGGCGGCCCTGTAAGCGCTTTTAGAAGTCATTGATTGGTCCAGCCTTTTCAATAACTTTAAACAAGTTATGTGGCCTTGAGAACATTCAAACAAACCAATTTCGATGAAGTATTTCATCATTTCTTCTATACGTTTTTCAGTAGATCCGACGTTTCGCGCAATTATTCTTGCGTCATGTCGTAGGTCAAAAGTTAGATTGTGCTGATCTACGTCATAAGTTATTAGTTCTAGGCAATACCAATAAAGCCCGTACCCTTCCAGGCCATAATCTAACAAAACGTTTTGAAGTTTTTCATCGCGGTTCGCATCGCTGTCATGCTTAAACCACTTCATAGATCATCCCTCCGGCAACATCACTACATAGACATCACTGAATGCATCAAGACGACAAACAAATCCTTTATCCATTAACGCGGCGAAGGCATCATGTACCGTATGAACAGGAAGTTCACACATTGCGGCTACTTCTTTGCGTGATGCATCATGTACCCGTCCTTTGTTATCTGCCTTTTCAGCCAGAGCCATTAAGACAAGTTTTTGAATCGGGCTGTTAAGTTTTACGTTCCATACTTCATTCATCATGTGCATACTCATCGTGTTTTCTCCTATGGTTAGAGTGAACGCGCGGGCGGGCATCCCATTAGCATTAGATAGCAGTGACTGACCGCTCAACAGATCCCGCCGTTGCGTGATATTTGTTTTTCGCTTCGCAGCGACACCGGATTTTTAAAGAGCTTAAGGTAAGTGCCTTTTTGTGCCTTCCGTTATCTTTTTCCTTGCGTCTTTGCAAGTATGGCCTTACCTTGTCTGCAAGTTTACAAAATGGAATTTTAAGATCAAGGCTTAAAATACACGTTTTGTGACTTGCATCAAACTTTTTGAGGTTATAGGGTAGCGACATGAAAACAAAATGGTATGACTTAGCAAAGCAGCTCATGCGGGCGCAGGGCATGAGCCAGGATTCACTAGCGGATCGCATGGGGATAACTAAAGGCGGTCTGTCACACTGGCTGAACGGTCGCCGCGAGCCAAATCTTGAAGATATTGCGCGGATTATGCGAGAGCTTGGTCGTCGGCAGTTCACTGTTACACATGATGGTATGGTCATTGATGATTCTGTTTCTAATACACTTCAGGCCGTGCCGCCGCGTGATTTAGGTAGTTACCCGGTTATTGACTGGAAGGACACAGTAAACAATATGGATGACGCAAGGCGTTCAGCATTACGACACGTTACGACTAGCGTTATTTGTTCAGATGACAGTTACTGGCTGGTTGCCAAAGGTGAATCAATGAACGCGCCGCAGGGGTTGAGCATCCCGGCGGGGACGATGATACTTGTGGACCCGCACGCGCCAGCTATTGACGGCAAACTGGTTATAGCCCAGCTTGAGGAAGGGCAGATACCGACGTTTAAACAGTTGATTATTGATGGAGGTCAAAGGCTTTTACGTTCGCTCAATCCGCTGTATCCGCCAATCCCTATGAATCCAGAATCAAAAATTATAGGCGTGGTGGTTGATGCGAAGATCGTAAACCTGCCATAAACATGAGCCGCCGGATGGCGGCTTTTCTTTGCCTAAAGAACACCAAAACGTAAACAGAAAACGTTACTTATTGTTTAAATATCAATAGCATATAAAATATTTTAAAAAAGTATACAAAATGGATTGACTCGATGTTTTACGGGGCGTATATTGCGAGTCAAAGGAAGGGCGCAGGTAACAAAAGCAACTTCCTGGCACTTTAAAAATCAGGCTTAACACCTTGTCAACCGTGGAGTAACTCCCCGATGGGGGACCGAAAGCGGCACTGATAACAAGGCGCATGGGGTGTTTAAAGCGTTACATCCCCCACGAAACCGCACGCAAGGCGACGAGTCAGCTTGCTTGGAGTGAGCAAGGTCACGCCGGGAACGGCGATGATTGCGGGATTAGTTGCAAGATGTTAAGCCGCTCATTAACAATCTGGTCAGCCGCTGGAAGTGCGGCAATTAACGAAGATGATTTTTTATTAAGTATCATCAAGGATATACGGAGATCAGATTATGAGCGTTACAATTATATATGGTAAATGTGATAGCAAAATGAATGCCAGGGAACGCAGAAGGATAAAAAGAGAAAACGAAAGAAAATCATCACCTGCAATCAATAAAACAGACAATGTGGATAAAGCTATTCGATTTGCAAACGAGGAAAGATGCAAACCGAATGGCATTAAAGAGCATCGCAAAGGTGCGGCAAAATGGTATGCGGAAAACGAAAGCGGCAATTACTACCACGCAACACAACCGCGTAGTCTAGGGGAAAAACCCCTGGATAAAGTACGCTACAGATAATACAAAATGTAAACTTTCAAAGGTGACATTATGGTTGTTCAGGCGCTTCAATTCAAACTGGCAGTAGCGGAAATGCTTCACGATGCCGAAATGTGGAGCGCCGCGAATAAAGCCTTATACATAGTGTTAACAGCACGGGAGATTAAATAGTGAAAACAGAGTTACATAAAAAGCTATGGGCGATTCAGCAAACGCTGAACGCGCCGAAAAATCAGCGTAATAATTTTGGTGGATATAATTACAGGTCGGCGGAGGATATTTTAGAGGCGGTTAAACCACTGCTTCAAAATATCACGCTGACTGTTAGTGATGAAATTGTCCTGATCGGCAATCGCTATTATGTGAAAGCAACGGCGACGCTAAGCGACGGTGAAGACGTAATAGCGGTAACTGCTTATGCCAGGGAGGAAGAAAGCAAGAAGGGTATGGACGCCAGCCAGCTAACAGGAGCAACATCAAGTTACGCGCGTAAATATGCTTTGAACGGTTTATTCTGTATAGATGATGCTCGCGATCCTGATACTGATGCTTACGCGAAGCAGACAGGCCAGCAGCCGCGACAACAGAAAAACCCACCAAAACAACAACCGCAGCAGAAGAAAGCGCCGCCAAATCCTGATGAAGTGTTAGCACGTTTCTGTGATGCAGCAGCGAAAGCGCAGGACGCTAACAAGCTGCGTGAAATATTTGGCAAATGCTGGAAATTACTACCGGAAGGATCGGAGCATCGAATCAAGGCAAAAGATGTTTATGACATCCGGGTAGCAGAGCTTAACGGGGAGATGGGTTAATGAGTTTAAATTCAATCACGCTGGGCGGGAATATCGGTAATGATATGGAGGTTCGCTACACACAAAACGGGAAAGCGATTGGTAGTTTTCCGTTAGCTGTAACGAATGGCTACGGCGATAATAAGCGGACAATGTGGGTCACTTGCCTTGTATTTGGTGAGCGTGCGGAAAAATTAGCGCCACATATCCGCAAGGGTGGAAAAATAGTGGTAAACGGTCGCTTGGATGTTCGGCAATATGACCGGAACGACGGCACGAAGGGAACGGCGGTAGAAGTGGCGGTTAACGAATTCGAATTTATGAACGTTAACCAACAGGGCCAGCAGCAAGGCCAGCAGCAGAAAGCGCCACCGCCGCAGCAGAATAACAACGGGAATAATCCGCCTCCGATGGACTTCGACGACGATATTCCTTTTTAGAATCAATGCGTTAGCTATGAGTGATTATCTAAAACCGCCACCGCAACCACGAACAAAAGAGCAAGTATTAAAAGAAGCCCGCGATCAAATCGATCGCGGGCTTTTTTTATGCGGCACGGCAGCGGATCGAATGGCGAAAAGATTTAGTGACCTGTACGCGAAGCAAATCTGGTTTGACAACTGGCGAGCGAGTTCTTACCCGCTACAGAAAACTGATGATATGCAGTGGCCTGAATATGTTGATCCACGAATGCGCAAATATCGCGGGCGTATGGGCAAGGTTATTAACGATTAATGAGGTATTACCATGACAGCTACAACATTAAGCGAAAATAACGGGCGCGGTTTTCAGGGGACTGCGGAAACCTCAGACGATGGTGATGTATTTGTCGAATTCGGTGGCGGTAACTATGAATTCGAAACGTCGGCGGGCTGGCACGATAAATGGCCTTTCCCGACGCGCAAGGAATTAAGCGATCGAAAAACATTTGGCGAAGATGCCGAACGCCTGGCGAATAATAAATGGATGGATAAATTTATTGCGGAGGCTGAAAAATGAGTTTTGCAAAAATTGCAGCATTGGCTGCGGCGGTGGCGATCGCGGCGCTATATCTTAGCTTATCGCTTTATATTACGGTGGCGATCATCAAGCTGATTACAACTATGTGAGGCAATCATGAGAGTCAGTAAGGATATTGTGACGGTCGCGTTTTGCGTTATTTGTTTCCTGTTTGCGGTTGTGCTTTGTGGCGCACTTGCGGCAGTGATTAGCTTTATTGGTAAGGGGGTGATGTTATGACTCTGTGGGATGCAAAAGAAGGTGATCTCGTTGTCTTGCCAGCATATCGTAGTGATCTCGGGCTGGTCGTACTGAATAAAACATGTAGCGACATTCAACGCCCGATCCTGGTTAGATACTTAGACGGCACGATGATCGAACCGCGTTTCTTCGACAAAGTTGAACTGAAGGCCCGCAATGTTCGCGTTAAGCCTTTCCGGGCTTATGTTGAAAATCACTGGCGTAAATTGTTCGCCGGACTGAATGGGATGTTCGGCGTATGGCTATAAAATTAGTGAAGGTTAAACACCTGAAAGGCGGTGAAAGATTAATGTCATGGTGGGGACATGAATTTATTGCTACTGCCTTTCATTTCGGCCTAGGTGGTCAAGTAACAATATTTGATGAAGATTACGACGAGGTGGGGCAATGGCATCTTGAGCAATATGTCGAGGTGTTAAATGAAAATTAAATTCCACAAAGCGTATGACGCTAACACAAACAAGCTATCACTATTTATCGAATTCGAACGCCGGATCGTGGTAGCGCCTTGGTCGCGGCGCTTTAATGACGCCGCCGGATGTAGACAATTCGCGGTCGATATGCTGTTACGCGGCTGCGGCCTTATGCGTCCGCTATCTGATTTAAAACGAATGATGCCGGGATCGTTCGGTCAGATTGATGAAATAGAAATAAGCCCGGAAGAACTGAAACGTGAGCGTGATTTATTCCTTTCAAGCGAAGGAAACCCGTTTAATTCAGAAACTGAAATGAAATGGCATCATCCACTATAAGGGTAAATATTATGAACAATATCAAAACGGCTTATTCACTCGGCAGCGAAGGCATGTTAATTACTCGCTACACAGAGGACGCGAGCTTTCACGAAGTGGTAACTAAGGATTATCACGAAGTTTTAAAAGATATGGAAGCAGGAGTGTATGACAGTGACTTAAATCTGGCGCTACAGATTGTTGATATTATGATGGATGCATCAATCCGCGATTACGTGTCTTTAAGCATGGAAGAAAAAACATCGGTAGCGCGTTATGTGTTCTGCCTCACTTTCGTAAGACGCATGGAGGAGGAATTCGGACGCGCACCAGTGCCGGAAGATGTTGATCCGCTCGCGTTCGGAAGTGCTGTTATTTTCCCGTTGAACAAGGATCGGCTTGGCAGTGTTTCACTGCATTCTATGCGCGCCCTGATGAAAAAGGTCTTTGAGGTTAAGATGTTGCAGAAATTTATTGAGGAAGGACACGAAGAAGTGAACGTTAAGGCGTTTATTCCGGTGCTTTACGGAAATTTTGTTGGCGATGATATGCGCGCTAATGAATTAGGCGTACAGGCGGCTATAGCTACGCTTAACGAAGCAATGAAAAGTGCACAGCCTATTCATGAACAGGAAAAACGTGTACTGCATTAACAGCGTGATTGCGATCACATAAATATACATTTTGTATTGTGATTGCATATCCGTTTTGTAAGCCGAAATCAAAAGGTTTACGGTGCGGAGGAAAACAAGATGGCCCGCGAATTAATGCTTTATTGTGTTGAGGGTGGCGTAGGTAGTAATGCCTATGTCGCCGGGAAAGGCTATCCAGCCGATGAAGTGCTTTCTAATATGCACTTCCGGGAAAATGAAAGCCGGGTGTCTGTGTGGAAACGGTGCATTGATGGTATTGAGGTTGTAAGTATCGAACGGTATTTAGGCACGTTTGATTACGGTGTTATTGAGGCTTAATTATGGACGACACATTGTTTTATATGTGCTGTTGCTGGGGTTTTATTGCCTTATGTCTGTTTATCAGGTGGTTTATTGAATACCATATGAGGTGAGGCATGGAACAGAAAACTGATTATAGAATACCTGATGGCCTAAAATTAGTTGGCATTGGTTTCGGGTGTAGATTTGTATCTGACGCAAAAGGAGCGATTTATTTAATACGTCTTATTGATGGCGTTCAACATATAAGGAGATTAGGAATTTACATCAAAGCATTCAGAAGAGGTTATTTAAAAACTCATGAAATTTAAACATTACATGGAATGGAAAATTCCAGAAGCAGCAACAAAGGCAGCGCCAGGAAATGTTTCTGGCGTTTATTTTTATATGGATGGCAAATGGTATTTCGGCAGCAGGCCGGATCGCTACTATCAAGAAATATGCAAGCCTCACGTATGGGATATTAAAGAGCGCGTGAAAGGCGGGGTAATTGAGGACGTTTAAAATGATGCGTGCAATTATTGACTTCATTATTGGATGGTTATTTTGTTCTTTTTCGTATTCTCATGTATAGCTACGGTTTTTATTGGAATTTTATGTGGTGTGTCGTTTGTTACATGGGAGCCACCAGAAATTCCATCACCTGATGATGCGCTTTATATATTAAGGGTTATTATTGCTGTTAGTGTATTTGTTGGGTTCTTTTTCGCTGATTCTACTGATGATTTATAAAATGGCTTTATTTAACCTGTCAGAGCCGCAATTTAACGCCGTAAAGACTGCCGCCCGCGCCGCGCTTTCGGCCTGCAAAGCGGAAGTAGAAAAGAACGGCTACAGCGATAAAGCCACGCGGCTGATATTAGATAAGCATTATCGCAAGGTCGCCCCGCTAATCAGTATTGAGCGTTTTGTGTGGTTGGTGGGGTATCTGAATAACCGCTGGGGAACAGATCAGGATTATTTCTAAGGGGGCGTAATGAAAAATGATTACGGCGGCAGCCATACGCCGAAAGAAATAAAGGACTTATGGCAAACGCCAAAACCCGTTTTTAGAGGAATGGATCGAGAATTCGAGTTCGTCGCGGATGTGGCGGCAAACAAGGCAAACGCATTAATACCGCGATATATAACCGAAGAAATGGACACGCTCCATTATCCGTGGGGAGCGGTGGCGATGCCTGGTGAGTATGTCTGGATGAATCCGCCATATTCTAATCCGGGGCCATTCGTTGATAAAGCGGCGCTTGAACACAGCCGAAATCATATCGGATGCGTAATGTTATTGCCCGCTGACATTTCTGTTAGCTGGTTTATGAACGGCGTGGAGACGGCAAACGAATGCCGATTAATCACGCGCGGGCGGCTGGCGTTTATCAATGCTGCAACAGGGAAACCAGTAAGCGGGAACAATAAGGGGAGCTTGTTCCTGATCTGGCATCCACGATGCAGACATGAATGTATTTTCACGCAGATAACACGTAAAGAGCTATATGCAAGAGGTGCAGAAAATGAATAAAGCGGCTGAATTGCTGAGACTTGCGGCTGAAACTATCGAGGCAAGAGGGGAGCAAAACGGATACGATCGAAAAGAAGAAAAATCAGCGCCAAAAATAGCGGCTATTTTCAACGCTAAGATGAATGCGAATTTAACCCCACTTGATGTATGGGATCTAATGATTTGCCTCAAGGAAGCGCGTTTAGGGGCTATTCTCGCTAATGGAACTGATCCGCTCGACACTCTTATAGACCTTATTGCTTATAACGCGCTTAAGGCCGAACAGATATTAGCGTATCGGGAGGAAGAGCTAAATGAAGATGGTGGCAATTGACAGGTTATTAGCCTGCGTTTATGTCGCCGTTTTCGTTATCATCAATCTTATTGTTAACCACTGTGGCACGTGGGTAATTCCGATCACCACGGTAGCCGCCGTGTGTGTCAATATGATGATTCGTGATTTTCTGTTATATGACGGCGGCCTTAAATGGTCGGCTACAACATGCGCCGCCGCTGGCGCAATCACGGTGCTGATAAATTACGACGCCGGAATGGTGGCGATCGCGTCATTCGTCGCGGTTGTTTCCGGTGCGCTTATTTCTGGCGGCGTTTACCGGGTTTTACCTGGTGATTTCGATTCTAAACGCTGGCCTGCAAATATAGCGTCCGCCATTGGCGATGCGTTAATTTTCCCAACGCTATCGTTTATGGCATTCATGCCGGAAATATCAGCTATGCAATTCATCTCAAAAATGGCGGCGGTAACGGTGATCACTATCATCATGCGCCGCTACTTTACGTTCGAGGGTAGGAAATGAGTGGGCTTAGAAATTGGGTGGTGTGGTCGCTGTACGACGGCAGCGGATACGCCGTTAAAGATTGGGCCGACGCTGGTTATAAATGCTATTGCTTCAACTATGATGGCGCTAATCACGGCGATTATGAAGGCGTCAAAATCATTCATCCGAACATTGAGTATATCAACGTATGGATTGACAGCCATTTCCTGGTAATGTTCTCCCCTGAATTGTCTGTTTATCCAGATCCTGACATTATCCTGGGCTTTCCTCCGTGCGACGATCTTGCGGTGTCCGGCGCTCGCTGGTTTGCTGATAAGCGGAAAAAGATCCTTACTTCCAGCAGAAGGCGGCATACAACGCAAAACTGGTAGAAACGCTTGCTGATATGTACCACGTCCCGTGGATGGTGGAAAATCCGGTAGGTGCGCTGTCAACGTTATGGCGCAAACCTGATTTTATCTTCAACCCGTGCGCTTACGGTGGCTACCTGCCTGAAGACGACAAACACCCTGCTTTCCCTGAATACATAGCTGCCCGCGACGCATACACGAAGAAAACTTGTATCTGGTGCGGGAATGGATTTAAGCAGCCGCTATTCCGGTCTGTACCTATGCCGGATGAATGGGAAGACAGCAAACAGCACGCGAAGTTAGGAGGAAAGTCGAAACGCACTAAGATGATCCGCTCACTAACGCCGCGCGGCTTTGCCCGTGCTGTATTCTTGGCTAACGACCGGGCCATCACTCGTACTACGCTTAACCGCATTTTACCGGACTAAAGTTTACAAAATGGCATCATTGTGTGATGCGGATCACATAATGGCGCTTTTTGTCTTGTTTGGGGGTATCCATTTTGTATACTTCAAGCAAACAAAATGCTCTTTAAAAATCCGGCAGCGCTGAAATGCGTAGAAATCACCTGAAAAGGAGAGAGCATTATGTCTTTTGATGATTACCAATGGCATGACGACTATGAACGAGAAAGCGTCATGCGTGCAATGTGCAATGTATGCAGCACGAAGAAAGGAGGCTGTAACGAGTGCAACGAATGCTTAGAACATTGGCTAAGGGCCGGACACGCCGAAAGGCTGAACGAAACAGAGAATCAAAAATAATCGGGGTGGTTTTTATGCAAAACCCTAAAAAACCCATAAGACGCCGTTGCAAATGCTGCGGCGTTTTTTTTGAGCCTAAATATCACAATCAAACGTGGTGCAGCGATGAATGTCTGGAAGAACTGAAGTTTGACCAGCTATGCCGCGACCGTGAGAAGGCTATGAAGGCTATGGAGCGGAAGAAACGCCGTGATAGCCAGAGGGAAGAACGCAACCGGAAGCGTAAACAGTTAAATCCGCGTAGTTATTGGATCAAACAAGTTCAAAATGTATTTAACGCCTATATTCGCGAACGTGACGCGCGCTTGCCGTGTATATCTTGCGGGACTTACTACGGTGAGCAATGCGGGTGGGATGCAGGTCATTACAGGACGGTAGCCGCCGCCGGACACCTTCGCTTCAACGAGGATAATTGCCATAAGCAATGTAGGCACTGCAACCAGACACTAGACGGCAACATCGGAGGGTATCGCCCGGCGCTGATTCGAAAAATTGGCCTCGCCAGGGTGGTAGCTCTGGAGAACAACAATGATACGCATAAATGGACGATTGCAGAATGTAAGGAGCTAATAAACATCTATCAGGCTAAATTGGACGCCTTAAGGAGAAAGGCAGCATGAATGAATATTCTTTTAGCCTGCCTTACCCGCCATCGAATAATCGCTATTACCGACATTCGCGCGGTTTTCACTATATCAGCAAGGTGGGGAAGGAATACAGGGAACAAGTAAGAGACATCATCGAGCTATTAAATTTAAATATTAACCTACCTTGCCGACTGGCAATTGCCATTTACGCCGCGCCGCCGGATAACCGGATCAGAGATCTGGATAATATCCCTAAATGCCTTTTTGACAGCCTTACTTATGCCGGATTCTGGAGGGATGACGGGCAAATTGACTCAATAAAAATTGTCCGCTGCCGGAAGGTAAAAGGCGGACGCTTGTTTATTAAGATCCGCGAACGCGGCGACCTACTACCGGATATTGACGAATACGCGACTAATATGTGGGGTGAGCAATGAAAAACGAAGTTAAAGATCTGCAAATAGATATTCAGCGCGACGAGCGTGATTTAGAGACGGTCCGACAAATCCAAGCTTTCCACATGCGCGAATTACTTGCGCTGAAAGAGTTCGAAAGAAAGCTGGTGCAATCCATTTCTGATCGTAAACGGCTGGCGGCACGTTATGAGGGCAAATAATGAATTTAGAATCCATTCTAAAATTCCACTTTCCTAAATCACCGCGATTATCTGACGAAAGCCGGGGCACGTCCCCGGACGCTCTTAATACGACGGATGCGCTAACCGCTGCGGGTATGGCGCAATCGCGCGTAGAGCTTGGATATAGCGCTTTTTTAGGGAAGATGGAACTATCACAAGCCGAAAAACACAGGGCCGTAGTTTTGCTTACAGAGCGTTTAAGGGCTATGGCGAAAGATTACGAATACGTGATGGAGTTAAACGAGGATCAGCGCAATGAACTTATTATTCTTGTTGCCGTTTTCGCGTTTCGGGATTATTGCCAGAGTGCGGCGACCGAAAAAGTTTGCCCTAAGTGCGGCGGCCACGGGCATTTACCAAATCCATATTGCAAATACACATCGACAATTTGTTCGCGGTGCAACGGCAAAGGCTACGTTAAAAACCATTGCCAACGTTGCAAGGGGCGCGGAGAAGTACCGGATAAAGCAGCCAGTGAAGCGGCGGAAATGCCAGTATTCAAAACGTGCCAGCATTGCGGCGGGCGCGGGTACTCGCGTTTCCCGGTAGATCTCGTCCGGCAGGCCGTTAACCAGCTTGTTTTCCCGGTAAGCAGATCAACATGGTGGAAGAAATACCGGGTTTTCTATGAAGACGCCATAGCGGAGCTATTCAAAGAAGAGGCCCGCGCGGAAAGCGAAATTAAACGAGTGACACGGGGTGAATAATGGACAAGTTAGAAATAAACGATCAGTTTGCCGTTATCTTGTTCGAAGATAAAACGGGCGGCGCGTGGTGTAAGAAAGTAACTGGTGCAGAAGCGCGATTGATATTGGGTATGGCAAGCGCATTAAACGAAGGCGAATTGCCAGCCGTACCTATTGAGCCTGTTCACATTTACGGGAGGAATAGAGAAGATGAAAATAATTAATATCGGGTGGTTATATTGCGAAAACTGCGACGACGACGGCATGGTTGTTAAGACTGAAAAAGGTTGCGGCTTCTTTTTGTATCAAGGCGATAAGTTTGTTTGTCCGCGATGCGGTGGTCATGGTGAGATAGAAATTATTGAAGATAGTGCTACAGCACCAGAGCCGGAGCGCATTGTTCTTGACGAAAAAATAAAAATTCATCCTGATTTATTGCAGCAAATTATCGATCACATATCGGCAGCAGCAATCTATGCAGATAATAATTATCATCGTGAAATGAACGTAAAACGTGTTCTTGAGCAGTATTTCGAGGGTGGTGATAATGAAGCCTAAATTAAAAGAACATGAATTCAGGGATCTTGTAAACGGAATAACTGATAAGTCCAGGACTTATTCAAATACACAACAATTAAGGGCTGTGATAGTTACTGAATTAAGGAAATATATAGACCTAAGAGATCCGGTCGATGTTATGACGATGGACGAGGCCATCAAGCGCCGTTCGGCTGAATGGTCAGTGAGTAATACCGGATTAACCGGATATATTGAAGGCTATAACGACTGTTTACAGGATCATAGCGATGGCAAGTAAAGACCTGCATTTGAATCTGAAAGGGGAATACTTCCACGCCATCCGGGCGGGAAAGAAGGTGGAAGAATACAGGCTTTACAATGACTATTGGCGTAAACGCCTGGAGGGGCGGGAATATGAACGCCTGATCATTAAGCTGGGGTATCCAGCCAGCCACGAAGCGCACCGGATCATAAACCTGCCTTATTTCGGGTACGAAGTAAAAACTATCACGCATCCATTATTCGGCCCTGATCCTGTTAAGGTATTCGCAATTAAATGTGATGTGAATTGGATGTTAAGGTGGGGTGAGCAATGAAAAAAGCTGGCCTGTCAATCAGTCGTGTGTTGTGCGGCGACGAAAGCGAGATCCGCATAGAAATTAAATTTAGCACGGGTAAAGAGATAATTCTCTATACGACACCTGAAAACCTGACGCTGGCGCTTACTGGTAAATCTGAAACGCCGTGCGACGTCCGGTTGCGCAATATTGAGATTAAGGAAATAGGAAGGGTGAGAAATGAAAAGTAACCGTAAACGCCTGGTAAGGTCATATGACAAAGCGTTAAAGGTTTTTGATGATCTGCGACACAATAAACGCCAGCGCCGCAAATGGGCGCGAATGCTTGTTGGTGAATGGCATAACGAAGATTTCTTTCTGGAAGCGCGGCACATGACGCAAGAAGACGCGGACCAATTAGCTTACGATAACGTTTATTATATGATGTGGTGACAATATGCAAATAATCCTTGATTACCTTTGCCACGCTGCAAATACAATTTTTGGCATGTATCAGCAACAATTCCTCAAAGAATGGGACGACATGCTGAATGATATCCTCGATAAAGGATTAATAATGGAGGTTGACGAGCTTACAATCAAATTTAATTATGAGGGTGAAATTTATCTAATTTGGGTCGGGAATAGATGGTATTCATACGGTCATATTTATTCAATTGGCGATAAATACATTAAACGAAGCCAGGAATTCAGACCGCGCTTCCGAACAATGCGCCGCCTGCATGATCTGCATATGAAGTTATTCGAAGATCAGGAAGCACGGGAATTATTCAAAATTTACGGGGATAAATCATGGAGCTAAAAATCTGGCAGGCTATCGACGTGGTTGATAACGAATTATCTATGTTTGCCACTGACGGAAAGCGCGTGGTGATCGCCACATGGACGCGCAACCATGATGATATTACTTTTCGTCGCAAGGCTGCGGAGTGGCTTTTCTCTGATAAAGGCTACACGATGAATATCTCCCAGCTTGCCAGAATGAAGGATGAAAAGCTGGTAGATAGTTACACGACTGCATAGTGGGGCAAATATGTGTATCTATGAACACAAGCGGGATAAAACCCGCTTTTTTGTTCGTGCTGGCGTTGCATACCAGTATCACGAATGCGGATACATTGAGGCGCTTGCTTACGATCTGGATTTCGAGCAGGAAAAAGAATGGTTCGATTTCAAAATATACCGCAAGCGTAAACCAACGCGCTACGAGCGCCACGCTATCCGGGACTTTTTAATCAGCATTGAGCGCTGGAGGACAGAAGAATGAGAACAAAGAAAACAGCAGATCAGAAAGCGTTAGTTATCGCTACAACGGACGTATCGTTATTCACGAAGGGTGAAGAGATAGATCTTAAATTGCTTTTTGGAATGTTTGAGCCACACGAAAAGCCGTGGTTCGTACATGAAGATAAACAAGGCAATATGCGCGTAGTAGTGCCTGACAGTAAAAGCGATATATTTTTTGGTATTCCAGATCCGTTACATGACGGTGAGATGTTGGCGGTGTTGTTGATCTCTGATGCTGTTACTTATAAGGGGTAAAGATGAAAGTCAAATTCTTGCACGATCACGGTTATCCGTCATTGAAACAGGTTGTTGGTAAGGTCGTTAATGTCGTTCATAGCGATGATGTCACTTGCATGATTAACGGTGCTGATTTAATCGCCGCTGGCGCTGATGATCATTACATCAATCCGGCGTGGTCGTATACGTTCAGCCTGGGTGACTTCGTTGGCGACAAGGGGCGCGGGCTGCAAGTGGTCGAGGGTTAATATCATGGACGTTTACGAAGATCTATACCTTCAGACGAATACCCACACTTTTTATTTTTTGAAAAACGGCGTTGTATATCGCAGCGACGACGGGATGGTAATGAAGGAGTGGTTATTTAAGCGTAAAGACCTACTCGACGATCTGGTTTTTGCCGGGATATTTCGTAAACGTCCGGCTAACCTGGAAGAAGAAATGTTGATTGAGGTAATTAAAAATGAAAATCAGGGTAAGTTATTTCCGGGCGAAAGATAAGGCAACAGGAAAGCAGATGGCGATCCTGGTTAACGAGGCCAATTATATGTTTGTACTTCAGCCGTGGTGCATAGCTGACTATAACGATGATTATCGTCGTCACGGTGCGCGGAGTGCGGTAGGCATGAAAGGCTGGCAACCGCGCGACATGGAAAACTATTGTGAATGGAAATTAGTAGCAAAATACACTGTCGATTATAAAGGTGTTTTCTGATTAATGTTACTTTCACGGAAGATATGCGAACCAGTGGGGCAAATGACCCCATCAAGCCAGAAGGGTTTAATCATGAAAAGCGATAAATTCATTGCGTGCTGTTTTGTTGAAGTGCCTAAAGGTGATGCCTTCTGCGATTATGAATTTAAAGACAGTTGGGGAAAATCTCATGTTGTAGTTGGGAAGCGCGGAGACTGGTTATACATAACAGACGACGACATGATTTTTACTGCAAACCAGTTATTCAAAATTAAGTCAGAAAATAGTGAAACGCCACTTTGCAGCATGTTTAACATGCATTATCACTCACTATTATTGTTAAAACAAGATGTTATAAATAAAGCGCGTAGCTTACCTGGTGCTGAATTTTAATTTATTACTAAGGAGAATAAGCAATGTACAAATTTATCAGCGTTAAAGTTTTTCGTGGCACTTTACCGAGCAAGGAAACATTAGGGCAATTCGCCGGACAACCTGGCGCATGTTTCCGTGTAGCCACTGAAGACGACGCGCACGTTAAATGCTTCCATGTAACTGAACCGCCTTTTAATGCAGACCATCTTGAAGACCTGAATAGAATTAAAAGCCTTATTTTTGCTTATCTGGCGTTCCCTGGAATGGGTGATACTGATGTTGAATTGCTTGGTGCTGAACTGTTTGCGGAATACAAAATGACTGAAGGTGTAACAGGGGGAATTGACATTGAGCGCATTAAGTAAGCTATACAAGATCAGGTGTAAAGGCGAATACCCTGGCTTTACTACTGGATGCGAATACCTGGGCCATATTGGGTATGGATCTTTCGGTGAATTAGGGATGAATACGCTTGACGACGACGGCGACAGCAGGACGCTTGATCTTGATTCTGATGATTTCGAATACATCCCGCCAGTGACTTCCCGCGTAGTTGATGAGTTCCTGGCTGAACATGAAGATGATGAGGATGATTATGATTGAATGCCTTATTGCTGTGATTGTTTTGCTTTATATCGCTGGCGCGATCCTGATGTCATGTTTTATTAAGTATAGCGGCGCTGAACCTGGTGGCCTTGAGATTCCTTTATGGCCTGTAGTGATGTTTCTCGCTTTCTTTGATGCTACGGTAGTGCAGATCAAGCGAGCTATTAAGGAGCGCAAGAAATGATTGAAGACGGTATCTATGGTGTAAACCTGATGGAGAACGTTTTTTACATGGTGGACGGCGATACTGTAACAATCAGCTTCGATGGTGGGGAATATGCAGAGCCATTCTTCAAAACAACAAGGGAAGACATTAAGCACGGCGTTGATAACGGCGTACTGTTTAAGGTTGGCGAGTTATGAACGAGATCGAAGACGGTATCTATTTGCACATGTTATTTAATATCGCCTATTTGGTTAAAGGTGATAAGGTGATGACACAAAGCGCTGGCAATAAATATTGGGAATCAAGCGGAATGGATCGGTGGCATATGCAGATGTTGCTTGATAATGGCCTGATATACAGGAAGCAGTAAAGCCGTATTTGTGGGGGGCAGTATGGAAGAAATGATTTTGCTGTCATTAATATGGCATCGGTTCGGGAGTGAAAAAGGTTACTCGCCTGCTTGCTGGCTGGATAGTAAAAGTGGGAAGGGGGATCAAAACGAATGCGAATTTAGAAGGGAGTGGCGAGGCGGTAAGGAAGTGCAAGGATATTTTGCACCGAAACACGTCGCCGCCAAATACAAAGAATGGCTTGTTCGTTTGCTTGGCCCTTATCGTTAAAGCCGTATTTGTGGGTCGAAAACAAACAGATTAAAATATTACCTAACAATGCGAAACTGTAACTACCCGGCCCCGTGCCGGGTTTTTGCTTTGTTGGAGGTAAATCTATGTTCGACAGAATACGGGAGGCATGTGCGTATGTGACTGGGGCCGTAACTGCTTTTTTCGGCGCGATAACCATCAATGATATTGCCGTCTTTGTGGGTATCTTATCAACCGTAGGCACATTTGCCGTTAATTATTACTTCAAATCGCAGGAGAACAAGCGAGCGCAAGAGGAACACGACGCGCGAATGGGGAATAAGTAACATGATTAGCCAATCGCTGAAAAATAAGATTATTGCGGCGGCGGCTGGTGGGGCGATCGCTATTGCGGGGATGATGATAAAAGATCTTGAAGGCGTTGAGTATAAGCCGTACAGAGATGTCATCGGTGTTTACACGATATGTTATGGACACGTCGGAAAAGACATCATGCTTGGGAAGACTTACACGCAATCAGAATGCGATGCTTTGTTAAATAAAGATCTACACAAGACCGCAAAAGCGATTGACCCATATATCAAAGTCGAAATATCAGATTTTACCCGCGCTGCACTTTATTCCTTCGCCTATAACGTAGGCGCAACCAACTTCAAAACATCAACCTTATTAAAACTACTCAATGACGGCAAGAAATCAGAAGCGTGCGCACAGCTTAAGCGCTGGGTATACGCTGGCGGTAAGAAGTGGCAAGGCCTGGTAAACCGCCGCGAGGTTGAATATGCCGTTTGCGAATGGGGGGAAACGTGGACAAGGTGAAGGCGTTAATTATCGCCGCTGTTGTTTGCATTATTGCCGGACTGACCGCCGTAACATGTTATTACCAGGGTGAGGCGGCAAGGTTACAGGAAGAAGTCACGGTAACGAAAGGCGCACTGAAAACGGCAAGTAACACTATTCAGCAGATGAAGGAGCGAAACGCCGAACTGTCAAAACTTGATAAGAGGTATCACGATGAGATTAAAGCTATCAGATCTGACATTGCCGATCTGCGCACTGGCATTGATAACGGTACTATCCGGTTGCGCGTCAACGCAATACCCGTGCGAGTGTCCGACCCCGCCGCGACCGCCAGCCGCATTGATGGAGCCACCTGCGAGCTTGATGCCACTGCTAGACAATCTTATCTATCCCTCAGAGAACAACTAAAAGAGAAAGACGCACAGATCACTGGCCTACAGGACTACATCAAAACTCAGTGTTTACGCAAAGAATAGCAGCGCGTTGACGTGTCGCCGTTTCTGTCAGCCAGCCATAACCGGGCCAATCCTTCCCGCGAGCGACGGCGGAATAGTCAAAAACACGTAATACCGGATCAACAGTCCCATTAACAGGTCAGGCGCTACCTGGGTAGAAGAAAGCGCCATTCACCAATTTTATAAAATTCTGGAAACGGTACTGATGAAGCGCCGTTTTCAGTGTTTTATAACTGTTTTCACTCCCTGCGGTGTCGAGTTTTGCGGGGGTTATATTTTTCAGAATAGGAGATTATTCTGATGGCTAAGGCTAAAGGCATTAAATTGCCTCAATTTAAGATCCCACTCTTTGAGCATACAACCGTTTTTTTTTGCCCGACCCGCGAGATGTTCTATGAATTTTGCGAAAAGGCAGGAATTCCGATTGAACCTGATTTCGAGTTGGCTGGAGGATTAACGCTTACTTGCACTGGCGAGAATGGTGGTAACTTCTACGTGATCGCAGTATTCAACAATGAGTTGGGAACGCTGGTCCATGAATGCGCCCACACTACATTCCACGTTTTAAGTGATGTAGGCGTCGTGGCTACCACGGATCCTACCCATCCGGCGAATGAGACTTACGCTTACATGGTAGGCCGTATCTTCGATGCGTTTTTCCCTATCCTAGCAGAATCAAACGAAGCACAGGTTGCAGCAATGCAGGCGGCAGAAGTCGTCGATCAGGCGCTGGAACAGGCAGAACAGCCGAAGGAAGAAGAAAAGCCAGCGAAGAAAGGTAAACGTAAGCCTAAGCAAAAAGATGCGTTAGTCCAGCGTGTAATGAGCTTTAAACGAGGCTGATTATGATTGCATCAATATTAACGTTTATAGGCGGTATGGCGGCTGGATTCATTCTTTGCATGTTTCTGGTGGTTATGTCTAAGCAGGATTGATTATGGATGATTACATTATCGCCGGATTAATCGGTATCTCTGTGTTTCTGGTGGGTTCTATTATAGTTGCGCTGATAAACGTATATATCAAGTATTTGGTGGAGGGGTAAGATGATTGACCCGCTCATTATCCTTTCTGCCTGCGTCGCTGTATGGCTGGCGATCATGATATTCATTGAAAGCTGAAGGCATCCACAATGAACGCATACGAAATGCTATTGCTGGTGGCTGTAGTTGTAGTCATTGCCGTAGATGTTTATCGGGAGTTTAAAAAATGAAATGGCTTGATTTCTTTTTCCTGATTGTTGCAATTGTTCTCACTATGATCGCACTGACTCAATAGGTGAGCTAATGAACGCTATTGATATTATGTTGATCGTGTGTACAGTTGCGTTATTTATTATCTTGGTAATTATCAATGTCTGACAGTGATTTCTTAATTATAGCTATAAGCGCGTTATTAGTTGTCGTTTTCTTCGCGTAAGCAGGATGGAAAACATGAAAGACTCAGATTTCTTCTATATGGTTTTCACTATCGTCATTATTACTTGGGTGCTTTCTGTTATGTGAAGGGTGAAAAGATGAAAGAATTATTCTACTGGTTGGAAGTATTAACGTACTGCGCAAGTATTGTGATTTGCGTATATATCATCATTAATTTTTGAGAGGTGAATTATGGCCCGCACGAAAAAGGCAAATGCTGACGATAAAAAGCCAGCAGCCAAAAAGACGGGCCGTCCGCATGGCTATACCGAAGAAAAGGCATTAGAGATCTGTGAACTAGTGGCGGACGGTCATAGCGTTAATAAAATTTCGAAGATGCCAGGTATGCCAACGCGTTCGACGATCCTTAAATGGTTCAGAGATGTGCCGGAGTTTTCGGACATGTATGTACGCGCGAAGGAGATCGGTTTTGAGGTTTTAGCCGATGAGATCATAGATATAGCAGATGCAGCAGAGAACACTGATAAAGATCAATTGCGCCGCCATCAACTGATGATTGAAACGCGTAAATGGTTACTGGCAAAACTGCAACCGCGTAAATACGGTGAACGCGTCACACAGGAGATTGTCGGCAATAGGGAGGAGGCGCCAGTACAGGTGGAAGTAACGAAAGAAGAGATCGCCCGCATCGTCCAGGAAGTAGAAGATGAGGTGTGATTATGTTGACAATCAAAGAACGAGTTATTCAGTCCAAATGCGAAAAAGATGGCCTGTTTTTCAATCGCTACTTCTATAAGCAAGCGAACGGAACGAAGATGTTATTATCAGGCCATCATTTAGCTATCCGCGACGCACTGCAACGCGTTATTAAAGGTGAGATAACCCGACTCATCATTAACATCCCCCCGGGGTACGGCAAAACCATGATTGCCACTATCAATATGATGGCGCGGTCCCTCGCAATAAATCCCCGCACAAGATTCCTTCACGTTTCCTATTCCAACAACCTGGCGCTACTCAACTCCTCGACTGTAAGGAACATGATCTGCACGCCTGAATATCAGGCAATGTGGCCCATGAAGATCCGCAACGATGCCAACTCAAAATCGATGTGGTGGACTGAATACGGTGGCGGCGTGTATGCAACGTCATCACTTGGTCAGGTTACTGGGTTCCGTGCAGGGTACATGGAACCAGGATTTAATGGCGCGTTAATCATCGACGACCCATTAAAACCCGCTGACGCTTACTCTGACGTGGTGAGAAAGCAGGTGAACACCAACTATAACGATACGCTTGCATCGCGTCTGGCAGTGCAAACAACGCCTGTTATCGTCATCATGCAGCGCATCCACTACGATGATTTGTCCGGCTACCTGTTACGCGGCGGGAGCGGTGAAAAGTGGTATCACCTTAACCTGCCAGTGAAGATCGACAACAGCGTTGACTACCGGGATTTGTATCCTGAAAACGAGTTCGCCATCCCTATTCCTCACAACCTGCCAGACGGCTGGCTGTGGCCTAAAAAGCACAATGACGCCCATGAAGCCGGACTGAAAGCACACAGGCGGTCATTTGAGGCCCAGTACATGCAGCGCCCGCGTAAATTCGACGAAGAGGGTGCATTGTGGACTGAAGCCATGATAACCGCAGCGCACCGGATGCAGATAACGCAGGACAAGATCCGCACGGTGATAGCCATCGACCCTGCGACAACGTCATCTGATGAGTCAGACGAAACAGGGATTGTAGCCTGTTCCGCTTATGGTGGTGGCAAGAATGCTCAGTATTCTGTTGATGGCGACTATTCAGGCCGTATGTCACCTAACGACTGGGCGCAAGCATCAATGAACGCTTATAACATCCATGAAGCTGACGCGATGGTTATCGAAACCAACCAGGGTGGTGATATGGCAGAGGCCACACTACGCAATGCCGGATTTAAGGGCCGCATTGTTAAGGTGCACGCAAGCAAGGGTAAGTTCGCCCGTGCTGAACCAATATCTGCGCTATATGCACAAGGAAGGGTGGCACACACTGGTGAGCTATACACGCTGGAAAATCAAATGATGGAATACGTGCCAGCTACCGCTAAAAAATCCCCTGACCGTATGGACGCTATGGTGTGGGGCATCACTGAATTAAGCCAACCGCAGGCAATGGGCCTCATGTTACCGAAGCGCCTGCGCGGATTTTAAAAACCATCCCACAATCCCCCGCAAGTTTTTCTATTTTTCGCGTAGCTACGCGTAAACATGTATTCAGGAGTAAACATTATGCCATCCAATTTAGAATTGGCGGTTAATGCTGCCTTGTCACAACGCCAGGCGGCCTATGCCCGCTATGCAGCGGCACATCCGTTCACTATGGGGATAGATGCCAAACGTGATGCTGCGTGGAGCGAATACGGATTCAAAGAAGAGATCACGTATCACGATCTATACAAACTGTACAGACGCGGCGGCATCGCTCACGGTGCTGTAGAAAAGATTGTTACGACTTGCTGGCGCACCAAGCCAAAGATGATTGAAGGAACTGAAGACGAGAAAGCGAAAAAGGAAACACCGTGGGAAAGAGAAATCAAGAAGAAATTTAACAACAGATTTTGGCGCACTGTTGCTGAATGTGATCGCCGCCGCCTCATTGGTCGTTACTCTGGTCTGTTAATTCATATCAGAGATAACAAGCCGTGGGATCAGCCAGTGACAAAAGGCGTAGGCATTGCAAAATTTACCCCTGTGTGGGCTGGCGCTCTTACACCGAAGGACTTCGAAGAAAACCCGGATAATGAAAACTATGGCCTGCCAACGTGGTGGGAATACAAAGAACGCATTAACAGTAAGACCATTGCCAGAAAGATCCACCCTGACCGCATATTCATCTTTGGCGACTATTCTGATGATGTCATCGCTTTCCTTGAACCTTCCTACAACGCATTCGTATCACTGGAAAAAGTGGAGGGCGGTAGTGGTGAATCATTCCTGAAAAACGCAGCGCGTCAGCTTGCCATTTCGTTCGATAAAGAGATTGACTTCCGTTCCCTGGCTGCAACATACGATTGCGACGTTACAGAGTTACGCGAAAGATTCAATGAGGCTACGGCTGAAATGAATAAGGGTAATGACGTAATGATGGCGTTACAGGGTGCGACAGTAAGCCCGCTGGTTACTGCCGTATCTGACCCGTCATCAACCTATGACGTAAACCTGCAAACCGCCGCCGCTGGTGTTGATATTCCAACCCGCATCTTGGTTGGGAACCAGCAGGGAGAACGCGCATCAACCGAAGACCTGCGTTACTTCAACAGCCGCTGCATGACCCGCAGGGAGGAAATCGGTGGCGAGATTGAAGATCTGTTCCGCAAGATGGCAGATCTACGCCTTATCAGTATGCCAGTAGATGTATCAGTGCTATGGGACGACCTTAACGCCATGACCAAAGCAGAGCTACTGGAAGCCGCAGACAAGATGGCGCAAATCAATCAGGCTTGTTTGGCTACTGGTGAAGAAATATTTAGCGGCGATGAGATCCGCGAGGCTGCCGGATACGATGGCCCAGCCAGTGAAGTAGAAACGGAAGAGGATGACGATGATGAAGGTGAAGAAAATAATCAGGCGAATACCTCCAGCCGCGATAATGCCATCTAACACCGAAGACCCGACCATGACAGGGAAGTTAAGGTCGGGAGCTATTAAGCGTTTTAAAGCCTGCCTGAAGAAAGTTGCGGATCCGTATATCGCCATACTGGACAAAATACAATATAGCCTGGCTGTTAATAAGAAATATACCTTCCAGATTTACATGGATGAATTGCACGACATGCTGGAGGACGCCAGCGACATGATTGATGAGATATTCGAGCTAACCGACCCGGAAAGTTTTTGGTTCTGGCAGGAATACGTGAAGGTCGCGTATCAGCGAGGCACGGCACAGGAATACGCCAACCTTGCTAACCAGTCTGTCACGTACTCAAGCGTTTATCCCGATGTATCTGCCGTACTATCAAGCACAACCTACCGCACGCGCCTTGCCCTGGTCCGTACCCGTGTATTTGAGGAAATGCGCGGGCTGACCGCACAGATCAAAAAGGATATGGCCCGGCGATTAACAGAAGGGATGGCACGTGGATTAAATCCACTGGAAATAGCGCGCACATTGAATCAGGAAACGCAATTACCACTGTACAGGTGCAAACGTATTGCCCGAACTGAAATATGCACGGCGTTACGCACAGCGCGCATGGATGAGGCAGAAGCGGCGACAGAAGAATTTAATCTGCGCACTATGCAAATGCACATTTCGGCATTGTCACCGACTACCAGGCTATCGCACGCGCAGCGGCACGGGAAAATATACACCATAGATGAGCAGCGCGAATGGTGGAGCAGAACCCCAAATTCAATTAACTGCAAATGTAGCACGATTACCGTATTAGTTGACGAAGACGGTAACATATTAAACGAACGAATATTAGATCGGGCGCAAGAAAACTATAAAGTTGCGTACGCTAAATATGGCGAAGATTGGGAGTAAAAACCGTGAGTAAAGAATTGATTCAGGTTAATACCAAATTAACCGCTAATACAATCCGCCGTGAAACGTATAACGGGCGGGAGCATATTGTTGTTCCGTCCTACACGTTACCCTTTAACATCGTAATGAACCGGGAATATTACCCGGAAGCTGAAATTATCGCTAATTACCAGTCACTGGAGGGTACACTTGCCCCGCTGGGCCATCCTACCGTTGACGGTAAATTTGTTTCCGCATTTAGCCCGGAAGGATTAAACACGGGTTTTTGTGGAGCGTGGAACAGAAACGTTGAATTACGCGGCAATCGTGTTTATGTGGAAAAATGGGTGGATATTGAAACAGCCAGCCATTCAGAACAAGGCCGCGAATTATTAAGCCGACTGGAATCACTGGAGAAAGGAGAAAGCAAAGATCCTATCTGGTCGTCCGTCGCTGTATACCGTCAACGTATGCCAGCTACTGAAGAGATGAAAGCCCAGGGCGCTGACCATGTAGTAAAAATTATGTCGATCGACCATGACGCTATTTTGCTGCATGAGCCGCCAGCCGCATCACCTGAACAGGGTGTAGGGTTGATGGTTAATACTGACCAGGCGAAACCGTTAATGGCGGTGGCAATGAAAGAAAACAGTTACCGTACGCTTGAGAAACAATTAACCGACGCGGCGCGTGAATTATTTCCTGATGCCGATTACGTGTATGTTGTGGACTTCACTGATAAAGAAGTGACGATTGCCACTAATACCGAAAGTGCTCAAGTTTGCGCATATGAAAAACAGGCTGATAAAATTATTCTCAATAATGGCGAGCTTGCAACCAATGAGGAAAGTAAATCATGGTTCGCTCAGTTCGCTGAACACCTGTCTAATCTTTTCTCCCTGAATGAAAAAATTAAGGCCAATAAATCGGAGGACGATCCCATGCCTTTGACCAAAGAAGAACGCGCCGAACTGGTAAAAGAAATTAACGAAGGCTTATCCGCCAATATCGCTAATGCAGTAGCAGAGGCATTAAAACCAGTACAGGCAAGCGTTGAAGAATTACAGACCAATCAGAAAGCGATTAAAGAAGAGATCGCAGCAAACGCAAATAAAGAAGAAGCAGAAAAACGCGCCGCAGTAGCAAAAGTACACGGCGAAATTGTTGCTAACGCATTAAGCGGTGAAGCGTTAGAAGCAATGTTTAAATCCCTGGGCAAAGCCGCGCCGATGGCAACCAACGCAGCAAGCGAAGGTAAAAAAGGCGAAGTACCAGACTTTAACACCTATTTCTAATTAAAAGGGGATCACAATGTCTCGTTTTCGTCGTGTAAATATTGATGGTAAATCCATTACCGAAACCTACACTGCTAAGGTCGCAGTAAAACCAGGTGAACTGGTAAAACTGGACGGAGGTAAGTTTGCAAAAGCAACCAGTGCTGATGTCGGTGCAGCTCAGTTGTACATCGTCAACCCGGCATTCCACGAAGGCAAAACCATTACTGATGCAATCGCTGCAAATGAAACTGTTGTTGCTGATTATGTGGAACAGGGCCGAGAGTTTGCTCTCCTTGTTCCTGCAGCCGCTTATGTTAAGGGTGCAGCTATTGCTCTCGCAGCCGACGGGGTGAAACTGTTTGTTGCGCCAAGTGAACAGGCAGTGCCAGATCCGATCATCGCATACTGCCAGGAAGACGTAACCCTGGAGGCGGAAGATTTTATCCGCGTTCGCGTTGCTTAATTTAAAAGGGGAAAAACATGTACTTTACAAAAGAAAACCTTGCCACCAACGCCCGTATGCAGGGCCATTGGAAAGAACTGTGGGCGCAACGCAATATCTTCAACGAGCAGCACAACGCCATGATTGCAGCAAATCAGGCAAATATGACCGCTGAAATGTTGACCTGTAACGCCGTCGGCGGCTTCGCAAAAGAATTCTGGAAAGAAATCGATAACCAGATTATCGAACTGAACACCGAAGAAATCGGTATTGAGATCGTAAACGACCTGATGGGTGTGCAAACCGTACTGCCAGTCGGTAAAACGCTGAAAATGTACAACGTATCCGGTGACATCAATGATGAAGTTGTGATGTCTATGGATGGTCAAGCGCCACACGGCTTTGATCACACCGAATACGATAGCGATGGCGACCCGATCCCGATGTTCGCGGCTGGTTACGGTGTTAACTGGCGTCTCGCTCAGGGCTTGAATACTGTAGGCATCGACCTTGCCCTGGATAGTCAGCGCCTGAAACTGAAAAAATTCAACAAAGCACGCGTCCAGTTCTACCTGAATGGTAACGATCGCATCGTGGTTGATGGTCATAAAGCTATGGGTATTAAAAACCACAAAAGCACCCAGCAGCTTAAACTAAAAACCGTCGCAAAAGTCGACCTGACTACTGCGGTTTTCGACAAGATCATTGACTTCTTCACCGTTGGTGAGTTCGGCAAGCTGGCTCGCGCCAACTTCGTAGCTAAATACGACGTCATGTGGGTATCGCCTGAGATCATGGCTAACCTGGCCCGTCCGCACATCGTCAATGGTGCTGTAGTCGGTAGCGTGCTGAGCGTCATTATGCCGTTCGCTCCGGTTGGTGAGATTCGCCAGAGCTATGCATTGTCCGGCAACGAGTTCATTGCTTATCAGCGCAGCCGTAGCGTAATTACCCCGCTGGTTGGTATGACTACTGGTGTTGTACCGTTACCGCGCATGATGCCGACTGATAACTACAACTTCCGCATCATGTCCGCTGAGGGTCTGCAAATCACCCGTGACATGGAAGGTCGTTCAGGAGTGGTCTACGGCAGCAATACCTGATTGATGTGTTTCTGTAGCTCCCCGGCGCAATGCCGGGGATTTTTTTTGTATGTGGAGAAAACAAAATGGTTACCACACAACAGGCGCGGGAATATCTCGAAAGCCAGGGGATTGAAATACCAGACGTGGTTTTATCTTTGCTGGTGGAGCAGGCAAATAGCGTTAATGAATGCCTTGATGCCAATTATCCGTCCTCCACTGCAACATTGATTCAGCTTTATCTCATTGGCCTGTTAGGACTCAGCCAGGCTGATAAATACATTTCCTCGCAGACTGGGCCGAACGGTGCGATCCAGTCCTACCGCTATGTCGATTTTAATAAAAGATGGAAGGCAGCTTGCTCGTTGCTTCGTTCAATTGACAAACATAATTGCACAGCCGAACTAATCCCGGCAGATCCCGAAGCCACCGCGCACGCCGGACTATGGATCGGTAAGAGTAGGAGGATGTAACAATGTGGAACGACCTAACACTACCGAAGCCACTAATGCCGAAGCCGTTTACCCGCGTATGGGTGAAGACTGACACCGGGCGACAGGTGGCGGCATATCTCAATGATGCTGGTGAATGGGTGATTCTTTGCCCGCGCGTGGCGAAAACTCATCCAAAGGTCATTAGCTGGAGTTACGGCTATGAGTAAGATTGCGCGATTCAGTTACAAGGCATTAGCCACCATCTACCCCGTAACGCATGACGACTGGACAAACGCCGACGTATACGGCGCACCATACCTGATTAACTGCGCATGGGAGCGCACCGACGGCACTGCAACAGACACAAACGGTAATGAGGTTAGCAATACAATAACCGTATTTACCGAACTGCTTCATAATATGCAGCCAGTGCAGCGCCCGAAAAACGGCTGGATGATTGCCACTGGCGACACCACTAATATTTCCGACCCGCTGGTGGCTGGGGCCAACGTTATTACCGGGATCGTTGAATGGGATATGAGCATGTTTAACGACACGCCGGATTATAAGATCGTGACAGGGGGTTAATCATGCCTATCAAGGGGGTTAAACGCGTCCGTGAGAGATTAAAGCAGGAGCTAAAGGAAATCACCGATAAAAAGACGCACGAAGTTTTATGGCGCGTCGGTATGCTGGCTGGTGGCTTCGCGGCTAATATGACGCCAGTCGATACGGGCTTCTTAATTAACAGTCAGTTCCAGTACATAGGGAACACGGCGGACGGTATGCAATTACGCCTGGGATATACGGCCCGCTACGCTGAATGGGTGCACAATATGCCGGGTACATTAAAAGGCCAGCCGCGCGAAGATTTCGGCAAAACGAATAACCTTTCAGATTTCGGACCGAAACAGGTAATTAGTTTTGGTGGTGGTACTGGAAAGGGTAATTATTGGGATCCAAATGCGGAGCCTGGATTCTTGCGTAAGGCATTCGAAGATCCTAACCACGCCGATGATATTTATAAAGAAATTGTAGAAGGTTACAAAGTATGAAACGCAGCGAAGTTTACGACGAAATAAGGGATTGGATTCAATCCCACGGATACGATGAAGGCTATATTTTGCAGGCCCGTTTCTGGAATGAGCGAAGTAATTCGAATAATGACAGATACATCGTGATCCAGCAAAACGGCGGCGCGGCTGGTGAGGAAGCAATAACCCGTGATTATTTCCGCATCCTGGTTATTTCAGCGCGTAATGATGCAAATATCAGTGAGGTGGAAGACCTTGCCGATGCCATCCGTCAAAGTATGTTAACAGAATATAAAACTGATAAAATTACACACATGAAGCCAGTTGGCGCTATTCCTGCAATACAGACAAGAGAAGGGCGCTTTATTTTTACCGTAGCCTTTCAAACCATCATATCAAGATAAGAGGTAAATTAACATGTCTCAGACTTGCGAAAAAGGCACGTTTACAGGCCGTGACGTTGCTGTATTCTTCGCTATCGCTTGTCCAAATGCGAAGCCGGAAACTGGAGCGTACAAAGCGTTAGGCATGATGCGTGGTAAAACACTTTCCGTTGAATGGGAAACCGCTGACGCCACCGCCGATAAATCAGCCGATTACACGAAAGAATCAATGGTTACTTACAAATCCGTTTCTTTCTCCGGCGACGGTGTGTCCCGCACTGAAGAAATCCATAATCAGAAAGCGCTGAAACGCCACGTAATTACGCCAGGTGAAACCACCGGATCACAACCTTATGTATGGCTGAAGATCGTTTCTCCTGTAGACGTAACTGAAGGCCCATTCCTTTGCACTTCCTTTAAAGAAGAAGATCCGCATGATGATGTTTCCACCTGGTCTATTGAGTGCGAAAGCGCTGGCAAGGTAACGGTAGGCGACGTTCCGCCAGCATAACAGCCAATATTAACAATCGGGGCCATTTGGCCCCTTTTCTTTTAAGGTGAATACTATGATCCATGTTCGTACAGGGCAATTTGCGGCTGTGGTGAACGGTAAGCGCTATGAGTTTAATCCTTGCTTTGCTGCGATGGCTAAAATCGGCAACGATAGTGAGCTTGTCGAATATTTCGCACTTATCCACGGCAGCAAATACCCTTCACGATTACCTACAGATCCAGACCTCCGCAATCGCATTATGGCACGGTGTTATGGTGAGATAGTGCAAACGTCAATGCGCATCCTGAAATGTTGCTCAGACGACGAAACAGGCCAGTTATTGGGCAAATGTAGGTTTACTCCTTCTGGTAAATTGAGACTAAAACCCGGACTGATGCCTACAAGTGATGTTATCACGCTGGCGCAACATTGCATGTACCACGGTTTAATTGGTGACGGGCCAGAAGAAGACGCCGGAGAGATCCGGGAAGGGGAATATAAGCCGACTTTTAACGTGCTGGAATTCGTTTATTCTGCCGTAGCTCACCTGGGATTATCTGAATCAGAAGCGTGGAATATGACAATGACCGGATATAGGGCCGCTGTACGCGCTAAAACGCCGCCAGAAGCAAGAAACAAACAAAAACGCCCAAATGTATTGCTGGATAAAAAGGCTTATGACGATGGAATGAATGGTGCTATGGAGATACTAAAAAGAATGAAAAATCGCGAGCAAGAAAAAGCCCGGTAGATCCGGGCGTTTTTGTTAAGTTCGCTTATGCTATTTTTTCGTAAAGCACATTCATCTGGGTGCGAATCACTGTTAATATATTGATTGCTGCGTTCTTATTAATGCGTTTATTCGCTACTATTTTTGTTTTCCCATCAATAACAACCAGATCTGCGTGCAATACATGGTTGAAGTTGACAATGTAATAATACTGTTTATCGCCAACATGTTGAACATATGCACCATTTAGATTTCCTTTATACCCACAATCACGCTCTGCGACACCGAAGTCAAATTCGCGGTTCATCTTGCGATTATATGCTACTTGTTTATGTTCCCATTTTCTCATCCATTCATCGCGTTTCATGTTTCACCCTTAATTCCAGTTGCAAGCGTTTTTCACTTTGTCGATGTGGTTATAAAGACCATCAATGTTAAACACTGCTTTCTCAATGTCGCCAGCTTCCGGCACTGCTTCAATGATAAATTGTTTTTCGTTAACCAGTTTTTTAATCATTGGGATGGCTTTTTTGCCGTTCCATAATCCAAGAGCTTTATAGTTAGTTGACCGACTCCATTCAGTAGCTACAGCTTTGTGATCGCCGATCCGGTAGTTAATATAAGTAGTGTCCCCAGCGTCAGTTACATGGTTTGACCATGCTACGAACATTTTTGTTTTATTACCCTGGCAAGCTATTGTTAATACAGGTTTGTTTTCATCCCGTGCTTTCAGTGTAGGGAAAGCATCAAGACTTCCGCTGAAATGTTCTGCTTTCACGAAAAGGAACACGTTTTTTGTGTCCTGCATATCATCTTTTCTTTCGACCACAAGCCACTGTTTACCAGCTTTTTCTTTTGCTAACTGTGCCTCATATGCGGCTTGTTTTGCTTGTTGTTCTGCAAGCCATTTAGCATTTTTCTCTGCTAATGCTTGTTGCTCTTGATTGGTCACTATAGGCGCTTTTTCATTATCCTCATTGCAACCAACCAGACCCAATACCGCCGCAATCATTGCCACTTTTGCTAACCGTTTCATAACCCACCACGCTAACTTGATTTACTGACCATTCCCTTTAGCTTCCTTATACAAAATGGAGTCGTTGAAGTAAAGCCATTTTGTATAAAATAGATACACAGATCACATTTTTGCATGAGGTTAAATCATGGATACCAGTGTAGGTACAATTTATTACGAAGTTGATGCGAAAACTAGTCAACTTCTCGTTGCACAACGACAGGCAGACCAGGCCTTTGGGCGTATAGAGCGCGGCGCAAAACAGGCTGACCGCCAGGTAAACACCCTGAAAACATCCATCAAGGCACTGACCAGGGTTATCCATTTGCTAATTGCTGCGGAGGCCGTGCGTCAATTCATGGATATGGCGGAGCAAGCAAAAATGCTTCGCGTAAAAATCAAAATGCTTACGGGCGATGCGGAGTCCGCCGGACGGGTTTTTGATGGCCTAAAAGCAATATCAAAAGAAACAGGCCAAAGCATGAAGGATACCGGGGATCTGTGGCAAGGCTTAGCTATCTCACTGAAGAACACGTCCGCCACTGAAGGGCAATTGCTTAACCTGGTAGGTACGATTCAGAAAATGGGGGCGTTGGGCGGCGCGTCAGCTGAGCAGATGTCAAACTCAATGCGTCAATTCCGTCAGTCTATCGACGGTGGCGTGTTGCGTGCTGAAGAATTCAACAGCCTGTTAGAAAACACCCCGACCATCGTACAGACAATGGCACGCCAGATGGGGTTATCAATGGGCCAATTCCGCGCCGAAATGCTGGACGGTAAGATCACGGCAGAAAGGATGGTTAACGCAATCCAGGCGGCTACGCAGGAAACAAACGAGAAGTTTGCGCAGTTGCCGCGCACATCCGGCATGGCCCTGAATGAGCTTAAAGTCGAGGTTATGGGACTTGTTGAGCAATTGGATGATCTTTTCGGTGTATCCGATACGGTTGTTGCTGGTATCGATCTTGTAACGAAAGGTGTTAAGGCTTTAGGTGAAGGCGCTGATTTCGCTAAAACCTGCTTTAACACCCTGAAGACGGCTGGTGGCGAATTCATCGACATGTTTGAAGATGTCAGAATCAAGGCTGGCGAGGTAGCCGAGAAGATCATCGCAATGGTGACGCCAATCAAGGCACTAATGGATGCCTACAAATGGATGAAGGAGGTCGTAGGAGAGCAAACCGACGAATATAACAGCAACTACGAGAAGAAATACGGTAAGACCGTTGGCAAGGTCATGCAACTACAGGATGATCTGACCGCAGCAATCCAGGCTACAGAAGAAGCAAGGAAAAATGAACAGAATGCCGCCAATGACGGAGCGATTACCGGATTCGAAAAGCCAGTAGACAAACCGAAAAAACAGAAAAAAGAGAAGAAATCTGAAGCTGATCGTCTTGGCGATAAAGGTATAAGCGTTTCTGACCAGTACAACAAAGACGCCGCCGCTATGCGCAAAGCGTTAGAGAGCGGCAAGGCCATTGATGCTGCATTCGCCCAGGGTAAAATCACTCTCCTTGAGTACCGCGCCGCGCAAAAAGGGATAGGTAAGGAACTAAAGGAAGAATTAGCACAAATTCCGGTAGAGGAATTGCGCGACAAATGGGAGCAAATAGTAAGCCCGATGGATCAGCTAAAGGGCGAAGTAGACCCTATTCAGCAGGTTCAAAATGAATGGGCCGTCCGTAAGCAAATGCTTATCGACCTGGGCGTGACGGAAGCGCAACAGAAACAGGAACTGTTAGCCTATGAGCAACAGATCCGCGATCTGAAGTGGGAGCAATGGCAGGCGCAAAGCGACACAAACAGCCTTATCGGTGATTGCGTTAATGGCCTTAAAGGTGGTATGAGCAATGCACTTGTTGGCCTGTTAAATGGTACTCAATCATTGAGTGATGTTTTTGCTAACTTAGGCAGCAATATCCTCGGGAATATCGGTAACAGGCTTTCAGACATAGCTGCAAACTGGATAGCAGATCAGATCATGATGGAAACGCAAAGCAAAGCGACTCAGGCAAGTACCACGGCGGGCGCGGTAGCGGCGCAAGGCCAGATTGCTGCGGCGGCGGCCCCGGCGGCGGCGGCAACAGCGGCGTCAACTGGCGGCGCATGGGCGGCGGCTGGTTCTGCGGCACTCACTGCGATCATGTCGCTGGCTACGTCAATTTTTGGCGGCGGTCGCTTTAATGGTGGTAGCGTCATTGGTGGCAATATGTACCGTGTAGGGGAACACAACAGGCCGGAGCTATTCCAGACATCTAACGGAAATCAATATATGATCCCTGGCGAGAATGGCAGGGTTATTCCTGGTCGTGACATTGGCGGTGGCATTAGTATGCCTGTCAATATCAACATTCAGACCACAAACGGATTTAGCGACGAGGACAGCCGCAGACTTGAGCAGACAATGGAACGTGTAGCAATGAAAATGATAACAAGGGAATCACAACGACCAGGCGGAATATTGCAACCTCGCCGCAAATAAACAAAACCCCGGCACAATGCCGGGGCTATCTTTATTCAATTTCATCATTTTTAAATTCGCCGTTTGCATAAAGCTGTAATGCGCTTATCAGTTCGTCAGCTTGCTTTTTGTCTATTACAATCATCTCGCAGTCGCTAACGTTCCATAATCTTCCATCATCTTCAACACTAAGATCAATCCTTCTGCATTCTTCAGTCTCATGAATAATCATTATAAACCTTCATTATGTTATTAATTTTAGTGAATAAATTTACTCAAATCTTGTATACCCTCTTTCAATTTTCCCTCCGTGTACACTTCTGGCAAATACCGCGTCAGTATACCTAAAAAATGGGCATGTATATGTATCACCTTTACTATCCATCCATTTTAGCACCCATGCCATACGTTTTACATTGCTTTTATTTGCCGGGTTTTTCATTTTATTTTCCTCCGCAAATTACAATCTTTCGTTTCTTGCTATATAGCTGCGAGAAAACATTACCAACCAAATATTCCAGATCTCCCTCCAGGTGAATTTATCGTCCTCCATACCCACCTCACTTATGGCAACCGCGAACGCCAGACAATTCATTGAATTTATGGTGTTCAACAATCACCCACTCCTTCAGATCCTGGCTATAGACTCGCCAGTCTAAATTGGCGCGGAAGGCGTAGCCGTAACCGTCTTTCAATTTTTTGGGTGACGCATTCTTGTTTAAAAACGCGTTCAAAAGTTCCTTTGCTTTTTTGACTGCATGCCCCGGCGCGTTTTTCTGTGCTTTCAGATTTTTGTCAATCGCTACCAGTTTCATAACTCACCCCATCATCCTTAGTTAAGTGCCTTCAGGAAGAAGTCCCGGTATTCATCTTCTTTTGCATTCATCATGAATTGACCGTATTTGAATGCGTCGTCGAAACCCTTAACGATTGCTATTTCCACTTGTTCGAATGCGTTGTTTAGCATTACCACTACATAGCGTTTCATTTTGGGCCTCCTTCGTTGGTACTGCTTTTCTTCTTGCTTTCTGTATACATCTTGTTGCGAACTATGTGAAGCCATTTTGTAAACTAGCTATAATCATTGTACTGAAGATCTCATTTTCGCGTAGAAGCGCGTAAAGATATATACAAAATGTAACTTATGGGGGTTTTATGCCGGAAGCTTTCAGATGGACGCCGCAAAGAAGCTACAGCGTGACCAGGGAGCCAAACGTATCTGTCATTAAACTTGGTGATGGGTATGAACAGCGCCAGGCGAAAGGGATCAACACATTGCTTGATAGCTACACCCTGGTTTTTAAAGGCAGTAGCGCAGGATGCGGTGATGGTGGGAACGTGGCGATCCAGGCAGAAGCATTCTTGAGGGCGCGCGGCGCTAGCGAGGCTTTTTACTGGTCGCCGTCTATGGATGGCGTGCAAAGGCTTTTTGTTTGCCGTAGCTGGAGTATGACAAAGGACGGGCCTGTATACACGCTAAACGCAACGTTTGAGCAAGTTATTAATTAGGGAGGGGATATGCCTTATTTTTGTGTAGTGGAGCGCACTGGCGCTTTTACATTGTTCGCCGACTATGAAATTAATGATCTTACTGTCCGGGCTGATAACGGTGAGACGTGGTATCTTCATGATATGGGTGATGGATATATCGGCTGTACGACTTGGGATGGCAAAGAAGTAGCATTTCTATCCTACGATTAAAAAAAACACCCCGCCACGGCGGGGTTTATAGTGTCGATAGCAGAATGCATGACAATCCAATAATGATAATGATCATTTCCAGAACGTAATGTTCGCACATCTCATAACGCCCCCTTCAAATATGTCAATCCCTTATCAGTGACGAATGAGTGATTAACCTGGTTTTCATCCGTCATGATGATAAATAACTTTTCCTGTAGGTATTTCGCTTTAGGGTACAGCGTTAAGCAGACCTGGTACAGTATCCCGCGCTCAATCAGCAAATCAATAAATTCGTGTTCATGATAACCGATGAGGCGGGCGGCCTGTTTCAACGTGTACACATAATCACCGTGATTGCGCCGCCCCATGTTGCCGCCTTATTTATCGAATGCTGAAAGGTTATCGATACAGAAATCTTTCGCAGCTTTTTCGTATTCGCGTTTTGCTTCTGGATCGTCAGCCGGGAAACCTTTTGCGTGTATTTCACCAGGGCAAGACTGATCCATAGAGTCTGCAAAATTAACATTGAAGTTAACATTAATATCTTTCGGGTTCATATCTTCCACCTCATCAACTATCTGTACCGGATTAGCAGTATATTTCACTGGATGGCCTAAACTACATTCAAGAATCCTGCCTTCTTCCAGGGCTACTTCTTCGCTATCAAATAATCCGAAACACTCCTTGCTACCACTTAACCACACATCAAGACTGTATTTTTTCATTTTTGTTAGCCTCATATTTGACAGGTTCGATCTGGTATCCCAAAAGGCGGTCATCCTCAGCAAGTAAAAGCGCGTCAACCAATGCTTCCCCCTCGTCGTCATACAGGGCGATAACCTTTTCCCTACCGTCTGTCATGAATACCGTCAACTTCCATAGCTTTTCAGTCATAACGCACCTCCGCGCCATTTTGTTAACTTCCCCTTCGTTTGAGTAAAATATACATATTGTAAAACAACGATCAATCCATTTTGGTATGATTTAGCGTGACGCAGATCACAAAATGACAAGGTGAGAAAATGCGCAATATTCCGAGAGAGATGATTATTGATTCCGTCGATGCCGGAGTTGGCGCGGTCATTGACTTATTTGAACTGGACCTTACTCCCCTGGGAGGCGAGGTTATCCGCTTCCATTCCGGCGCGAACGGCTATTACGGCCAGGTTATCTGGAAGGGAGTAGCTTACAACAGCTACCCGATCGAGGCGACGGGCTTCGAAATGAAAAATGAGGGTGTTTATTCACGGCCTCAAATGGTTGTAGCCAATATCGGCGGACTCATTACGGGGATGAACAACGATTTTAACGACCTTAGAGGAATGAAGGTTACGCGCCGCCAGGTGGAGGTGAAATATCTTGACGCCGTTAACTTCCCTAACGGTAATCCAGACGCAGATCCATCTATTGAGGCTGTATCTTTTTACGTCGTTGAAGCAATGAGCGAAGAAACAGCGGATCAGGTGCAGTATGAACTGTCAACGCCAATTGATGCAGATAAAGCTGTCATCCCTGGGCGCACCATCCTTGCTGACGTTTGCCAGTGGCAATACAGAGGCGACGGGTGTATGTACGCTGGCGGACCAGTAGCAAACGATAAAGACGAGCCGACAAGCGATCCTAAAGCCGACAGATGTAGCCACCGTCTGAGCGGTTGTCGTTTACGTTTCCCGCGTCCAAATCCGTTACCAATTTCCTGTTTCCCCGGTTCAAGTAAGGTGGGCTAATTATGGCACTTGAAGACAAAATGGTTCGCTACGCCGCAGCTCACCCGCGTGAGGAAGTTTGCGGCCTGGTGATAAATAACGAATATTTTTACCCGTGCGCTAACGTATCTGAAACGCCATACAACAGCTTCAAAATTTCGCCGGACGATTACATCAAAGCTGACGAATTAGGCGTTATAACCGCCGTTTTTCACTCTCACGTTGATGATATTCCGGTATTGTCTGCGCTGGATCGACAACAACAGGTTATTTCCGGCCTCCCGTGGCTTTTATGCTCCGGTGGCAGGGTTAGAAAATTCCGCCCGGTAGCGCACCTGTTAGGCCGAAAATTTGAGCACGGGAAAACAGACTGCTACGCGCTTTTCCGCGACGCATATCACCTTTGTGGCGTGGATCTACCGGACTTCGAGCGCCTTGATGGCTGGTGGCTTCGCGGTGAAAACCTGTATTTAAAAAACTTGCCGCGAAACGGGTTTTATCAGGTTGATGCGCAAAGCATCCAGCCAGGTGACGTAATAATCAGGCAGCCGTTCAAAGGCGCTGACCCATGCCACGCGATGATTTACCTGGGCGATAACACTGTTTTGCATCATGACAATGCCGGACTGTTAAGCCGCCGCGAGCAAATGCGGCCCGCTTATGTTCGACAAACGCATTCAATATGGAGATCTGATAAATGCTCAAATTTAGATTTACGGGCAATCTTCGAAGATATTACAGCAAAGTGTGTTTAAACGTTGAAACGCCAGCGCAAGGGCTTCGCTTATTGACCGCGCAGAATCAGGAATTCAAGAAGGCTTTTTTAAATACACCTTTGCGGTTACGGATTGCCGGGAAAGATTATAACGAAAAGACGGCCCCGGCAGCGGTTAATAGTAAATACCCTGACGGAACTACCGTCATTATTGCGCCAGTAGTTGAAGGCGGTATTGCTGGGATTGGTGTTGTAGGCTGGATCCTGATTGGTGTTTCGGTGGTTAGCGTTGCGTTCTCAATCTTTATGTCCCGCAACATGAAGATAAAAACATCGGCAGAAAGCGCACAAGATAACACCATAACGAACAACACCTACACCAGCATTGAAAACAAGGTGGGCCAGGGTAGACCAGTGCCAATACTATTAGGTGAAATGAAAATAGGTTCAAACGTCGGATCGTTAGGCATAGACACAAGCAACAATAGAGACGCCTTAGACGTTGTAAGTTAACAGGAGAAAAACCATGAGTAGCGGCGGCGGCAAAGCCAAAACACCAACATTATTGAACGATAACCTGTATCACAAACAGTTTTATCGTGTTTTAGATATTCTCAGCGAAGGGCCGATATACGGTCCGGTAAACCAGAAAGCGCCATTGAATGACGTGATGCTTAATGACACTCCTGTTACTGACGCAAACGGGAATACATCAATTCCGGGGATTAGTATAGCCTGGCGCAACGGCACGGCTGACCAATCGCCGATTAATGGTTTTAACGCCATTGAGTCAACCGTTATTGTCAACGCAAAGGTAACTCACGACACACCAATAATCAGGACTGTTTCAGATCCAAACGTTACCCGCGTCAGGTTGAATCTTGGTGTTGATGCTCTCGTTCAGTCAGATGAAAAGGGCAATCAATATAATACATCCGTCATGTTGATGGTTGATGTTAAACCGTCATCATCTTCTACGTGGTCGCTGATTAAAGACATACACATTGGCCCTGGTAAACAAAGCGGTGAATACCTGGAAGCTCACATCATTAAAGCGCCGGATGAAAAACCGTTTGATATTCGCGTTCGTCGCATAACACCAGACAGCAACGGCGATCTATTGCGGAATGATACGCGGTGGAGTAGTTACAGCGAAATAATAGATGATAATCTGTCTTATCCTCATACCGCTGTAGCTGGCGCCGTAATTGACCATGATCAGTATACTGATACGCCTACCCGCACCTATCACCTTCGCGGCCTGATTGTTGATGTGCCTGACAACTACAACCCTGAAACGCGCACATATTCAGGTTTATGGCTTGGTGGGTTTAAAAAGGCGTATACCAATAACCCTGCATGGCTTTTCCGGTATCTGGTTAAAAACGAGCGCTTTGGACTTGCTCGACATGCTGGTTACATTGATGTTGATGATGGCGCTTTGTACGTGCTTTCTCAATACTGCGATCAGTTGGTTGATGATGGCTATGGTGGCCTTGAACCTCGCATGACGCTTAACGCTTACATTACGGAGCAAATGAGCGCCCGCGACTTACTGGATAACATCGCAGGTATGTTCCGTGGTATCGCGTTATGGGACGGACAACGTCTTACCGTGATGATTGATGCGCCACAAGATCCAATCGCCACCATCACAAATGCAAACGTCGTTGATGGCGCGTTTACTCGTTCAAGTATCGCACGCGCAGAATGCTACAACGCCGTGATCGTATCCTGGACTGACCCTGAAAACGGCTGGGAGCAATCAAAAGAATATGTCGCAGATGATAAACTAATCGCCCGTGATGGTTATAACGAAACCACGTTGGAGGCGTTCGGTTGCACTTCACGCGGGCAAGCGCACCGCGCTGGTAAATGGCTGATCGAAACAGCGAAACGCGAGCCGTCAAAATTCACATTTAAAATGGCCCGTGACGCCATTCACTTTACGCCGGGGGATATAATCGAGATCCTCGATAATAATCGCGCAGGCGCTCGTTTAGGCGGTCGCATCGTGGCGAACAATGGCAGAGCGATCACGGTCGACAAGGTTGATTCTGAATATATCGCGGCTGGCGACACCATCAGCTTACTTGATAGCGATGGTAAATTTAAAAAACACCAGATCATCGGAGTTAACGGGAACATTATCACCCTTGCAGCCGCCCCGGCGTGGATTCGTAACGGCACTGTTTTTGCTGTATCAACCAACGCAGCAAAACCCGTTTTATGTCGAATCACCAGTGTAGCAGAAACAGAAAATAACAGCGTATACACCATCGAGGCCGCACAGCATGATCCACATAAGCAGGCCGTAGTCGATAATGGCGCAATCTTCGAGATCAATAACGACACGCTTAATCACTTCCGCGTGCCGAACATTGAAAATCTGAAGGTGTTAAACGTTGGATCTGAAACGGTTCAATGTCGCGCAACATGGGAAACACAGACGACAACGCGTCGCCTGACCTTTGAGATTCGCGTGTATAACGCCGAAGGCGCTGTAGTTAAAAGCTACGAAACCACGAATTACAGTTATGATTTTTATGGCATTGATGCTGGCAACTACTCATTAGGCATTCGTGGCAGAAATGACACGGGCATGAAGGGTGCGGAAAGCATTGTCGATCTGGTTATTGGCGCACCAGCGGCCCCAGTTGGCGTTAATTGGGTTCCCGGTGTATTCCAGGCTACAGTTTACCCGATCAGCAGAACAACGCTCACCACTGATACCAGTTACGAGTTTTATTACTCAGGTGAAACGCAGATCACTGATCCGGCATCAATAACCACTAAAGCACAATATACCGGGCGTGGTCATCAGTGGACGTTTGGCGGCATGAATACAGGTCACACATATTACGTTTATGTGCGCGCGCGTAACGCTTTTGGTGTGTCTGACTTTGTGGAAGCGTCAGGTAAGCCAACAGAAAACTTTGATGAAATTACCGATTACGTCACCAAAGACGTAATGAATTCCAAACAATTTAAAGAAATGGTTGGTGACATTAAAGATCTAGGCGACCGCACTGATCTTATCGAAAGCGCTACGAATGACCTTAAAACTGCTACTGACAACCTCAAAACTGCAACTGATAATCTGACCAACATAACTGACGATTTAAGGACTGAAACTGACAACCTAACCATAGAAACAGGATCAATAAAAGCTGATACTGATACGCTCAAAAAAGAAACGGAAGATCTTTATAAAAAAGTTAAGGAAAACGCCGATGATATTGGACAGCATGAGTCGAGAATCGACTCGCTGGAGGTGTCTAGCGAAAAAGTTGGCAGCGAACTGGCGCAAGCAAAAGCAAGTCTGCAAAACGCCTCACTTGCTCTTATTAATAACTCGCTTGCACAGACTAACACTCGCGTAACTCTTACCGCTCAGTACAAGAAAGGCAGGACAGAGACGAAAGCGGAAATTGACCGCATTGACAACGTTATCGCTGAAGAGAAAAAAGCGACAGCGGAATCACTGGAAACCATCACGGCAGAAATGAATGTGATGGACACAAACCTTAAAGGTCAGATCTCTAATGTGCAACGCGCAGTAGCTGACGAGGCCAGCGCCCGCGCTGAAGCTATTAACGGTGTAAATGCCTCAATAAGCAATCTTGACAAGAAAACTGACGCCAGCGTAAACCGTCTTGATCAGGCAATTGCAGACGAAACAAGTGCGCGTACTCAGGCTATCAGCGACGTGAACGCAAGTATCTCAACACTTGACAAGAAAACTGACGCCAGCGTTAAGCGCCTCGATAATGCAATATCAGATGAAACGCAGGCAAGAAGCGACGCAATAACAGTGGTTAAAGCTGATTTAACAACGCTTGAAAATAACACAAATGCCAGTGTTAGCCGTCTTGATCAAGCTATCGCTGATGAATCAAGCGCACGTGCTCAGGCGATATCAGGTATCAGCGCGACGCTTGGCGGCGTTAAAAGTGAGGTTGATAAAAACAGCGACGAGATAGATCAGGCGAAAGCAAGTCTGCAAAACGCATCTCTGGCGCTTATTAATAACTCAATGGCGCAAAGCAAGATGAGCACTGTTATTGAGGCGAAATACAGGAAAGGACAAACAAAAACAAAAGCGGAAATAGCAAGGGTAGACACAGCAATCGCAGATGAGGCGAGCGCACGCGCAGAAGCTATTAGCAACGTTAACGCCAGCGTCAGTAGTCTTGAAAGCAAAACCGACGCGAGCGTTTCCCGTCTTGATAAAGCAATCGCAGATGAGGCGAGCGCACGCGCAGAAGCTATTAGCGGGGTTAATGCGTCAATTTCCACGCTCGATAGCAAGGTGACAAGCAACGTAACCAGGATGGATAAAGCGATCGCAGATGAGAAGAATGCACGCACTGACGCAATCAGCAGCCTTAACTCATCGCTTACCAGTACGATTAATTCGAAAGTATCCGAAGTGTCAACTGCACTTTCTACGCATGAAACATCAAGCGCGGAAAAATTTGGCCAGATCTCGGCATCTTTCGACGATGTAAACTCAAGCATCACGGAATGGTCACAGGCTATGGCAACGGCAGACGAGGCATTGTCAACCAGAATCGACCAGTTGAAAGTAACTATTAACGGAAACACAACGGCGATAGAAACGACATCAAAAGCACTGACTGACTTCAAAGGTAACGTTGATGCGTCATATTCAATTAAGATTGCCACTGATAAAAACGGTATGAAATACGCTACAGGAATGTCGCTCGGCCTTACTGGTAGCGGGACTAACGTTCAATCGCAGTGTATTTTCCTCGTTGACCGTTTCGTGCTTATGACTGCGGCAGGTGGCTCCTATCAGACCCCGTTCTATGTTACTAACGGTGCTTGCTACATCCGTGATGCGTGGATCAGAGACGCATCAATCACTACCGCGAAGATTGCGCAGCAAATTCAGTCAACCAACTATAAAGCTGGTTCGGCTGGCTGGATGCTAAATAAAAACGGCAATGCGGAGTTCAACAACGTCACTGTACGCGGTACGGTGTACGCAACATCTGGTAAATTCACTGGTGAGATTCAGGCCACAAGCGGGAAGTTTAAAGGTACAGTAGAGGCAAAGTCATTTGTCGGTGACGTTGCTAACATGGGGGTTGGTCCAGATCGAGTGCTTGGGCATAACGGAAGTTATAGCGCAACCATCACATATAAAGACAGCACGGATAATGCATTGACGAAATCAGTTATGCTTATGGCGACTATTTCATTAATGTCTGGTGAATATAGATCCACTTATAACGTAACGTTTAGTTGCGGAGATAAAAACAAAACAATTTCATATTACGTGCCTTATGGTGGATGCACATTAACAGTGCAATGCGCTTTTTCTGGTTTAAAAGCATCAGATATTATCGGGAAAATATATTGTCCTCAAACATCATCATCTGAAGGATACGCATATTGTACCGCGTTGTATTCTCCAACAATGATAGTAGCAAGAGGCACCGGATCATTTAGAACATCAACGACAGCATAAAAAAACGGGGCATAAGCCCCGTTTTTTTATGCATTGTTTTTATTTTTTACACCCATCATTTACACCAGAAAAATGGATAGGTAAATTACATTCACTGTCAATAATTTTACCTTGTAGTTGTTTTTCTTTCCATGAGTCAGTATTGAAATAACTCGAACGTTGGTTATCAAGGCCAGTATCACCATATTGAGCAGTGCCAGCATCACTCTTATCTGTCGAATTTACAGAAGCAAAAGCACCAAAAGACAGAGCTGATAAGATGCAAGCAACAATTAGTTTTTTCATTGTATTCACCTTACTGTTTGTTTTACTGTCATTTGTTGTTCGTGATGATCCACCCATCCGATGAGCAAATCACCGCAGAAGCTATCATTTCGTATGTTGATATAGATCAAAAAATACATTATGCATAAGCTCAAAGTGTAACGCGGATTACAAAATGGTAGAATTATTCCGTTAATTAACATAATGGAGTCATTGCAATGATTTACACAACAGGCACGATAGCCGTTAGCGGAAAAACAGTTACTGGAGCTGGCACTGAATTCAATGCCGCATTATCTATGATTAGAGTGGGTTGCACCCTTATTGCCATTAGCAATCCGGTGCAGATTTTCTCAATCACAGAGGTAAAAAGCGCGACAAGTTTGTCAGTAACTCCGGCGGCAAGCCCGGCAATTCCGGCTGGAACTAAATATAGCATCCTGCTTTCAGATTCGATCTCTGTGGATGGCCTTGCTCAGGATGTTGCCGAAACACTGCGTTACTATCAGGGCAAAGAATCAGAAATAGCTGACGCCGTTGAATTTTTTAGCGACAACAAAGATGTTATTTCAGCCTCGAAATTAGCATCAGAATCAGCTACCACTGCAACCAACGCGGCAACAACAGCGACAACCGCCGCCGATTCAGCTAAGACATACAGAGACGAGGCCCACGAATACGCCAATCAGACGGCACAGCCTTACGCGTATGTTTTGCAGCCGCTGCCGGACGTATGGATACCGTTTAACGATTCTCTGGATATAATCACTGGCTACGGCTCAGGCACGAAAAAAGTAACCATTGATGGTGAAGAAAAAACAATATCATCAGATAAGGTTGTTTCTTTCTCCCGCGCAAGTACAGCTACTTACATTAATAAATCAGGAGTTTTAACCGTAGCTGATATTAACGAGCCACGTTTCGAACGCGAAGGATTATTAATCGAAGGTGCTCGCACAAACTTCCTTATCAACGGTAGCGTCCCTGCAAATTGGGGCCGATCAACTAATGTCACCGCTACAGCAGAAACTGACAGCTACGGTTTCCTGTACGGAAAATTCGTGATCGACGACAGTGCAGTTGGCGGCACTGGTGGTTGCAACATGGCGTCAGTGATCACTGCTAACGTTATCGACACTACTCAGCACGATGAACAGTACGTCACCGCTTCTTGTCGTTTTCGTTCGTCAAACGACGTCCGGTTGCGTATCCGTTTTGCTGGTGGTGAAGACACTTCCAGTCTGGCATTCCTGTGTGATGCGTATATCAAACTAAGCGACATGTCTGTAACGAAGACAGGCGGCGATGCAGACAAACTCACTGTTAGCGTAACAACGGACAGCATCACCGGATGGAATCGCGCAGTGGTGACGTATAAATCAACCGTAACGCTGGTTACCGCGCAAATTCAGTTTGCTCCGGTTAGCGCGTTCGTGTCCGGCGACTACATGGAACTGGCAACTCCTCAAGTCGAACTTGGTACGAATGCATCATCGTATATTAGCTCAGGTTCAACTCCTTCTACCCGTGCGAGCGATATGGTAAGTATTACGACTAAAAACAACCTTGCGCGTCCTCCGTTCAGTTTCCTGCTCGAACTTCACAAGGACTGGTTCAGAGCGCCTAACTCCGCGCCGCGTGTTTGGGATATTGCCAACGCTAAGAATGGGCAGTCAGTTATCGCTGCGGTTAACCGTGGTAGCAATCAGTATTACATGTCTCTATCCAAAAGCGACGGTGCTTACATCAATTCTGCCGCTGGTGTTAAGTTAACTGATAACGCCACTATTGGCGCGGTGGTTAAAGGAGATGGAACATTCCATGTGATCATGAACGGTGCACCTGCTAGTGATGCGACTTGTATCTACGGTGGTGTGACACAGGACAAAAACATCCGCTTTGGTGGTCAGACATCCGATGGAACGCGCCACTTGTTCGGACATATCAGAAATTTTCGTATTTGGCACAAAGCATTAACTGATTCTCAATTAAGCGAAATTGTTTAAGGTGGTTAACATGAAAGACGTTAGCTTGCAATTTACTGATAAACAGCAATACAACGACATCGTGATTAACAGCGGCTGGCTGGACACCAATCAGCAAACCGTGTTTATTAATGACATTGGTTTTGTTCTTGTATTCGATGATCCAGAAAGCGACACGCCTGTACTGATTGAGAAAAAAGGCTATTACGTCAACATGCGCATTACTGGTGACGATGTTGATTTGTCGCCGCTGGAAAAATTCATCATTCCAGATCCCGGCGTCCGCGCGTGGGCTTGATGGTGCAATAGTAACAGCATGGTGATGTTAAAGACATCGCCGCGAAACGAGGCTAACGCCTCGTTTCTTTTTGTGTACCAAATAGTGACCAAATATCAAAAACCAAAATCAAAAACAACATAACATTCTGTTTCATAAATGATTATTCGTTGCGCTAATCATTCCAGACAGGACTGGTGAGTA
>1-392-07_S4_C3
TAACGATTCGTGGTGTTCAATCCTTCAGACTCGTTCACGGTTGATAGAAAATATCATTTAAATTCACTAAGTTACATCTCAATCATCATGCAGTGTGTTTAAATTCGTTCAATGGTGTTAATATCCGTTCAGATAAAACTGTGTACCAAATCGTGACCAAAAAGAGGTATCAGAATGCTGACGGATACGAAATTACGCGCAATAGCAAACAAGCCATATGACGGCCCGAACGAGATAGCAGATCGCGATGGCTTGTCTGCCAGGATAAGCCCGAAAGGGAAAATTATTTTCCAGTTCCGGTACAGGTTCAACGGTAAGCCTGTAAGGATGAAGATCGGCGATTACGGCAGTATGACGTTGAAAGATGCACGCCACGCGGTGGCAGAATACAAAGAACTATTAGCGAAGGGGAAGAATCCAACCGTTTCAGTAAAGCAAGCGATAAGTATTGAGCGTGGCAAATTAACGATAAGCGCCATTGTGAGTGACTATTTATCCCTGCCGAACGTTATTAAGCTGGTTGCATATAATGACGTCAGGAGCGCGCTTAAGCGTCATGTTGTCGATAAATTCGGTGAGTATATTGCCGATGATGTCAGTACGAAACAATGGATGGACATATTCGGCGAGATCACTGCGGCGGGACACGCTGTTACGGCTGGCCTGATACTTAAGCGAATGAAGATTGTTGTGAACAGCGCTATCAGGCGCGGGCTAATGACCAGTACAGCGATAAACAATATCAGGGTTATTGACGTTGGCGAAAATTATGCGGTTGGCGAGCGTTATTTATCATGCGATGAAATAGGCCATTTCTGGCGAACGGTGGATGATTCGCAGATCTACCGTCAGAACAAGATAGCATTAAAGCTATTATTGCTCACCGGGTGCAGGGTGGGGGAGTTGCAGAAAATGAGAAGGGAGCACCTCGACCTGGATAACGGGGTGTGGACCGTCCCGGCAGCGGTGGCGAAGACAAGAAGTGAAATCAGGCGGGGATTATCAGATTTGTCGATAAAAATGCTCAGGGAGGTGTTATCCTCCCATGAGTATGATTACGTGTTCCCGCCAGTGATTAACGGCGGTAACAGGCCAGTAAACGCATCGGTGATAAAAGTAGCCGCAATCTTCGTGCGTAAAAGGATGGGCGGTAAATCATGGTCCTGTCACGACCTCCGCAGGACGTGCCGGACACACCTTTCAGCTATAGGTGTTCCGGTACATATTGCGGAAAAGATCTTAGGCCATTCATTAAGGGGAATACTGGCGGTGTACGATAAATACGATTATCTTGACGAACAAAAGGAGGCGCTAAATAAGTTTGCTGATTATGTATTATCTTTGGCTGACGTTAAACCAATCTGATCAAAGAACTGCATTACGTCCTGATAGCGGTACATAACGCCACGACCGTTACCAAGTACATCAACCGGGTCGGGGAACGGAGTTCCGTTCCGTTCCCATTTTTTACGCCATAAATAAAATGTTCCCCTGCTAATTCCACCAAGCATCCGGCAGATGGCAGGGCGACTAAGAAGGATTGTCCCTGTTTTATCCATTATTTACCTCCCGTGTACTCAACGTGTCCGATACATCCATCAATAATAGCTTGCGCCATATTGCGATAATCGCACGTAAATTCACTGTCACGGCTAAAGTCAATCTCTTTTGCCGCGTCTTCACCCATTACCTTAGTGGCAAGTGCAAACGCGATTTCAGCGAGCGCCTTTTCTTTCGGATCAATATGAACTCGATACGAGTATTGTTTCCATGCAATCGGCGTCTCAATACCATTCTCTAACTTACTGTGAGCAATAGACCACTTATCGCCAATGTAGAAAAACTTAACCACATCAATCACTCTGTCACTTGCTAATCCGATGCAATCAAGCCACACGCCAATCGGAGGCTTTTCTCCTGCCGACCATTCCGTTTTTTCTTGTTGCGTTTCGCAATCATGGCGCTCATCTTCGATCAGTTCATCAATAATTTCGCTTTCTTTGTTCATACCGTCATCATCCTTTTCAGAGTAACGCACAAAGCGCCACGTATTAGCCATCAGCGTATAAGATTCACCGCCTACCTTAGATCCGGCGTAATACTCCGTCCCAAAATCGTAATAACTTGAAAACGTGGTTACTTCAAAAGGCTGAATATCACCACGGAAGCGGTGGAACATTGCGCCTATTGCAAAAGGGGTTTTCTTCGTCATATTACGCCACCGTTACATTGTCAACCTTAATGTAATATTCAGGGTTGTTTTCTATTTCAGATTTAAACTTAGAAAAACATTCCCGCCATTCATGGGCTTGATTATTGAAGTAGTACACCGTATGGCGTTCTATTTTGTACAAAATCCCCGTTGATTTAGCCATGTAATAACTAACCATCATTGCCCCCAGCGTTTTATAAATTCCTCGTTTAATTTCGTATCACCCGACCATTGAACATCATGTTCAGCACCGAACGAGTAGATCAATTCGATTAGTTCGCTGAATTCTGATTTACTCATTCGACTTGTAGACGTTCCCAATACAACGAAGCCTGATTTATCTAGGTTAGGGACTACGCCATATTTCTTAAGTCCGGCAGTGAATACCGCTTTCCAGTCTTCCGGCGACAGCTTTTTACCGTACCAATTAACCTGATCGCTAATGTCGGTTAACAGCGCCCAAAGCAACGCATTTTGACTTAGCGAGCGGGTTTTCTCCTGGATGGTAATTATCAGCGGGCTTTTGCTATCAGGCTGGATCTCTCTTATCTGCCTGATAGCATTTTCTTTCACGGCGTCGTTTACTATCTCAAATCTAATTTGCCTCATAATACACCGTTGCTATTTTTCCATTGTGCCCGTGCGTACATGATCGCCCGCAAAGAAATTAGGCGCGAGCTTGTCATAAAAGCGCTTTTTAAGTACCTCATATCAACAACAACAGGCTTATCAGGATCATCGCCGCGCATGTATTCAGCAATAGTGCTTAAATCCTCCACGGTCAATTCTAAATCCTTGTCCATAATTCCCCCTTACACAATCCGCATTGTGTTTCGCAATTCCCCACGCAGCGCCCGCAATGCATCGTGCATTGGCACAAAAACCCGGTTAAATTTTACGTGTTTATATTTCCGCATCAGTGGCGGTGTATACACCTTTGCGTCGTATACTTCCCACGGATAATAAACGCGCGTATCGTCGACAAACGTTTCAACTGAATAAAAGATTACCCGTCTCATAATTCTAACCCCGTTTCACCGTTAAGTTTTTCGATCTCAAATACTGGTTTATCCGGTAACAGGCCGTTATTTTTCCGGTATTCATTCAGGCGGCTGTCAAAATCAAACGCGAGATCATTAGCGTGACCAAAGCGCCCAGGTTTAAACAGTGAGTAAAAGTTAAGGCCGTGTTTATTGGTGTCTATGCAAAGCGTTTCATCAAGTACCATTAAACGCAGCGTGCGCGACAGGTAATTCCACGGGATACCAGTTTCCGCGCTAATGTCACGCATACGCTTCTTAACGCTGTAGTCACTAAATAACGCCGCCACACGATCACGACGTTGTGCATACAAATATTTAATTCGATACCCCAATAATCTGCGGCGCGGTCCGAAATATGTATATACACGCTCGACAATACCAGTATCAATCAAGTGTTTAATTGTCTCAGGCAAACATCCGGCTTCGTCATATTCCGCTGATAATCCGGTTTTCTGGCGTAGCTGGTGCATTGTTGCGATGCCGTCCAGTTCAAGGATATTGATAACTTTTGTTTCAAGTTCAATGCTCATTGTTTTTCGCCTCGTTTTAAGCGCGAAAACAGCCACCAGAAAGAGATCAACTTTCCGGTAAGCCGTTTGCTCAAGTTAATTAAAAGGATGCGTTATTCTGGTTATTTCGTGGGGAGAATCGGCTTGCTGCCGGACGTTGTTGCATTGACTGGATGCAGGCGGACGCCGCGCGAGCCTGGTCGCATGGAATGATGTTGCCGTTATCGTCAAACCGCTGGTAAACAGTCCCCGTTTTCCCGTGACGGTTTTTTGAAACAATGATCTCCATGTATTCGCGGGCAACTGATTGTTCGTTGTAGTAGCCGTCGCGGTAGACCATGATGATCCGGTCTGCGTCTTGTTCAAGATTACCGGAATCACGCAGATCAGAATTGTTCGGGCGCTTGTTCGGTCGTTCTTCAACGCGGCGGGATAATTGCGCCAGCGCCGCCACTGGCACGCGCAACTCTTTCGCCATCATTTTCAATGACCACGACAATTGCCCTACGGCGAGATCATGACGTTCGGCCTTAGCCAGCTTCATTAACCCGATGTAGTCAATCATCACCATTCCAAGATTAGGATGGTCCTGTTTCATCCGTTCGACGGTGGCGCGTATTTCCTCGACCGTTAACTGAGATGCGTCAACAATCCACACATCGAGATCGGCAAGGGCACTCATTCCTTGTGCGACGTGCGCCCAACCTTCGTCATCCAGTTTTACCGGATTACGTAGGCAATCCGTTGATAAGTTCCCAGCGCCAGCGATAGCACGTTCAGTCATCTGATCGAGCGACATCTCAAGCGTGAACAGCAAAACGCCGACCCGCTGACCTTCGCCGCCAGGGTATGGACGTTCAGCCGCCGCGCGGGCAATTGCCAACGCCAACGCCGATTTACCAGACCCCGGGCGTCCGGCGATAAGCACCAGATCAGTAGCGTTAATGCCGCCTAACATTTCGTCGAGTGGGTCAATCCCTGTTTTGATGTTGTCAGAGTTCACGCCACACTCCATGCGTTTACTTAGCACTTCCGTGTATTCCTGGACCGCATCGCGCAACAGCACCGGGATAATTTGATCTTTTGTTACCTTTAATTTTGAATACCGGGAATCAAAATCTTTCATCGTCTCTTTGACGACTTCAAGCGTCCCTGTTTCCAGTTTGTAGCGCATATCGTCGATGAGTTCCAACATCTGCCGACGCTGGTGCTCTTCACGTAGTAGCTGTGCGTATCCCTTCAGGTTGGCAGCAGAAGGGCACGATCGCGCCGTTTGCATTAGCGGCACAAAGTTTTCATTACCAATCTCATCACCAACCAGTAACGCGTCGATGAGATTTCTGTTTCTGGCTTGCGCACGGATAATTTCAAAAGCCCGCTTATATAGCGGAATAGTGAATACTTCAGGATCTAGAGTAGCGAGAACGTCTTGCGCGTTAGGAGTAAGCCCACCTAACAGCAGGCCACCGATAACCGCAGATTCTCTTTCTTGCCGCAATGAGTTTACTTGTTCGGTTATCATTATGGCATCGCCTCCGGTTTACAAAATGGAATATTCAGGGTAATAAACAAAGCGCCCGATTTCTCCATGATCCGGGCTGTAAATAATCACCGCTGCCAGCCGCCGCGACCGCCAACCACCATTCGTTGAATAAGCGTCTTTGCCAGCTAACGTGCCGTGATACTCAACAACGCCTAACGATGACTCAATCAGCCGTTGATGATGCCAGTGCCCGCAATGAGCGTAAACCGCCGCAGACTTGCCGAAATCCTCACGCCAGTCAGATACGCAAGCAGACAATAAATTTTCCGGCTTTTTGATAGTGTGCCCGTGGTGGTAAGCAAGGAATGTTTTGCCGTACTGTGTGTGGTGGACGATAGCAGGGGACACATCAACCGTCACGCGCGGTTCATCTTCGTAAAAAGCCGCCAGCGCCGCGCGTAGCCAAATCATGCCTGACTGATCGTGATTGCCTGATAACACCTGGATTTCAACATCCTTATGATTTAGTAACATCTTCCCGACCGCACGCCGGACCGACCGGATCGCCACGTAAACCAGTTTTGCGTAGCGTGAATCGCAATCCAGGACGTGATTGCTTGATGGCGTCACTGGTAACAGGCCGTCAGTATGAAGCACATCACCGCCGAGAAGTAAAACAGCCTTTTCAGACATTGGCGCAGCGCCTACCGCGTAGTCGAAGAAATCATTTAGCACACGTTCAGCGATCCCGGTGTCGTAGCTTTCGCCGCATTCAGCTTTATGAGCAAGCGCCCCGATATGTAGATCGAATACCGGATAAAGGGCCAGGCTTTTTTGGAAATCAATTTCCGGCACTGGCACGGCCTCCGCGCGTGGCATATCTTCCGTGAAAGCATCGCAAGCCGCTTGCATTAGCCTTTCCATTTCATCGCGATCACGGGCTGTTTTAATCCAGCGCATAATCACATTGCCATCCTTATCGACGAGCAAAGACTCACCATTGATGCCAAAACCAGGCGCGCGACGCGTGGATATTAAACCGCGCTTTGCCAATCGTGCGCCCAGCCGTTCGACGTTGCGTTTTGCCATGCCGTACTTTTCAGCGATCTGTTTATATGTCAGGCCGCTGTTATGTTCAGCGATTAGTTGTTCATCGCTGATCTTTCTTTGTGACATAACGTTACTTCCTCATGTTTACAGAATGTATATTTATTTTCCGTAAAACGCGCTACAACGCAAAATTCCACCGCGTAACCCATTTGTAAGGGTGCAGTGTCTTTTTTGCGCCAGAGGCGCTATCAGGTGGCTAATTTTCGATTTACAGACTGGTAGGTAGGTTATGGATTAACGAGAAGGTACAAACCGCCGAACAAAGCGACGTTAACAGCGATTACCGCAGCGATGGCAAAAGCCAGGGCGAAAACGTGTTTACCGTCCATTTTAAAATCCTCTCTGTAACGCTCTATAACGAGCTAATCGCAAAAGGTAAGCAAGTGTAGCCCCATATGCGATTTAGCTCGCTGGTGAGGTTGTTTTGTGGGTAATTTTGGATTTTTGCGGATCGTGGTTGGTCAAAGAACGCCAGCGCGTGTATCACGTAGCGTTTTTGGTTTAAGCAGGAAATCAAGTGTCGCAGTAAAGCCATTGCCGAAGTAAAAATCTGAAGCCGTGTTTTTGAACGTTTCGAAGTAGGCGACAAAGCCGTTAATGCTTTTGTCTTTCAGGTAGTCAGTGAACGCATAGATCTTGCGTTCAAGATCCCGATCCAGTTCGGCAGGTGGTAACAGGCCGTCAAACGTGCTGTTAAATGCTTCCACCACGTCGGCAGCGTTTACAGTAGCTGATAGCTTGCGCCATTGTTCAGCATCAGCCAAATACCCATCAAACTTAGTTACCCGGCAAATGTTGATAGGCTTAGGTGTTCCGCCACGGCTACGCCATTGCGTTAAAGCCCACTCAATCACTAATGTGATCTCATCCTCCGTATACGCTTTACGTGTTTTTGTTTCTGTCAGTAGTTCTACGAATGGCTTAGCGTCACGACATTTGCATCCTGCCTTGTCGTTGTAGAAGGCAAGGCAACGCAATGCCGCTTCGTTTACGCCATCCTGATTGACCATTTTTTGTTCATTTTCGACAATACACGAAGTGTATATATCTTTTTCTCTTTCTTTTTCTACTTCTAATTCTAATTCATGACCCTTTCCTGACCCGGTCATGACCCTATCATGACCTTTTTGTGTTGGATTGATTAACTTTTCTAATTTTAATTGCTCCTTCGCTGTGTTTATGGCGGCCCTGTAAGCGCTTTTAGAAGTCATTGATTGGTCCAGCCTTTTCAATAACTTTAAACAAGTTATGTGGCCTTGAGAACATTCAAACAAACCAATTTCGATGAAGTATTTCATCATTTCTTCTATACGTTTTTCAGTAGATCCGACGTTTCGCGCAATTATTCTTGCGTCATGTCGTAGGTCAAAAGTTAGATTGTGCTGATCTACGTCATAAGTTATTAGTTCTAGGCAATACCAATAAAGCCCGTACCCTTCCAGGCCATAATCTAATAAAACGTTTTGAAGTTTTTCATCGCGGTTCGCATCGCTATCATGCTTAAACCACTTCATAGATCATTCCTCCGGCAATGCAATGTCATAAATGTCGCCGTATTCGTCAGCGCGTTTAATGAATCCTTTGCGGATCAATGAATTTAATGCGTCAACAGCAGTATGCAGTGGCAGTTCGCACACTTTTGCGATCTCTTCGCGTGAAGCATGTGCGCGGCCTTTGTTGTCTGCCTTTTCTGCAAACGCAATTAAGACAAGTTTTTGGATCGGGCTGTTAAGTTTTACGTTCCATGCTTCATTCATCATGTGCATACTCATCTTGTTTTTCTCCTATGGTTAGAGTGAACGCGCGGGCGGGCATCCCATTAGCATTAGATAGCAGTGACTGACCGCTCAACAGATCCCGCCGTTGCGTGATATTTGTTTTTCGCTTCGCAGCGACACCGGATTTTTAAAGAGCTTAAGGTAAGTGCCTTTTTGTGCCTTCCGTTATCTTTTTCCTTGCGTCTTTGCAAGTATGGCCTTACCTTGTCTGCAAGTTTACAAAATGGAATTTTAAGATCAAGGCTTAAAATACACGTTTTGTGACTTGCATCAAACTTTTTGAGGTTATAGGGTAGCGACATGAAAACAAAATGGTATGACTTAGCAAAGCAGCTCATGCGGGCGCAGGGCATGAGTCAGGATTCACTCGCAGATCTCATGGGGATAACTAAAGGCGGCCTGTCACACTGGCTTAACGGTCGCCGCGAGCCAAATCTTGAAGATATTGCGCGGATTATGCGGGCGCTTGGGCGTCGTCAGTTCACTGTTACACATGATGGTATGGTCATTGATGATTCTGTTTCTAATACACTTCAGGCCGCACCGCCGCGTGATTTAGGTAGTTACCCGGTTATTGACTGGAAGGACACAGTAAACAATATGGATGACACAAGGCGATCAGCATTACCACACGTTACGACTAGCGTTATTTGTTCAGATGATAGTTACTGGCTGGTTGCCAAAGGTGAATCAATGAACGCGCCGCAGGGGTTAAGCATCCCGGCGGGGACGATGATACTTGTTGACCCGCACGCGCCAGCTATTGACGGCAAACTGGTTATAGCCCAGCTTGAGGAAGGGCAGATACCGACGTTTAAACAGTTGATTATTGATGGAGGTCAAAGGCTTTTACGTTCGCTGAATCCGCTGTATCCGCCAATCCCTATGAATCCAGAATCAAAAATTATAGGCGTGGTGGTTGATGCGAAGATCGTAACCCTGCCATAAACATTAGCCGCCGAATGGCGGCTTTTCTTTGCCTGGAAAACACCAAAACGTAAACAGAAAACGTTATTTATTATTTAAATATCAATGGTATATAAAATATTATAAAAAAGTATACAAAATGGATTGACTCGGTGTTTTACGGGGCGTATATTGCGAATCAAAGGAAGGGCGCAGGTAACAAAAGCAACTTCCTGGCACTTTAAAAATCAGGCTTAACACCTTGTCAACCGTGGAGTAACTCCCCGATGGGGGACCGAAAGCGGCACTGATAACAAGGCGCATGGGGTGTTTAAAGCGTTACATCCCCCACGAAACCGCACGCAAGGCGACGAGTCAGCTTGCTTGGAGTGAGCAAGGTCACGCCGGGAACGGCGATGATTGCGGGATTAGTTGAAAGATGTTAAGCCGCTCATTAACAATCTGGTCAGCCGCTGGAAGTGCGGCAATTAACGAAGATGATTTTTTATTAAGTATCATCAAGGATATACGGAGATCAGATTATGAGCGTTACAATTATATATGGTAAATGTGATAGCAAAATGAATGCCAGGGAACGCAGAAGGATAAAAAGAGAAAACGAAAGAAAATCATCACCTGCAATCAATAAAACAGACAATGTGGATAAAGCTATTCGATTTGCAAACGAGGAAAGATGCAAACCAAATAGCATTAAAGAACGTCGCAAAGGATCAGTAAAATGGTATACGGAAAATGAAAGCGGCAGCTACTACCACGCAACGCAACCACGCCATTTAGGGGAAAAACCCCTAGATAAAGTCCGCTATCATTAATACAAAATGTAAACATCCGGAGATGACATTATGGTTATTCAGGCGCTTCAATTCAAACTGGCAGTAGCGGAAATGCTTCACGATGCCGAAATGTGGAGCGCCGCGAATAAAGCCTTATACATAGTGTTAACAGCGAAGGAGGCTAGTTAATGTCTTATTCAAAACATGGAATGACGCACACAAAACTTTATGAAGTTTTTAAAGGAATGAAAACGAGATGCAGGAAAACCGATAAGAATCCACGAAATAAACACTATAAGGATAAGAATATAACTATATGTGATGAATGGTTGAATGATTCATCAAAGTTTATTGAGTGGGCTTTCAATAACGGTTATCAGGAAGGGTTAGAGATAGACAGAATTGATAACGACAAAGGTTATTCACCGGATAATTGCCGATGGGTTACACATGCTGAAAACATGCGCAATACATGTAGAACTACGATGTTAACAGTGAGCGGGGAAACTAACACAATACATTATTTTTCCGAAAAATACGGTATATGTGAACGCACCATATATACAAGATTACGTCGCGGCTGGAGTCATGAGGCCGCTGTACTTCTTCCTTTAAGAAAGGGGAAACGATGTGAAGAAAGATTTATACAAAAAATTGTGGCTAATTCAGCAACAATTAAAAGCGCCAAAATCTCAGCGCAATTCATACGGTGGATATAATTACAGATCGGCGGAGGATATTTTAGAGGCTGTTAAGCCTTTATTGGAAGGCATTACGTTAACGCTTAATGATGAAGTGGTGTTAATTGGTGATCGTTATTACATTAAAGCAACAGCGATATTGAGCGATGGTGAAGATGAAATAACGGCTACTGCTTTCGCCCGCGAGGAAAAAGAACAAAAAGGCATGTCGTCTGGTCAGTTAACTGGCGCGACTTCTTCTTATGCTCGCAAATATTGTTTAAACGGCTTGTTCTGTATCGACGACGCAAAAGATCTGGATAGCGACGCTTACGCGAAGCAGACAGGCCAGCAGCCGCGACAACAGAAAAACCCACCAAAACAACAACCGCAGCAGAAGAAAGCGCCGCCAAATCCTGATGAAGTATTAGCACGTTTCTGTGATGCAGCAGCGAAAGCGCAGGACGCTAACAAGCTGCGTGAAATATTTGGCAAATGCTGGAAATTACTACCGGAAGGATCGGAGCATCGAATCAAGGCAAAAGATGTTTATGACATCCGGGTAGCAGAGCTTAACGGGGAGATGGGTTAATGAGTTTAAATTCAATCACGCTGGGCGGGAATATCGGTAATGATATGGAGGTTCGCTACACACAAAACGGGAAAGCGATTGGTAGTTTTCCGTTAGCTGTAACGAATGGCTACGGCGATAATAAGCGGACAATGTGGGTCACTTGCCTGGTATTTGGTGAGCGTGCGGAAAAATTAGCGCCACATATCCGCAAGGGTGGAAAAATAGTGGTAAGCGGTCGCCTAGATGTTCGGCAATATGACCGGAACGACGGCACGAAGGGAACTGCGGTAGAAGTGGCGGTCAATGAGTTTGAGTTCATGGCTGTTAACCAGCAAGGCCAGCAGCAGAAAGCGCCGCCGCAGCAGCAGAATAATAACGGGAATAATGTTCCTCCTGACTTCGATGACGACATCCCGTTTTAAATCAATAGGTTAGCGATGGGTGATTATTTAAAACCGCCACCGCCACCGCGAACAAAAGAGCAAGTTCTAAGAGAAGCCCGTGATCAAATCGATCATGGGCTTTTTTTATGCGGAACGGCAGCGGAACGGATGGCAAAAAGATTTAGTGACCTGTACGCAAAACAAATATGGCTCGACAACTGGCAGGCAAGTTTTTATCCGCTGCAAAGAAAACCGGATATGCACTGGCCTGAATATGTCGATCCACGTATGCGCAAATATCGCGGGCGTATGGGCCAGGTTATTAACGATTAATGAGGTATTAAATCATGATCGAAGATAAAGAAGTTGACGGAGAAATTCCTGACGGCGCTGATGAGCTTATCACTTTCGGCGGCGGGCTGTACGAGTTCGAAACGTCTGCGGGGTGGCACGATAAATGGCCTTTCCCTACTCGCCAGGAATTAAGTGACCGCAAAGCATTCGGCGAAGATGCAGAACGGCTGGCTAATAACAAATGGCTTGATAAGTTCATTGCGGAGGGTGGCAAATGAATCTTGCAAAAATTGCCGCATTGCTTGCGGCTTTATCTATCGCCGTGCTGTATCTCAGCGTGTCGCTTTATATCACGGTAGCGATCATTAAACTCATTACTAACATGTGAGGCCAATCATGAAAGTCGGTAAGGACATTGTGACGGTCGCGTTTTGCATTATTTTCTTCCTTTTTGTTGTTGTGTTTTGTGGCGCATTTGCTGCGCTTGTTAGCTTTATTTTCAGAGGGTTGATGTAATGAAAACGTGGGATGCAAAGGCTGGTGATCTTGTCGTATTGCCTGAATATCGTGATGACCCTGGCTTGGTTGTGCTGAATAAGGGGAGCTACGATCAGCGCCCGTTACTGGTTAAATATCTTGACGGAACAATAATAGAGCCGCGTTTCTTTGACAATATTGAACTGAAGGCCCGAAATGTTCGCGTTAAGCCGTTCCGGGCTTATGCTGAAAACCACTGGCGGAAATTGTTCGCCGGGCTGAATGGGATGTTCGGCGTATGGCTATAAAAGAAGTAAAGGTTAAACACCTGAAAGGTGGGGAGCGCTTAAAGGCGTGGTGGGGCCGTGAATTTACAGCTACTGCTTTCAGATTCAGGCAAGGCGGAGAGGTCATTATATACGACGAAAACATGGATGAAGTTGGTAAATGGCATCTTGAGCAATACGTCGAGGTGTTAAATGAAAATTAAATTCCATAAAGCATATGATAGCGAAACAAACAAGCTATCACTATTTATCGAATTCGAACGCCGGATCGTGGTTGTGCCCTGGGCGCGGCGCTTCAATGACGCTGGCGGACGCAGACAATTCGCGGTTGATATGCTGTTACGCGGCTGCGGCCTTATGCGTCCGCTATCTGATTTAAAACGAATGATGCCGGGATCGTTCGGTCAGATTGATGAAATAGAAATAAGCCCGGAAGAACTGAAACGGGAGCGTGATTTATTCCTTTCAAGCGAAGGAAACCCGTTTAATTCAGAAACTGAAATGAAATGGCATCACCCACTATAAAAGGATAAATATCATGAAAGACATCAAAACGGCTTATTCACTCGGCAGCGAAGGCATGTTAATCACTCGCTACACTGAAGACGCAAGTTTTCATGAAGTTGAAATTAAAGATTATCACGAAGTATTGAAAGATATGGAAGCTGGCAAGTATGACGCTGATTTGAATCTGGCGTTACAGATTGTTGATATTGTGATGGATGCGTCGATCCGCGATTATATGTCTTTAAATGCTGAAGAAAAAACTGCCGTAGCTCGTTATGTCTTCTGCCTTACTTTCGTAAAACGAATGGAAGAGGAATATGGACGCGTACCAGTGCCGGAAGAGGTTGATCCGCTCGCGTTCGGAAGTGCTGTTATTTTCCCGTTGAACAAGGATCAGCTTGGTAGTGTTTCACTGCATTCTATGCGCGGCCTGATGAAAAACATCTTTGAAGTTAAGATGTTGCAGAAATGCATTGAGGAAGGCCACAAAGAAGAAGAAGTAAAAGCGTTTATGCCGCTGTTTTACGGTGAAATGGTTGGCAATGATATGCGCGCAAATGATTTCGGTGTGCAGGCGGCTATCGCTGTGCTTAATGATGCACGGAAAAACGCACAGCCGATGCCTGAACAGGAAAAACGTGTACTGCATTAACCGAGTGATTCCGATTACATAAATATACATTATGTATTGTGATCGCATATCCGTTTTGTAAGCCAAAATCAAAAGGTTTACGGTGCGGAGGAAGCAAAATGGAACGCGAATTGATGCTTTATTGCGTAGAAGGTGGCGTAGGTCACGATGCCTACGTCGCTGGGAAAGGCTATCCAGCCGATGAAGTGCTTTCTAATATGCACTTCAGAGAAAATGAAAGCCAGGTGTCTGTGTGGAAACGGTGCATTGATGGTATTGAGGTTGTAAGTATAGAACGGTATTTAGGCACGTTTGATTACGGTGTTATTGAGGCTTAATTATGGACGATACATTGTTTTATATGTGCTGTTGCTGGGGTTTTATTGCCTTATGCCTGTTTATCAGGTGGTTTATTGAATACCATATGAGGTGATCTATGAAAAAGGTTGGCGAATACATGATACCGGATAACGCTAAATTAGCCGGAATCGGTCAATTTGGTTGTTATTACTATAACTGCGTTGGTGATATTTATCAGGTCAGTATTGTTGGTGGTGTACAGCATTTTCGTCTTATGCACTTTGAATTGAGCGCACTTAAAAAGGCGGTGTTAATGTATGAAGTTTAAACACTATAGGGAATGGAAGATTCCAGAATCAGCAACAAAGGCAGCGCCCGGAAATGTTTCCGGCGTTTATTTTTATATGGAAGGTAAATGGTATTTCGGCAGCAGGCCGGATCACTATTATCAGGAAATGTGTGATTCTCATGTACTTGATATAAAATTTCGCGTGCAAGGCGGTGTGATTGAGGACGTTTAGAATGATGCGTGCACTTATTGACTTCATTATGGGCTGGCTATTTTGTTCTTTTTTTGTATTCTCATGCATAGCTACGGTTCTTATTGGAATTTTATGCGGTGTGTCTTTTGTTACATGGGAACTACCAGAAATGCCATCACCTGATGATGCGCTTTATATGTTAAGGATCATTATTGCTGTTAGTGTATTTGTTGGGTTCTTTTTCGCTGATTCTACTGATTATTTATGAAATGGCTTTATTTAACCTGTCAGAGCCGCAATTTAACGCCGTAAAAGCTGCCGCCCGCGCAGCGCTTTCTGCCTGCAAAGCGGAGGTGGAGAAAAACGGCTACAGCGATAAAGCTACGCGGCTGATATTAGAGAAGCATTATCGCAAGGTCGCCCCACTAATCAGTATTGAGCGCTTTGTGTGGTTGGTGGGGTATTTAAACAACCGTTGGGGAACGGAACAGGATTATTTCTAAGGGGGCGTAATGAAAAATGATTACGGCGGCAGCTATACGCCGAAAGAAATAAAAGACTTATGGCAAACGCCAAAACCTGTTTTTAGAGGAATGGATCGTGAATTCGAATTCGTCGCGGATGTGGCGGCAAACAAGGCAAACGCATTAATCCCGCGATATATAACCGAAGAAATGGACACGCTCCATTATCCGTGGGGAGCGGTGGCAATGCCTGGTGAGTATGTCTGGCTTAATCCACCATATTCTAATCCGGGGCCATTCGTTGATAAAGCGGCGCTTGAACACAGCCGAAACCATATCGGATGCGTAATGTTATTGCCCGCTGATATTTCTGTTAACTGGTTTATGAACGGCGTGGAGACGGCAAACGAATGCCGATTAATTACGCGCGGGCGGCTGGCGTTTATCAATGCTGCGACGGGTAAACCAGCAAGCGGAAACAATAAAGGGAGTTTGTTCTTGATCTGGCATCCACGATGCAGACATGAATGTATTTTCACGCAGATAACACGTAAAGAGCTATATGCAAGAGGTGCAGAAAATGAGTAAAGCGGCTGAATTGCTAAGACTTGCGGCTGAAACTATTGAGGCAAGAGGGGAACAAAACGGATACGATCGAAAAGAAGAAAAATCAGCGCCAAAAATAGCCACTATTTACAACGCTAAGAAGGGGACAAATCTAACCCCGCTTGATGTATGGGATCTACTAATTTGTCTCAAGGAGGGGCGATTAGAGGCCATTTTAAGCAATGGTAGCGACCCGCTCGACACTCTTATAGACCTTATTGCTTATAACGCGCTAAAAGCGGAGCAAATATTAACGGAGCGGGAGGAAGAACAAAGAAAGAAACAGGCTGTTTTTGATATGCCGTTAAATTGCGGCTGTAAGAATGTCACTATATCCGGCGGCACGATCGCCGCCAGCGGGATAACGCTAAATGGTAGCCTTTCAAATAGGATTGATGTGAAGTTCGATAACGAATCACTACTACGCGCGGCGGGGTATCATAAAAATGGAAAGGGTGACAATTGACAGGTTATTGGCCTGCGTTTATGTCGCCGTTTTCGTGATCATCAACCTTATTGTTAACCATTGCGGCCCGTGGGTGATTCCGATCACTACGGTAGCCGCTGTGTGTGTCAATATGATGATCCGCGACTTCCTGTTATATGACGGCGGCCTGAAATGGTCGGCTACAACATGCGCCGCCGCTGGCGCAATCACTGTGCTGATAAATTACGACGCCGGAATGGTGGCGATCGCGTCATTCGTTGCTGTTGTTTCCGGTGCGCTTATTTCTGGCGGCGTTTACCGGGTTTTGCCTGGTGATTTTGATTCGAAACGCTGGCCTGCCAATATAGCGTCAGCCATTGGCGATGCGTTGATTTTTCCTACGCTATCGTTCATGGCGTTTATGCCGGAAATATCAGCGATGCAATTCATCTCAAAAATGGCAGCGGTAACGGTGATCACTATCATCATGCGCCGCTATTTCACGTTTGAGGGCAGAAAATGAGCAGGGCTAAACATTGGTTAAATAATTGGCTTAGAAGTTGGGTGGTATGGTCGCTGTACGACGGCAGCGGGTACGCCGTTAAAGACTGGGCGGAAGCAGGATATAAGTGCTATTGCTTCAACTATGACGGCGCAAATCACGGCGATTATGAAGGCGTTAAAATCATTCATCCAAATATTGAATACGTTAACGTATGGATTGACAGCCATTTCCTGGTGATGTTCTCCCCTGAATTGTCTGTTTATCCAGAGCCTGACATTATCTTGGGCTTTCCGCCGTGCGATGATCTCGCTGTGTCTGGCGCTCGCTGGTTCGCTGATAAACGGAGAAAAGATCCTGACTTCCAGGTGAAGGCTGCGCATAATGCAAAACTGGTAGAAAAACTGGCGAATATGCATAACGTGCCGTGGATGGTGGAAAATCCGGTGGGCGCACTGTCAACGTTATGGCGTAAACCGGATTTTATCTTCAATCCTTGCGCTTACGGTGGCTACCTGCCGGAAGATGACAAACATCCTGCTTTCCCGGATGTTTACCCGGCGCGCGACGCGTATACAAAGAAAACTTGTATTTGGTGCGGTAACGGATTTAAGCAGCCGCTTTTCAGACCTGTAGATCTTAACTCTGGTGATAACCCGGGGTGGGCGAAAACAGGAGGCAGGACGAAACGAACAAAGATGATCCGCTCACTAACGCCGCGCGGCTTTGCCCGTGCTGTATTCCTGGCTAACCATGACCGCGTTTTACCGGACTGAAGTTTACAAAATGGCGTCATTGCGTGATATGGATCACATAATGGCGCTTTTCGCCTTGTTCTGGTGTATCCATTTTGTATACTTCAAGCAAACAAAATGCTCTTTAAAAATCCGGCAGCGCTGAAATGCGTAGAAATCACCTGAAAAGGAGAGAGCATTATGTCTTTTGATAATTACCAATGGCATGACGACTATGAACGAGAAAGCGTTATGCGTGCAATGTGCAATGTATGCAGCACGAAGAAAGGAGGCTGTAACGAGTGCAACGAATGCTTAGAACATTGGCTAAGGGCTGGACACGCCGAAAGGCTGAACGAAACAGAGAATCAAAAATAATCGGGGTGGTTTTTATGCAAAACCCTAAAAAACCCATAAGACGCCGTTGCAAATGCTGCGGCGTTTTTTTTGAGCCTAAATATCACAATCAAACGTGGTGCAGCGATGAATGTCTGGAAGAACTGAAGTTTGACCAGCTATGCCGCGACCGTGAGAAGGCTATGAAGGCTATGGAGCGGAAGAAACGCCGTGATAGCCAGAGGGAAGAACGCAACCGGAAGCGTAAACAGTTAAATCCGCGTAGTTATTGGATCAAGCAAGTTCAAAACGTATTTAACGCATATATTCGCGAACGTGATGCGCGGTTGCCGTGTATATCCTGCGGGACTTACTACGGTGAGCAATGCGGGTGGGATGCGGGCCATTACAGGACGGTTGCCGCCGCAGGACACCTTCGCTTTAACGAGGATAATTGCCATAAACAATGCAGGCACTGCAACCAGACATTAGACGGAAACATAGGAGGGTATCGCCCGGCACTGATTCGAAAAATTGGCCTCGCCAGGGTGGTAGCGCTGGAAAACAACAATGATACGCATAAATGGACGATCGCAGAATGTAAGGAGCTAATAAACATCTATCAGGCTAAATTGGACGCTTTAAGGAGAAAGGCGGCATGAATGAATATTCTTTTAGTCTGCCTTACCCGCCGTCGAATAACCGCTATTACCGACATTCACGCGGTTTTCACTATATCAGCAAGGTTGGAAAAGAATACAGGGAACAGGTAAGAGACATCATCGAGCTATTAAATTTAAATATTAACCTACCTTGCCGACTGGCAATTGCAATTTACGCCGCGCCGCCGGATAACCGGATCAGAGATCTGGACAATATCCCTAAATGCCTTTTTGACAGCCTTACTTATGCCGGATTCTGGAAGGATGACGGGCAAATCGACTCAATAAAAATTGTTCGCTGCCGGAAGGTAAAAGGCGGACGCTTGTTTATTAAGATCCGCGAACGCGGCGACCTACTACCGGATATTGACGAATACGCGACTAATATGTGGGGTGAGCAATGAAAAACGAAGTTAAAGATCTGCAAATAGATATTCAGCGCGACGAGCGTGATTTAGAGACGGTCCGACAAATCCAGGCTTTCCACATGCGCGAATTACTTGCGCTGAAAGAGTTCGAAAGAAAGCTGGTGCAATCCATTTCTGATCGTAAACGGCTGGCGGCACGTTATGAGGGCAAATAATGAATTTAGAATCCATTCTAAAATTCCACTTTCCTAAATCACCGCGATTATCTGACGAAAGCCGGGGCACGTCCCCGGACGCTCTTAATACGACGGATGCGCTAACAGCTGCGGGTATGGCGCAATCGCGCGTAGAGCTTGGCTATAGCGCTTTTTTGGGAAAGATGGAGCTATCACAAGCCGAAAAACATAAGGCCGTAGTTTTGCTTACAGAGCGTTTAAGGGCTATGGCAAAAGATTATGAATACGTTATGGAACTGGACGAGGCCAAACGCAATGATCTCATTATTCTTGTTGCCGTTTTCGCGTTTCGGGATTATTGCCAGAGTGCGGCGACCGAAAAAGTTTGCCCTAAGTGCGGCGGTAACGGGCTTTCACCACATCCATATTGTGAGTACGCATCGACAGTTTGCTCGCGGTGCGGCGGCAAAGGCTACGTTAAAAACCATTGCCAGCGGTGCAAGGGTCGTGGCGAAGTACCGGATAAAGCAGCCAGCGAGGCGGCGGAAATGCCAGTGTTCAAAACATGCCAGCACTGCGGCGGGCGCGGGGACTCGCGTTTCCCTGTAGATCTTGTCCGGCAGGCGGTTAATCAGCTTGTTTTCCCGGTAAGCCGATCAACATGGTGGAAGAAATACCGGGCTTTCTATGAAGACGCCATTGCTGAATTGTTCAAAGAAGAGGCGCGGGCTGACAACGAAATTAAACGAGTGACGCGGGGTGAATAATGGATAAGCTGGAAATAAACGATCAGTTTGCCGTTATCTTATTTGAAGATAAAACAGGCGGCGCATGGTGTAAGAAAGTCACTGGCGCGGAAGCGCGTTTAATATTGGGTATGGCAAGCGCGTTAAACGAAGGTGAATTGCCAGCCGTGCCAATTGAGCCAGTTCATATTTACGGACGGAGTAACGACAATGAAGCCTAAATTAAAGGAACATATATTTGCAAAGCTGGTTAATGACCTGACATTATCTGCGCGGTTGTGTCGTGATACGCAACAATTAAGGGCGTGGATAGCAAGGGATTTAAGAAAATATATTGAACCAGGCAGGCCAGGCGGAGAAATCACGATGGACGAAGCCATCAAGCGCCGTTCGGCTGAATGGTCAGTAAGTAATACAGGATTAACCGGATACATCGAAGGCTATAACGACTGTTTACAGGATCATGGCGATGGCAAGTAAAGATCTGCATTTAAACCTGAAAGGAGAATACTTTTACGCCATCCGGGCGGGAAAGAAGGTGGAAGAATACAGGCTTTACAATGACTATTGGCGTAAACGCCTGGAAGGGCGGGAATATGAACGCCTGATCATTAAGCTGGGGTATCCAGCCAGCCACGAAGCGCACCGGATTATAAACCTGCCTTATTTCGGGTACGAAGTAAAAACTATCACGCATCCATTATTCGGCCCTGATCCTGTTAAGGTATTCGCAATTAAGTGTGATGTGAATTGGATGTTAAGGTGGGGTGAGCAATGAAAAAAGCTGGCCTGTCAATTAGCCGTGTATTGTGCGGCGACGAAAACGAGATCCGCATAGAAATTAAATTTAGCATGGGTAAAGAGATAATTCTTTACACGACACCTGAAAACATGACGCTGGCGCTTACTGGTAAATCTGAAACGCCGTGCGACGTCCGGTTACGCAATATTGAAATTAAGGAATTAAGGAAGGGTGAAAAATGAAAAGTAACCGTAAACGCCTGGTAAGGGCGTATGATAAAGCATTAAAGGCTTTTGACGACCTGCGACACAATAAGCGCCAGCGCCGCAAATGGGCGCGTATGCTTGTTTATGAGTGGCATTATTCTGATGCTTTTATGGAAAGTGCGCCGCTATTAACACAAGAACAAGCCGACGAAGTAGCTAACGATAACGTTTATTATATGATGTGGTGATAATATGCAAATAATCATTGATTACCTTTGCCACGCTGCAAATACGCTTTTCGGTTTTTATCAGCAACCATTCCTGAAAGAATGGGACGAAATGCTTAATGACATCCTCGACAAAGGATTAATAATGGAATTCGGGGAGCTAACAATCAAATTTAATTACGAAGGCAAAGAATATGACATATGGGTAGGCAACAGATGGTATTCATACGGGCATATTTATTCAATTGGCGGTAAATACATTAAACGAAGTCAGGAATTTAGACCGCGCTTCCGCACAATGCGACGACTGCATGACCTGCATATGAAGATATTTGGAGATCAGGAAGCACGGGAATTATTCAAAATTTACGGGGATAAATCATGGAGCTAAAAATCTGGCAGGCTATCGACGTAGTTGATAATGAATTAACAATGTTTGCCACTGACGGAAAACGCGTGGTGATCGCCACATGGACGCACAACCATGATGATATTGTTTTTCGTCGCAAAGCTGCGGAATGGCTTTTCTCTGATGAAGGCTACACGATGAACATTGCACAGCTTGCAAGAATGAAGGATGAAAAGCTGGTAGACAGCTACACAACTGCATAACGGGGTAAATATGCGTATTTATGAACACAAGCGGGATAAAACCCGCTTTTTTGTTCGTGCTGGCGTGGCGTACCAGTATCACGACTGCGGATATATTGAGGCGCTTGCTTACGACATGGATTTCGAACAAGAAAAAGAATGGTTTGACTTTAAGATTTACCGTAAGCGCAAGCCAACGCGTGACGAACGACACGCTATCCGGGACTTTTTAATCAGCATAGACCGCTGGGAGGCAGACGAATGAAAGTTAAATTCTTGCACGATCACGGATACCCGTCATTGAAACAGGTTGTTGGTAAGGTCGTTAATGTCGTTCATAGCGATGATATTACTTGCATGATTAATGGTGCTGATCTCATTGCTGCTGGTGCTGATGACCATTACATCAATCCGGCGTGGTCGTATACGTTCAGCATGGGCGATTTCGTCGGGGACAAGGGGCGCGGGCTTGAGATTGTAGAGGATTAACGGTATGGACGTTTACGAAGATCTCTACCTACAGACCAATAGCCGCACTTTTTATTTTCTGAAAAGCGGCGTCGTATATCGCAGCGACGACGGGGTGATAATGAAAGAGTGGTTATTTAAGCGTAAAGACCTACTCGAAGATCTGGTTTTTGCCGGGATATTTCGTAAACGTCCGGCTAACCTGGAAGAAGAAATGTTGATCGACGAGGTGTTAAAATGAAAGTGAATTATTTCAGGGCAAAAGACAAGGCAACAGGAAAGCGGGTGGCTATCCTGGTTAATGAAGCAAATTATATGTTTGTTCTCCAGCCGTGGTGCATGGCTGACTATAACGATGATTATCGTCGTCACGCTGCGCGGCGGGCGGTCGGGATGAAAGGCTGGCAACCGCGCGACATGCTTAATTATTGCGACTGGAATCTGATAGCAAAATACACGGTAGATTATAAAGGGGTTTTCTGATTATGTTTGCAAGATGCGTTTATTCTGACACTACATGCTTTACTACTGGCGAACTATATAGCGTTGATCTTCTTAATGGGTGCAAGCGCGGCGCGGGCGGTATTCATTATGTAAAAGATAATGATGGCGATGCGTGGCAATTTTACGGCGATTACGCAAAAGGGTTTGTTAAGGGTAGTTTTGATAATCGTGTGATGGCGCGCTTTGTTAAGTGGTGAGGTGGTGTTATGAGACGGAACCATAGATACCAGTGCACATACTCACGATGCAGCGCGTTTTTTAAGAATGGCAAGATCTACGAAGTCGGCGCGGCATTGGTTGACGCAAAGGATCAGGAATATATTCACGCCATTACTGACGACCAGGGCCAGTTATGGCGATTTTATAAGATGGGGTGTGGCACGGCGCTTGTTTATGCGCGTGCTGGTGGTGGTGCTTTTGCTGCGTTTTCGTATGTAGGGGTATGAAAATGATTTTAACGTGTAACGAATCGGAATTGGGCTGTTTTGAGGAAGGCGTACAGTATACGGCTGAAAAACCGATGGGGTTGTCGCCTAAATTTCCGTTTATCGTCGTGACTGACACTTACGGTCACTTATGGTATGCAGAGCCGCTAGGCGGTATTGGTCGTTATGTTGTCCGTAGTTCGGATGGGGCGATGAAGGTTACTTTTACGGAAGAAGCATAAATGTGATCTACCCTTCAAAGTTTACAGAATGGCATTGCTCTGGCGGTGCCATTTTGTTATAAAGAAGCTGAAGAGAGAACGATGCGGAGGGTAGAAAAATGAAACGCTGGATTAACGAAGAAACAGAGGCCCGCTTCAATGCAATTTGGGATCTGATTGAAAAAGAGGACGGCGTTTCTAGTCCCTACCTGAACAATCTTGAGTTCCACTATGTAGAAGCGATGAACGCAGAGCATGACCACGAAGGCGGTGCCGATGAATTCGCTAAAAAATACGGCTTCGATGATGCAAACCATATGATTAACAACGTGGTGATGCAGGCAGAGGAAGACTACGAATGCAAATCACTTGAATTCGCACGCATGGCATAAGGGGGAAAACATGAACGCTAACGCTAAATATCCGGCCTGGGTCTTTGAACTATACGCCCGCTATTTTGAAGAACTGGCACCAGGTGAAGAAGCATTAAGCATTGACGAATACGCGGAGTGTTTAGGATTCAAGGGGGACGAAGAAGAATAAAACACGGGGCCGGATGGCCCCATCAAATCAGAAGGGTGTAATTATGAAAAGCGCTAAATTCATTGCGTGCTGTTTTGTTGAAGTCCCTAACGATGATGTTTTCTGCAATTATGAATTTAAAGACAGTTTAGGCAGATCTCATGTTGTTGTTGGTAAGCGCGGCGACTGGTTATATATCACTGATGGAGACAGGATCTTCACTAAAAACCAGTTGTTAAGAATAAAGGCAGAAAATGATGAAATACCAGTAGGTAATATGGGGATTATGAATTATCACGCTGGTTTATCGTTAAAGCACGATGCGGTAAATAAAGCGCGTAGCTTACCTGGTGCGGAGTTTTAATTTATTACGAAGGGGAATAATAAATGTCTAAATTTATCAGCGTTAAGGTTTTTCGTGGCAATTTTCCAGAAGATAAAGAAATTGGACAATTCGCAGGTGAACGTGGAGTATGTTTCCGTGTAGCTACTGAAGACGATGCGCACGTTAAATGCTTTCACGTATCTGAACCGCCTTTTAATGCAGAACATCTTGAAGACCTGAATAGAATTAAAAGCCTTATTTTTGCCTATCTGGCGTTCCCTGGCATAGCTAATGCTGATGTGGGATTGGTTGGCGCTGAACTGGTTGCGGAATACAAAATGACTGAAGGTGTAACAGGGGGAATTGACATTGAGCGCATCAAGTAAGCTATACAAGATCAGGTGTAAAGGCGAATACCCTGGCTTTACGATTGGTTGCGAATACCTGGGCCACATTGGGTACGGCCCTTTCGGTGAGTTGGGGATGAGCACGCTGGACGATGACGGCGACAGCCGGACGCTTGATCTTGATTCTGATGATTTCGAATACATCCCGCCAGTCACTTACCGTGACGTCGATGATTTCCTGGCTGAACAAGAAGACGATGAAGAGGATGATTAACTATGGATGACGAATACGTTAATAATTTTATTGTTATGTTTCTTAGTGAAAACTGGCGCATGTTTGAACATTATTGTTTTGAGCGCGGGGAAAATGCTGAAGAAATATATCAATATTTAGGCGGGGAGAAAGAGGATGATTGAATGCCTTATTATTGCGGTTATTCTCCTTTACCTGGCTGGCGTAATTTTAATGGGCGCTTTTCAGAAAGCTGTTGATAGTGACGGCGTCATTTGGTTCGAGCTAGTCTTCTGGCCTTTCATTACGATATACGCTTTCACTGATGCTATGCGCATTAACATCATGCGGGAAATTAAGGAGCGCAAAAAATGATTGAAGACGGTATCTATTTGCACAAGTTATTTGACATCGCTTATCTGGTTAAAGGTGACAAGGTGATGATTCAGAATCCAGAAAAACCATACTGGGAATCAAGCGAGATGGATCGGTGGCATATGCAAATGTTGCTTGATAATGGCCTGATATACAGAAAGCAGTAAAGCCGTATTTGTGGGTCGAAAACAAACGGATTAAAATATTACCTAACAATGCGAAACTGTAACTACCCGGCCCCGTGCCGGGTTTTTGCTTTGTTGGAGGAAAATCTATGTTCGACAAAATACGGGAGGCGTGCGCGTATGCAGTAGGGGCCGTAACGGCCTTTTTTGGTGCGATAACCATTAATGATGTTGCTGTCTTTGTGGGTATCTTATCAACCGTAGGCACATTTGCCGTTAATTATTACTTCAAATCACAGGAGAACAAGCGAGCGCAAGAGGAACACGACGCGCGAATGGGGAATAAGTAACATGATTAGCCAATCGCTGAAAAATAAGATTATTGCGGCGGCGGCTGGTGGGGCGATCGCTATTGCGGGGATGATGATAAAAGATCTTGAAGGCGTTGAGTATAAGCCGTACAGAGATGTCATCGGTGTTTACACGATATGTTATGGACACGTCGGAAAAGACATCATGCTTGGGAAGACTTACACGCAATCAGAATGCGATGCTTTGTTAAATAAAGATCTACACAAGACCGCAAAAGCGATTGACCCATATATCAAGGTCGAAATATCAGATTTTACCCGCGCTGCACTTTATTCCTTCGCCTATAACGTAGGCACTACCAACTTCAAAACATCAACCTTATTAAAGCTACTCAATGACGGCAAGAAATCAGAAGCGTGCGCACAGCTTAAACGCTGGATTTATGCTGGCGGTAAGCAGTGGCAAGGGTTAATTAACCGCCGTGATGTTGAATATGCCGTTTGCGAATGGGGTGAGACATGGACAAGGTGAAGACGTTAATTATCGCCGTTGTTGTTTGCATTATTGCCGGGCTGACCGCCGTAACGTGTTATTACCAGAGTGAGGCGGCAAGGTTACAGGAAGAAGTCACGGTGACGCAAGGTGCACTAAAGACAGCAAGTAACACTATTCAGCAGATGAAGGATCGGAACGCCGAACTGTCAAAACTTGATAAGAGGTATCACGATGAGATTAAAGCTATCAGATCTGACATTGCCGATCTGCGTGCTGGCATTGATAGCGGTGCTATCCGGTTGCACGTCAACGCCGAGCCAGTGCGATTGCTCGACAATACCGGAACCGCCAGCCGCATTGATGGAGCCACCTGTAGACTCACTCCAGACGCTGAATCGGCTTATCTATCCCTCAGAGAACAACTAAAAGAGAAAGATGCGAAGATCGCCGGACTTCAGAGCTATATCAAAACGCAGTGCTTACGCAAAAAATAACAGCGCGTGGACGTGTCGCCGTTTCCGCCAGCCAGCCATAACCGGGTCAATCCTTCCCGCGAGCGACGGCGGAATAGTCAAAAACACGTAATACCGGATCATCCATCCCATTAACAGGTCAGGCGCTACCTGGGTAGAAGAAAGCGCCATTCTCCAGTTTTATAAAATTCTAAAAACGGTACTCATGCAGCGCCGTTTTTAGTGTTTTATAGCATTTGCCTATGGTGGAGATATGTTAACACTAGACGAACTAGACAGGATTTTATTCTGTGATGTTGAAAATGGTTTGCTTTACTGGAAATCACGCCCGCGTAGTGACTTTAGCAATGATTTTACTTGCAGGATGTTTAATTTTAAGGCCGGGAAGATAGCTGGCGGTATTAATGGCGACGGATACGTCGTTATCCATCATAACGGTAAACCTATATTTGCTCATGATGCCGTATGGCTTTTTGCTGGTAATGAATTGATAGATGGGCTTGTTATAGATCACATAAACCATATAAGGAGCGATAACAGGCTAAAAAATCTTAGAATGGTTAGTGAGTTAACTAATTCAAGAAATCAAAAACTTCATAGCAATAACATTACGGGATATAGCGGGGTAAGAAAAACCAAATCAGGAAAATGGTCCGCGCACATACATGTAAACGGTAAGGAAAGGCAAATAGGGACATTTTTAACGATTGATGAGGCTGTTAAAGCCAGAAAGAACGCTGAAGCAATTAACGGTTATCATGATAATCACGGGCGAGACATCTATGTTGATCTGCCATATATAGACCCGTGGAATAGAATAAATTAATAAAGGAGTCCTGCGATGGCTAAGGGTAAAGGCATTAAGTTGCCTCAATTCAAAGTCCCGCTCTTTGAGCATACAACAGTATTCTTCTGCCCTACTCGCGATATGTTTTACGAGTTTTGCGAAAAGGCAGGGATCCCAATCGAACCTGATTTTGAACTGGCAGGAGGTTTAACACTTACTTGCACTGGCGAGAAAGGCGGTAACTTCTACGTGATCGCAGTATTCGATAATGAGCTGGGTACGCTGGTACATGAATGCGCTCACACCACATTCCACGTTTTAAGTGATGTAGGCGTCGTAGCGACCACTGATCCAACTCATCCGGCGAACGAGACTTACGCTTACATGGTAGGCCGCATCTTTGATGCATTTTTCCCTATCCTGGCCGAATCAAACGAAGCACAGGTTGCAGCAATGCAGGCTGCTGAAGTAGTAGAGCAGGCATTAGAACAGGCAGAACAGCCGAAGAAAGAAGAAAAACCCGCTAAGAAAGGCAAACGTAAGCCGAAATCAAAAGAAGCGTATGTACCGCGCGTAATGAGCTTTAAACGAGGCTGATTATGATTGCGTCAATATTAACGTTTATGGGTGGCGTGGCATTCGGATTCATTATTTGCCTGTTTATGGTGATTATGTCTATGCGAGGCTGATTATGGACGCTTACATCATCTCCGGATTAATCGGTGTTTCTGTATTTATGGTGGGATTTGTTATTGCCGTGCTGATAACCGTAAAGAGTAAATTATGAACTCCTACGATTTCATCTGGTTATTGGTGCTCATCGTAGGTATTGGCGTGAACATTTGCAGGCTATGGTGAAAATATGATTGACCCGCTAATTATCCTTTCTGCCTGCGTCGCTGTATGGCTGGCGATCATGATATTCATTGAAAGCTGAAGGTATTCACCATGAATATTTACGATCTCATCTGGTGGTCGTTGGTCGCCGTCATTATCTATTTCTGGTGGAAGAATGTTGTATAGGTGAAAGCATGAACGCATACGATATGCTATTGCTGGTGGCTGTTATTACAGTCATTGCCGTTGATGTGTATCGGGAGCTTAAAAAATGAAATGGCTTGATTTCTTTTTCCTGATTGTTGCGATTGTTCTTACCATGACAGCACTGACTCAATAGGTGAGCTAATGGATGTTATCGAAGCCGTATTATTCGTATGTATCGCCGCGTTAATTATTGTTGGGGTGATTATCAATGTCTGATAGTGATTTCTTAATTATGGCTATAAGCACGCTGTTGGTTGTTATTGTTTTCTTCTGGTGAGAAATATTATGTTTGAATTTATCGATCTACTGATGTTCTTGCTTTGCGCTGGTGTGCTTATTATCGCGTTAATGCTATGCGCATACGTGATTGTAATGATTGGCGCGCTCATTTACAGAGAAGCAAAACAGAGATTTAAGGGTAAACAATGAAAGAATTATTCGACTGGTTGGAAGTATTAACGTACTGCGCGACGATGGTCGTGTGTTTGTATATTCTGTGTAAATTATATTGAGAGGTGACATTATGGCCCGCACGAAAAAGGCAAAGGCTGAAGACAAAAAGCCAGCAGCCAAAAAGACGGGCCGTCCGCATGGCTATTCAGAAGAAAAGGCATTGGAGATCTGCGAGCTTGTGTCGGACGGCGAAAGCATTAACAAAATTTCGAAGATGCCTGGTATGCCTGCACGTTCAACAATCCTTAAGTGGTTCCGTGATGTGCCGGAATTTTCGGACATGTACATACGCGCGAAGGAGATCGGCTTTGAGGTGTTAGCTGATGAAATCATCGATCTCGCTGATGCGCCAGAGAACATCAAAAAGGAAGAGTTAAACAGACACCATTTGATGATTGAAACGCGCAAATGGCTATTAGCAAAACTGCAACCGCGTAAATACGGTGAACGCGTCACGCAGGAAATCGTAGGCAACAAGGAAGAAGCGCCCGTCCAGGTTGAAGTCACGAAAGAAGAGATCGCCCGCATCGTCCAGGAAGTAGAAGACGAGGTGTGATTATGTTGTCCATCAAAGAAAGGGTTATTCAGTCAAAATGTGAAAACGATGGCCTGTTCTTCAACCGTTATTTCTACAAGCAAGCAAACGGAACGAAGATGTTAATCTCAGGCCATCACATAGCCATACGTGATGCTCTACAACGCGTTATTAATGGTGAGATTACCCGGCTCATCATTAACATTCCCCCAGGGTACGGTAAAACCATGATTGCGACCATTAACATGATGGCCCGCTCCCTCGCAATAAATCCCCGCACACGCTTCCTTCACGTTTCATACTCCGACAACCTGGCATTACTTAATTCCTCGACAGTCAGAAGCATGGTTTGTTCGCAGGAATACCAAAAGCTATGGCCCATGAAGATCCGCAACGATGCCAACAGTAAATCGATGTGGTGGACGGAACAGGGCGGCGGGATATATGCCGCATCGTCACACGGTCAGATTACGGGTTTTCGTGCTGGTTACATGGAGCCAGGTTTTAACGGCGCGATGATTATCGACGACCCATTAAAGCCCGCTGACGCTTACTCTGATGTGATGCGGGATAAGGTAAAGAACAACTACAACGATACGCTTGCTTCACGTCTGGCAGTGCAAACAACGCCTGTTATCGTCATTATGCAGCGTATCCACTACGATGATTTGTCCGGCTACCTGTTACGCGGTGGCAGTGGTGAGAAGTGGTATCACCTTAACCTGCCAGTGAAGATCGACAATAGCATCGACTATTGGGATCTGTACCCGGAAAACGAATTCGCTATTCCTATTGCTCATAACCTGCCGGACGGCTGGCTATGGCCTAAAAAGCACAATGACAGCCATGAAGCCGGACTGAAAGCGCACCGTAGGTCATTCGAGGCACAGTACATGCAGCGCCCGCGTAAATTCGACGAGGAAGGCGCGTTATGGACTGAAGCCATGATAACCGCCGCGCACCGGATGCAGATAACGCAGGACAAGATCCGCACGGTGATAGCCATCGACCCGGCGACAACATCATCTGATGAGTCAGACGAAACAGGGATTGTAGCCTGTTCAGCCTATGGTGGCGGCAAGTACGCACAGTATTCTGTAGACGGTGACTACTCAGGCCGCATGTCTCCTAACGATTGGGCGCAAGCATCAATTAACGCTTACAACATCCATGAAGCTGACGCGATAGTTATCGAAACCAACCAGGGCGGGGAAATGGCAGAGGCCACGCTACGTAACGCCGGATTCAAAGGCCGCATTGTTAAGGTGCACGCAAGCAAGGGTAAATTCGCCCGCGCCGAGCCAATATCGGCACTGTATGCACAAGGAAGGGTGGCCCACACAGGCAGCCTGTACACGCTGGAAAATCAAATGATGGAATACGTGCCAGCTACCGCTAAAAAATCCCCGGACCGCCTCGACGCAATGGTGTGGGGTATCACTGAATTAAGCCAACCACAGGCTATGGGCCTCATGTTACCGAAGCGCCTGCGCGGATTTTAAAAACCATCCCACAATCCCCCACAAGTTTTTCTATTTTTCGCGTAGCAACGCGTAAACATGTATTCAGGAGTAAACATTATGCCATCCAATTTAGAATTGGCGGTTAATGCTGCCTTGTCACAACGCCAGGCGGCCTTTGCCCGCTATGCAGCCGCTAACCCATTCACTATGGGGATCGATGCTAAACGTAACGCCGCGTGGAGTGAATACGGATTCAAAGAAGAGCTTACCTATACTGATCTATATAAGCTGTATCGTCGCGGTGGTATTGCTCACGGGGCCATTGAAAAAATTATCACCACATGCTGGCGCGATAGCCCGGTGCTGATAGAAGGCACTGAAGACGAGAAAGCGGAAACGGAAACACCCTGGGAAAGAGAAATAAAGAAACAATTCGATAACCGATTCTGGCGTGTTATTGCTGAATGCGATCGCCGTCGCCTGGTTGGTCGTTATGCCGGACTATTGATTCACGTCAAAGATAACCAGCCGTGGGATCGTCCAGTAACAAAAGGGGTAGGCATCGCTAAATTCACTCCTGTATGGGCTGGCGCACTAACACCAAAGGACTTCGATGAAAACCCGGATAGCGATAACTACGGTCTGCCGACATGGTGGGAATACAAAGAACGCATCAACAGCAAGACCATCGCAAGGAAAATACATCCAGACCGGATATTTATCTTTGGTGACTATTCTGATGATGCTATCGCTTTCCTTGAGCCATCCTATAACGCTTTCGTTTCGCTGGAGAAAGTGGAAGGTGGTAGCGGTGAGTCATTCCTGAAGAACGCCGCACGCCAGCTTGCTATCTCATTCGACAAAGAAATTGACTTCCGCTCACTGGCTGCAACGTATGACTGCGACGTCACAGAGTTACGCGAAAAATTCAATGAAGCCGCAGCGGAAATGAATAAAGGTAATGATGTGATGATGGCGTTACAGGGCGCAACAGTAAGCCCGCTGGTAACTGCCGTATCTGACCCGTCCGCAACCTATGATGTAAACCTGCAAACCGCCGCCGCTGGTATCGACATTCCAACGCGTATCCTAGTTGGGAATCAACAGGGTGAACGAGCATCAACTGAAGATCTCCGCTATTTCAATAACCGATGCATGACCCGCCGCCAGGAAATCGGAGGCGAGCTTGAAGAACTATTCCGCAAACTGGCAGATCTACGCCTTACCAGTGAGCCACGCGACATATCAGTGCTATGGGATGACCTTAACGCTATGACCAAAGCCGAACTACTGGAAGCGGCACACAAGATGGCGCAAATCAATCAGGCATGTCTTGCTACTGGTGAGCAGGTATTCAGCGGTGATGAGATCCGCGAAGCTGCCGGATATGAAGGGCCAACGCAGGAAGTAGAAGTGGAAGACGAGGAAAACGATGATGAAGGTGAAGAAAATAATCAGGCGAATACCTCCAGCCGCGATAATGCCATCTAACACCGAAGACCCGACCATGACAGGTAAGTTGCGGTCGGGCGCTATTAAGCGTTTTAAGTCCTGCCTGAAGAAAATAGCCGATCCATATATCGCCATACTGGACAGAATACAATATAGCCTGGCTGTTAATAAGAAATACACCTTCCAGATTTACATGGATGAATTGCACGACATGCTGGAGGACGCCAGCAACATGATTGATGAGATATTCGAACTAACCGACCCGGAAAGTTTTTGGTTCTGGCAGGAATACGTGAAGGTGGCCTATCAGCGCGGCACGGCACAGGAATACGCCAACATCGCTAACCAGTCTGTCACGTACTCAAGCGCATACCCTGATGTATCTGCCGTGTTATCAAGCACAACTTACCGCACCCGCCTTGCCCTGGTGCGTACCCGTGTATTTGAGGAAATGCGCGGGCTGACCGCACAGATCAAAAAGGATATGGCCCGGCGATTAACTGAAGGCATGGCCCGTGGTTTAAATCCACTGGAAATAGCGCGCACATTGAATCAGGAAACGCAATTGCCACTGTACAGGTGCAAACGTATTGCCCGAACTGAAATATGCACAGCGTTACGCACAGCACGTATGGATGAGGCCGAAGCGGCGACAGAAGAATTTAATCTGCGCACTATGCAAATGCACATTTCGGCATTATCACCGACTACCAGGCTATCGCACGCGCAGCGGCACGGGAAAACATACACCATAGATGAGCAGCGCGAATGGTGGAGCAGATCCCCAAATTCTATTAACTGCAAATGTAGCACGATTACCGTATTAGTTGACGAAGACGGTAATATATTAAACGAAAGAATATTAGATCGGGCGCAAGAAAACTATAAGGTTGCGCACGCTAAATATGGCGAAGATTGGGAGTAAAACCGTGAGTAAAATGATTAACTGGCATGATTATTTCACGTATGAATCAGGTCATATTTATTGGAAAATATCACCAACTAACGGCGTACATATTGGCGATCATGCAGGCAATGACAGCGGGTTAGGATATTTGCGTGTCCGTGTCAACTATAGGTTATATCTTGTTAGTAGAATCATATGGGAAATGCACAACGGACCGATACCTGAAGGTTACGAGATAGATCATATTGACCATAACACGCTAAATAACGATATAACGAATCTAAGGATGGTAAGTCATTACGAAAATACACTAAATGCGCCAATGAGAAAAGATAATAAAAGCGGTTACATCGGTGTTATTTGGCATAAGGCGTCACGTAAATGGATGGCGTATGTACAAGTGAATAAGAAGCGCAAACATTTAGGTTTATTTGACAGCATAGATGAGGCTGTAGCCGCACGCCGACAAGCTGAAAAAGAGAACAATTATCATCCAAATCACTGGAGTGTTTAAGATGTCAGATTTAATTCAAGTAAACGCAAAAATTTCATGTAATAAAATACGCAGGGAGATATACAACGGTAGGGAACACATCGTAGTCCCTTCGTATACACTCCCTTTCGGTATCGTTATGAATCGTGAATATTACCCGGAAGCTGAAATTATCGCTAATTACCAGTCACTGGAGGGTACACTTGCCCCGCTGGGCCATCCTACCGTTGACGGTAAATTTGTTTCCGCATTTAGCCCGGAAGGATTAAACACGGGTTTTTGTGGAGCGTGGAACAGAAACGTTGAATTACGCGGCAATCGTGTTTATGTGGAAAAGTGGGTGGATATTGAAACAGCCAGCCACTCAGAACAAGGCCGGGAATTGTTGAGCAGGCTGGAAGCACTGGAGAAAGGAGAAAGCAAGGATCCCATCTGGTCGTCCGTCGCTGTATATCGTCAACGTATGCCAGCTACTGAAGAGATGAAAGCCCAGGGCGCTGACAGCGTTGTTAAAATTATGTCGATCGACCATGACGCTATTTTACTGCATGAGCCGCCAGCCGCCTCACCTGAACAGGGTGTAGGGTTGATGGTTAATACTGACCAGGCGAAACCGTTAATGGCGGTGGCAATGAAAGAAAACAGCTACCGCACGCTTGAGAAACAATTAACCGACGCGGCGCGGGAATTATTCCCTGATGCCGATTATGTGTACGTGGTGGACTTCACTGATAAAGAGGTGACGATCGCCACTAATACTGAAAGTGCTCAAGTTTGCGCATATGAAAAACAGGCTGATAAAATTATTCTCAATAATGGCGAGCTTGCAACCAACGAGGAAAGTAAATCCTGGTTTGCTCAGTTCGCTGAACACCTTTCTAATCTTTTCTCCCTGAATGAAAAAATTAAGGCCAATAAATCGGAGGACGATCCCATGCCTTTGACCAAAGAAGAACGCGCCGAACTGGTAAAAGAAATTAACGAAGGCTTAGCCGCCAATATCGCTAATGCAGTAGCAGAGGCATTAAAACCAGTACAGGCAAGCGTGGAAGAATTACAGACCAACCAGAAAGCAATTAAAGAAGAAATTGCAGCAAATGCAAATAAAGAAGTAGCAGAAAAACGCGCCGCAGTAGCAAAAGTACACGGCGAAATTGTTGCTAACGCATTAAATGGTGAAGCGTTAGAAGCAATGTTTAAATCCCTGGGTAAAGCAGCGCCGATGGCAACCAACGCAGCAAGCGAAGGTAAAAAAGGCGAAGTACCAGACTTTAACACTTATTTCTAATTAAAAGGGGATCACAATGTTTCGTTTTCGTCGTGTAAATATTGATGGCAAGTCAATTACCGAAACCTATGCAGCCAATGAGGCGGTGAAGCCCGGTGAACTGGTTAAACTGGCTGAAGGTAAATTCGCTAAAGCAGCCCTTGCAGATGTTGGCAAGGCCCAACTTTTCATCGTTAACCCGGCATTCCATGAAGGCAAAACCATTGCTGATGAAATTGCTAAAGGTGCAACCGTTGTTGCTGATTATGTGGAGCAGGGCCGTGAGTTTGCTCTTCGTGTCCCTGCCGCAGCATACAAAAAGGGGGCAGCTATCGCTTTCACGGCTACTGGCGTCAAGCTGTTTACCGAGCCACTTGAATCAGCACCCGCAGATCCGATTGTCGCATACTGCCAGGAAGACGTAACCCTGGAAGCGGAAGACTTTATCCGCGTTCGCGTCGCTTAATTTAAAAGGGGGAAAACATGTACTTTACTAAAGAAAACCTTGCTACCAACGCCCGTATGCAGGGCCATTGGAAAGAACTGTGGGCGCAACGCAATATCTTCAACGAGCAGCACAACGCCATGATTGCAGCAAATCAGGCAAATATGACCGCTGAAATGTTGACCTGTAACGCCGTCGGCGGCTTCGCAAAAGAATTCTGGAAAGAAATCGATAACCAGATTATCGAACTGAACACCGAAGAAATCGGTATTGAAATCGTCAACGACCTGATGGGCGTGCAAACCGTACTGCCTATCGGTAAAACGCTGAAAATGTACAGCGTATCCGGCGACATCAACGATGAAGTCGTGATGTCTATGGATGGTCAAGCGCCGCACGGCTTTGATCACACCGAATACGGCAGCGATGGCGACCCGATCCCGATGTTCGCGGCTGGTTATGGTGTCAACTGGCGTCTTGCTCAAGGTCTGAATACTGTAGGTATCGATCTCGCCCTGGATAGCCAACGCCTGAAACTGAAAAAATTCAATAAAGCCCGCGTACAGTTCTATCTGAACGGTAACGACAATATCGTGGTAGATGGTCATAAAGCAATGGGTATTAAAAACCACAAAAACACCCAGCAACTTAAACTGAAATCTGTCGCTAAAATCGACCTGACCACCGCGACTTTCGATAAGATTATTGAATTCTTTACCACTGGTGAGTTCGGGAAACTGGCCCGCGCCAACTTCGTAGCTAAATACGATGTAATGTGGGTATCGCCAGAAATCATGGCTAACCTGGCACGCCCACACATCGTTAATGGCGCAATTGTTGGTAGTGTACTGGATGTTATCAAGCCGTTTGTCCCGGTTGATGATATTCGCCAGACCTATGCGCTGACTGGCAACGAATTTATCGCTTATCAGCGTAGTCGCAGCGTCATCACCCCGCTGATTGGCATGACCACTGGCGTAGTTCCGTTACCGCGCATGATGCCGACCGATAACTACAACTTCCGCATTATGTCTGCTGAGGGTCTTCAGATCACCTGTGATATGAAAGGTCGTTCAGGTGTGGTCTACGGCAGCAATACCTGATTGATGTGTTTCTGTAACTCCCCGGCGCGATGCCGGGGATTTTTTTTGTATGTGGAGAAAACAAAATGGTCACTACAGAACAGGCGCGGGAATATCTTGAAAGCCAGGGTATTGACCTGCCAGACATTATCTTATCTTTGCTGGTGGAGCAGGCAAATAGCGTTAATGAATGCCTTGATGCCAACTATCCGGCCTCCACTGCAACATTGATTCAGCTTTATCTGATTGGACTGTTAGGACTCAGCCAGGCTGATAAATACGTCTCATCGCAGACGGGTCCGAACGGTGCAAGCCAGTCATACCGCTATGTCGATTTCAACAAACGATGGAAGGCGGCCTATTCGTTGCTTTACTCACTTGATAAACATCACTGTACAGCCGAACTAATTCCAGCAGATCCAGAAAACACCGCGCACGCCGGACTGTGGATAGGTAAAAGCGGGAGGATGTAACAATGTGGAACGACCTGACATTACCGGATCCGCTATTGCCGAAACTGTTTACCCGCGTGTGGGTGAAGACAGACACCGGGCGACAGGTGGCAGCCTACCTCAATGATGCTGGTGAATGGGCAATTCTTTGCCCGCGCGTGGCGAAAACTCATCCAAAGGTCATTAGCTGGAGTTACGGTTATGAGTAAGATTGCGCGATTCAGTTACAAGGCATTAGCCACCATTTACCCCGTAACGCATGACGACTGGACAAACTCCGATGTATACGGTGCACCATACCTGATTAACTGCGCATGGGAGCGCACAGACGGCACTGCAACAGACACAAACGGCAATGAGGTTAGCAATACAATAACTGTATTTACCGAACTGCTTCACAATATGCAGCCAGTGCAGCGCCCGGAAAAAGGCTGGATGATTGCCACTGGCGACACCACTGATATTTCAGACCCGCTGGCGGCAGGTGCGAACGTTATAACCGGAATCGTTGAATGGGATATGAGCATGTTTAACGACACGCCGGATTATAAGATCGTGACAGGGGGTTAATCATGCCTATCAAGGGTGTTAAACGTGTCAGGGAGCGATTAAAGCAGGAGCTAAAGGAAATCACAGATAAGAAAACTCATGAGGTGTTATGGCGAGTAGGGATGCTGGCTGGTGGCTTCGCGGCGAACATGACCCCCGTTGATACGGGTTTTTTAATTAACAGCCAATTTCAGTATATAGGTAGCACGGCGGAGGGTATGCAGTTACGGCTGGGATATACGGCCCGGTATGCTGAATGGGTGCACAATATGCCAGGTAAATTAAAAGGACAGCCGCGCGAACATTTCGGCAAGACTAGCGAAGGGGTTGAATTCGGCGGCGGTACTGGAAAAGGTAAATATTGGGACCCAAACGCGGAGCCGGAATTTTTGCGCAAGGCATTCGAAGATCCAAACAACGCTGACGATATTTATAAAGAGATTGTAGAAGGTTACAAAACATGAAACGCAGCGAAGTATACGACGAAATAAGGGATTGGATTAAATCCCACGGGTACGATGAAGGCTATATTTTGCAGGCCCGTTTCTGGAATGAAAAATCCAATTCGAATAACGACCGATACATTGTTATCCAGCAAAACGGCGGCGCGGCTGGTGAGGAAGCAATAACCCGTGATTATTTCCGCATCCTGGTTATTTCGGCGCGTAATGATGCAAATATCAGTGAAGTGGAAGACCTTGCCGACGCCATCCGTCAAAGTATGTTAACAGAATATAAAACTGATAAAATTACACACATGAAGCCAGTTGGCGCTATTCCTGCAATGCAGACAAGAGAAGGGCGCTTTATTTTCACCGTAGCTTTTCAAACCATCATATCCAGATAAGAGGTAATAAACATGTCTCAGACTTGCGAAAAGGGCGCGTTTTTGGGCCGCGACGTGGCTGTATTCTTCGCTATCGCTTGTCCTAACGCGAAGCCGTTAGATGACGACTACAAAGCGTTAGGAATGATGCGCGGCAAAACGCTCTCAGTCGAATGGGAAACCGCAGACGCCACCGCTGATAAATCAGCAGACTACACAAAAGAATCAATGGTTACTTACAAATCTGTTTCTTTCTCCGGCGATGGTGTATCGCGTACTGAAGCAATCCATAATCAGAAAGAACTGAAGCGTCACGTTATTAACCCTGGTGAAACAACCGGATCTCAGCCTTATGTGTGGCTTAAACTTGTTTCTCCGGTTGATGTAACTGAAGGTCCATTCCTTTGCACTTCCTTTAAAGAGGAAGACCCGAACGATGATGTCTCCACCTGGTCTATTGAGTGCTCAAGCGCTGGTAAGGTGACGGTTGGCGACATCCCAGCAGCATAATAATCAATATTAATAATCGGGGCCGTTGGCCCCTTTCTTTTAGGGTGAAAACTATGATTCATGTTCGAACAGGACAATTTGCGGCGGTGGTAGACGGCAGGCGGTATGTGTTTAATCCCTGTTTCGCTGCAATGGCTAAGATCGGTAGTGACAGAGAACTGGTCGAATACTTCGCAACCATCCACGGTGGCAAATATCCATCACGATTGCCAGCAGATCCAGACCTACGCAATCGCATTCTGGCGCGGTGTTATGGTGAGATAGTGCAAACGTCAATACACATCCTGAAATGTTGCTCAGAAGACGAAATAGGCCCGTTATTGGGTGAATGTAGGTTTACTCCTTCCGGCAAATTGCGACTAAAACCCGGACTGATGCCGACCAGTGACGTTATCACGCTGGCGCAACATTGCATGTACCACGGCTTAATCGGTGACGGGCCGGAAGAAGACGCCGGAGAGATCCGGGAAGGGGAATATAAGCCTACTTTTAACGTGCTGGAATTCGTTTATTCTGCCGTTGCTCACCTGGGCTTGTCAGAATCGGAAGCATGGAATATGACAATGACCGGATATAGGGCCGCTGTACGCGCTAAAACGCCGCCAGACGAAAGAAACGAGAGAAGCAAGCCAAACGTTCACATAAATAAACGTGCTTATGACGAGCAAATGGAGGTCGCTAAAAAGGCACTAGAAAGAATGAAAAATCGAGAGCAAGAAAAAGCCCGGTAGATCCGGGCGTTTTTGTTAAGTTCGCTTATGCTATTTTTTCGTAAAGCACATTCATCTGGGTGCGAATCACTGTTAATATATTGATTGCTGCGTTCTTATCAATGCGTTTATTCGCTACTATTTTTGTTTTCCCATCAATAACAACCAGATCTGCGTGCAATACATGGTTGAAGTTAATAATGTAATAATACTGTTTATCGCCAACATGTTGAACATATGCACCATTTAGATTTCCTTTATACCCACAATCACGCTCTGCGACACCGAAGTCAAATTCGCGGTTCATCTTGCGATTATATGCTACTTGTTTATGTTCCCATTTTCTCATCCATTCATCGCGCTTCATGTTTCACCCTTAATTCCAGTTGCAAGCGTTTTTTACTTTGTCGATGTGGTTATAAAGACCATCAATGTTAAACACTGCTTTCTCAATGTCGCCAGCTTCCGGCACTACTTCAATGATGAATTGTTTTTCGTTAACCATTTTTTTAATCATTGGGATGGCTTTTTTGCCGTCCCATAATCCAAGAGCTTTATAATTAGTTGACCGTCCCCACTCAGTAGCTACAGCTTTGTGAACGCCGATCCGGTAGTTAATATAAGTAGTGTCCCCGGCGTCAGTTACATGGTGTGACCATGCTACGAACATTTTTGTTTTATTACCCTGGCAAGCGATTGTTAATACCGGTTTATTCTTATCCTGTGCCTTCAGTGTCGGGAAAGCATCAAGACTTCCGCTGAATTGTTCTGCTTTCACAAAAAGGAATACGTTTTTTGCGTCCTGCATATCATCTTTTCTTTCAACTACAAGCCACTGTTTACCAGCATTTTCTTTTTCTAACTGTGCATCGTATGCGGCTTGTTTTGCTTGTTGTTCTGCAAGCCATTTAGCATTTTTCTCTGCTAATGCTTGTTGTTCTTGATTGGTCACTATAGGCGCTTTTTCATTATCCTCATTGCAACCAACCAGACCCAATACCGCCGCAATCATTGCCACTTTTGCTAACTGTTTCATAACCCACCACGCTTAGTTTTTATTTTTAAGTGATTTTAACATTTCTTCAATGAAATCCGCATAGCGTTCATGTTCGTTGGGACGGTAGTTTACGTTTTTCATTTTCTTGTCCTCTTTTGCTTCCTCCGGTTTATCCGGTCCTTTTAAATCCCTTTACTCTATCCATTTCCTTTAGCCTCTTTATACAAAATGTATTCGTTGAAGTGAAGCCATTTTGTATAAAATAGAGACATAGATCACATCTTGTATGAGGTTAAATCATGGCTACCAGTGTAGGTACAATTTATTACGAAGTTGATGCAAAAACTGGTCAACTTCTCGTTGCACAACGACAGGCAGACCAGGCCTTTGACCGTATAGAGCGCGGCGCAAAACAGGCTGACCGCCAGGTAAACACCCTGAAAACATCCATCAAGGCACTGACCAGGGTTATCCATTTGCTAATTGCTGCCGAGGCTGTGCGCCAATTTATGGATATGGCGGAGCAAGCAAAAATGCTTCGCGTAAAAATCAAAATGCTTACGGGCGATGCGGAGTCCGCTGGACGGGTTTTCGACGGCCTGAAAGCAATATCCAGGGAAACGGGGCAAAGCCTGAAGGATACTGGCGAGCTATGGCAAGGTCTTGCCATCTCACTGAAGAACACGTCAGCTACGGAAGGGCAATTACTTAACCTGGTTGGCACTATTCAGAAAATGGGGGCGTTAGGCGGCGCATCAGCGGAACAGATGTCTAACTCTATGCGCCAGTTCCGCCAGTCTATAGACGGCGGCGTGCTGCGTGCTGAAGAATTTAACAGCCTACTTGAAAACACCCCGACCATCGTACAGACAATGGCCCGTCAGATGGGGTTATCTATGGGCCAGTTCCGCGCCGAAATGCTGGACGGCAAGATCACGGCAGAAAGGATGGTTAACGCAATCCAGGCGGCTACGCAGGAAACAAACGAGCAGTTTGCTCAGTTGCCGCGCACATCCGGCATGGCTATCAATGAGCTTAAAGTCGAAATCATGGGTCTTGTTGAACAGCTTGATGATCTTTTCGGCGTGTCAGATGGCGTAGTCTCAGCTATCGACTTAATCACAAAAGGCGTTAAGGGGTTAGGTGAGGGCGCTAAATTCGCTAAAACCTGCTTCGATACACTCAAAACGGCTGGTGGCGAATTCATCGACATGTTTGATGATGTGGCTGTGAAGGCTGGCGAGGTGGCAGAGAAGATCATCGCAATGGTGACGCCAATCAAGGCACTTATGGACGCCTACAAATGGATGAAGGAGGTTGTAGATAAGCGCAAGGAAGAACTAAATAGCAACAATGAGAAGAAATTCGGCCCTACAGTCGGTAAAGTCATGACTTTTGCAAACGACATTAAAAACGCGACTGCCGCTTATGATGAGTTTATGCAGAAACAGGCAGAAGCCAACGACGGCAAGATCACCGGATTCGACAAGCCAGTTGATAAGCCTAAAAAGGGTAAGAAGACTGGCAGCAAGAAAAGCAAAGAGGATACGCTTGGTGACAAGGGTATAAGCGTTTCTGACCAGTACAATAAAGACGCCGCCGCCATGCGCAAAGCGTTAGAGAACGGCAAGGCCATTGATGCTGCATTCGCCCAGGGTAAAATCACCCTCCTTGAGTACCGCGCCGCGCAAAAAGGGATAGGTAAGGAACTGAAGGAAGAATTAGCCCAAATTCCGGTAGATGAATTGCGTGATAAATGGGCGCAAATAGTAAGCCCGATGAATCAGCTTAAAGGCGAGGTTGACCCTATTCAGCAGGTACAAAATGAATGGGCCGTCCGTAAGCAAATGCTTATCGACCTGGGCGCTACCGAAGCGCAACAGAAACAGGCATTGTTAGCCTATGAGCAACAGATCCGCGATCTGAAATGGGAGCAATGGCAGGCGCAAAGCCAGACAAACGGCCTGATCGGTGATTGCGTTAATGGCCTTAAAGGTGGCATGAGCAATGCGCTTGTTGGCCTGCTTAACGGTACTCAATCATTGAGCGATGTTTTTGCTAACTTAGGGAGCAATATACTAGGGAATATTGGCAACAGACTTTCTGATATAGCAGCCGACTGGATAGCAGATCAGATCATGATGGAAACACAAAGCAAGGCAACTCAAGCAAGTACAACGGCAAGCGCGGTTGCCGCTCAGGGAAGCATCGCGGCGGCGGCGGCCCCGGCGGCGGCGGCAACGGCTGCATCAACTGGCGGTAGCTGGGCGGCGGCTGGTTCGGCGGCGCTCACTGCGATCATGTCGCTGGCTACGTCAATTTTCGGCGGCGGTCGCTTTAATGGTGGTAGCGTCATTGGTGGCAATATGTACCGCGTAGGGGAACACAACAGGCCGGAGCTATTCCAGACGTCTAACGGCAACCAATATATGATCCCAGGCGAGAACGGCAGGGTTATTCCTGGTCGTGATATTGGTGGCGGTGGCGGTTTTAGTATGCCTGTCAGTATCAGTATTCAAACCACAAACGGATTTAGCGAAGAAGACAGCCGCAGACTTGAATCAACAATGGAACGTGTAGCAATGAAGATGATAACAAGGGAATCGCAAAGACCTGGCGGGATGTTGCAACCGCGCCGCAAATAACACTAAGGCCGCTTATAGCGGCCTTTATTTTACATGGTGAGAATATAAATCAAACAGCACAGGAATACAGGTGCGGCGAAGTCGCAAACGCTAGCCATATTCCATGCTTTAGGTAATAATCCGCCATACCACGGCATTCTTTCCCGTTTTCCACCGCAAAATTCCGCTATGTAACGATATTCAGCCTGCGTGTGTTCCCGTGCAAAAAAGAATGTACATCCAATCAGGCCGCCAGTGAGATAATCACCAGTAAGCAGGCCGATAACAACCTGCATAGCCGCCGCAGCCAGTGCGTGACCAATGACGGTTAAATCCATTGTTAATCCTCCTGATCGTTCTCAAATGTGCCATCTATAAATTTTTGAAGCCCGGCGATAAGTTGCGTCGCCTGCGATTTGTCAATTACGAGGGTGTCAGTCCCCATGAGTTCGGTTATCCATAGCCGACCATCCTCATCAAGATCTAACCTAACTCCGTAACATAACTCTGTTTCGTCAATAATCATTTTTCCTCCTATAATCTTCCGTTACGTGCTACGTAACCACTGCCGAACATCACCAACCAAATATTCCAGATCTCCCGCCAGGTGAATTTATCGTCCTCCATGTCCCACCTCACTTATGCACCCCTTTGACTCCACAGTGCCTGTTATATTCCAGATGATCGATAATTAACCAGACTTTTAGGTCTTCGCTAAACAGCCTCCAGTCAGGGGTGATGTCGAATTTAAAGCCATAACCATCACGTAACTTTTTGGGGCGCGCCTCTTTCTTCAAAAATGCTTTAAGCAGTTCCCTCCCTTTCTTGATAATCCTGTCTTGTGCGTTTTTCTGTACTTTCAGGTTTTTATCAATCGCTACCAGTTTCATAACTCACCCCATCATCCTTAGTTGAGTGCCTTCAGGAAGAAATCACGGTATTCATCTTCTTTTGCATTCATCATGAATTGACCGTATTTGAATGCGTCGTCGAAGCCCTTAACGATTGCTATTTCCACTTGTTCGAATGCGTTGTTCAGCATTACCACTACATAGCGTTTCATTTTTGGCCTCCTTCGTTGGTACTGCTTTTCTTCTTGCTTTCTATATACATCTTGTTGCGTACTATGTGAAGCCATTTTGTAAACTAGCTATAATCATTGTGATTAAGATCTCATTTTTCGCGTAGAGGCGCGTAAAGATATATACAAAATGTAACTTATGGGGGTTTTATGCCGGAAGTGTTCAGATGGACGCCGCAACGAAGCTACAGCGTGACCAGGGAGCCGGACGTATCAGTTGTTAAGCTGGGCGATGGTTATGAGCAAAGACAGGTTAAAGGTATCAACCCGTTACTTGATAGCTACACCCTGGTGTTTAAGGGCAGTAGCGCCGGATGTGGTGATGGTGAAAACGTAGCAATCCAGGCGGAAGCATTCTTGAGGGCGCGCGGCGCGGTCGAGGCTTTTTACTGGTCGCCGTCGATGGATAACGTGCAAAGGCTTTTTGTTTGCCGTAGCTGGAGCATGACTAAAGACGGTCCGCTATACACGCTAAATGCAACATTTGAGCAAGTTATTAATTAGGGGGGGATATGCCTTATTTTTGTGTAGTGGAGCGCACTGGCGCTTTTACATTGTTCGCCGACTATGAAATTAATGATCTTACTGTCCGGGCTGATAACGGTGAGACGTGGTATCTTCATGATATGGGTGATGGATATATCGGCTGTACGACTTGGGATGGCAAAGAAGTAGCATTTCTATCCTACGATTAAAAAACCCCCCGCCACGGCGGGGTTTATAGTGTCGATAGCAGAATGCATAACAATCCAATAATGATAATGATCATTTCCAGAACGTAATGTTCGCACATCTCATAACGCCCCCTTCAAATATGTCAATCCCTTATCAGTGACGAATGAATGATTAACCTTGTTTTCATCCGTCATGATGATGAATAACTTTTCCTGCAAGTATTTTGCTTTCGGGTACAGCGTTAAGCAGACCTGGTATAAAATCCCGCGCTCAATCAGCAAATCAATAAATTCGTGTTCATGATAACCGACGAGGCGGGCGGCCTGTTTCAACGTGTACACATAATCACCGTGATTGCGCCGCCCCATGTTGTCGCCTTATTTATCGAACGCAGACAAATTGTCGATACAGAAATCTTTTGCCGCTTTTTCGTATTCGCGTTTTGCTTGCGGATCGTCTGCCGGGAAACCTTTTGCGTGTATTTCACCAGGGCAAGACTGATCCATAGAATCAGCAAATTCAACATTGACGTTAAAGTTAATATCTTTCGGATTCATGTTTTCCACCTCATCAATTATCTGCACCGGATTAGCGGCATATTTCACTGGATGGCCTAAACTACATTCAAGAATCCTGCCTTCTTCCAGGGCTGCCTCTTCGCTATCAAATAATCCGAAACACTCCTTGCAACCACTTAACCACACATCAAGACTATATTTTTGCATTTCGTTAACCTCTCATTTGACAGGTTCGATTCTGTACCCCAAAACGCGTTCGTCTTCAGCGAGTAATAGCGCGTCAGTCAGTGCCTCGCCTTCGTCTTTATACAGAGCTACAGTCATTTCCCTGCCACCTGACAGGAATACCTTCAACCTCCACACCTTATCAGCCATCTCACACCTCCGCGCCATTTTGTTAACTGTGCTTCCGTTTGAGTAAAATATACATATTGTATAAACCGCGATCAATCCATTTTGGTATGATTTAGCGTGACGCAGATCACAAAATCAGAAGGTGAGAAAATGCGCAATATACCTACAGAGATGATTATTGATTCCGTGGACGCTGGTGTGGGCGCGGTGATTGACTTGTTCGAACTGGACTTGTCGCCCCTGGGTGGCGAGGTTATCCGCTTCCATTCCGGCGCGAATGGCTATTACGGCCCGGTTATCTGGAAGGGATTAACTTACAACAGCTACCCGATCGAGGCTACTGGCTTCGAAATGAAAAACGAGGGCGTTTATTCGCGGCCTCAAATGGTTGTAGCTAATATCGGCGGGCTAATCACAGGGATGAATAACGACTTCAACGACCTGCGAGGAATGAAGGTTACGCGCCGCCAGGTGGAAGTAAAATACCTGGACGCCGTTAACTTCCCAAACGGCAATCCAGACGCAGATCCATCTATTGAGGCTGTATCTTTTTACGTCGTGGAGGCCATGAGCGAGGAAACAGCGGATCAGGTGCAATATGAGCTGTCAACGCCAATTGATGCTGATAAGGCCGTTATCCCTGGGCGCACCATCCTTGCTGACGTTTGCCAGTGGCAATACAGAGGCGACGGGTGTATGTACGCTGGCGGACCAGTAGCAAACGATAAAGACGAGCCGACAAGCGATCCTAAAGCCGACAGATGCAGCCACCGTCTAAGCGGTTGTCGTTTGCGTTTCCCGCGTCCAAATCCGTTACCGATTTCCTGTTTCCCTGGTTCCAGCAAGGTAGGTTAATCATGGTAATGGAAGACAAAATGTTGCGTTATGCCGCCGCGCATCCGTTTGAAGAAGTTTGCGGACTGGTAATAGATAACGAATATTTTTACCCGTGCACTAACGTGTCTGAAACGCCCTACAACAGCTTCAAAATTTCGCCGGACGATTACATCAAAGCGGACGAATTGGGCGTTATAACCGCCGTTTTCCACTCCCACGTTGGTGATATTCCTGTATTGTCAGCGCGGGATCGACAGCAACAGGTTATTTCCGGGCTACCCTGGTTTTTATATTCCGGCGGCAAGATCAGGAAATTCCGTCCGGTTGCGCACCTGCTAGGCCGTAAATTCGTACACGGAACGACAGACTGTTACGCGCTTTTCCGCGACGCATATCACCTTTGTGGCGTGGATCTGCCTGACTTTGAGCGCCACGATGGGTGGTGGCTGCGTGGTGAAAACCTGTACATAAAAAACCTGCCACTAAACGGGTTTTTCATGGTTGATGCGCAAAGCATTCAGCCTGGTGACGTGATTATTCGCCAGCCGTTCAAGGGCGCTGCCCCATGCCACGCGATGATTTACCTGGGCGATAACACTGTTTTGCATCATGACAATGCCGGACTGCTAAGCCGCCGCGAGCAAATGCGGCCCGCGTATGTTCGACAAACGCATTCAATATGGAGATCTGACAAATGCTCAAATTTAGATTTACGGGCAATCTTCGAAGATATTACGGCAAAGTGTGTTTAAACGTTGATACGCCAGCGCAAGGACTTAGCCTATTGACCGCGCAGGATCAGGAGTTCAAGAAGGCTTTTTTAAATACACCTTTGCGCTTACGAATTGCCGGAAAAGATTATGACGAAAAGAACGCGCCCGCAGCAGTTAACAGTAAATACCCTGACGGAACAACCATCATTATTGCCCCAGTAGTTGAAGGTGGTATTGCGGGGATTGGTGTTGTGGGTTGGATCTTGATTGGTGTTTCAGTGGTTAGCGTTGCGTTTTCAATCTTTATGTCTCGCAACATGAAGGTAAAAACATCATCAGAAAGCGCGCAGGATAACACCATAACTAATAACACTTACACCAGCATAGAAAACAGGGTAGGACAGGGTAGACCAGTGCCGATTCTACTTGGCGAAATGAAAGTAGGTTCAAACGTCGGATCGTTAGGCATAGACACAACAAACAATAAAGACGCCTTAGACGTTGTAAGTTAATAGGAGGATTAACCATGAGTAGCGGCGGCGGTAAAGCAAAAACACCGACTTTAATTAATGATAATCTATACCATAAACAATTTTATCGTGTACTGGATATTATTTCGGAAGGTCCTATTTATGGACCTGTAAATACAAAAGCACCATTAAATAGCGTGATGCTTAATGACACGCCTGTAACTGACGCGAACGGCAATACAAGTGTCCCTGGTGTTAGCGTGGCGTGGCGTAACGGCACGTTAGATCAATCACCTATTAACGGTTTTAACGCCATTGAATCAACCGTTATTGTTAACGCTCAGGTGAAACACGATACCCCAATAATCAGGACTGTATCAGATCCTAACGTTACGCGCGTTCGCCTGAATATCGGCGTCGATTCACTTGTACAATCTGACGAGCAAAGCAATCAACATAACACATCGGTTATGATGATGATTGATGTCAAGCCTTCATCTTCTTCTACGTGGACGCTTGTTAAAGACGTAACTATAGGCCCGGGTAAGATCAGCGGAGAATATCTTGAAGCGCATATTATCAATGCACCAGATGAAAAGCCGTTTGATATTCGCGTTCGCCGTGTAACGGCCGATAGCACAAGCGATCTATTGCAGAATGATACGAGATGGAGTAGTTACAGCGAAATAATCGACGATAATTTGTCATATCCCCACACAGCTGTAGCTGGCGCGGTTATTGATCATGATCAGTACACTGACACGCCTACCCGCACTTATCACCTGCGCGGGCTGATTGTTGACGTTCCTGATAACTATAACCCGGAAACGCGCACTTATTCCGGTTTGTGGCTTGGCGGCTTCAAGAAGGCGTACACCAATAACCCCGCGTGGATCTTCCGTTACCTGGTTAAAAACGAGCGTTTCGGTCTTGCCCGCCATGCTGGCTATATTGACGTTGACGACGGCGCATTATATACGCTCTCCCGATACTGCGACCAGTTGGTTGATGATGGTTACGGTGGCCTTGAGCCTCGCATGACGCTTAATGCTTACATTACAGAGCAAATGAGCGCCCGCGATTTACTGGACAATATCGCCGGGATGTTCCGAGGCATCGCGTTATGGGACGGACAACGCCTTACCGTGATGATTGATGCGCCACAAGACCCGATCGCCACCATCACAAACGCAAACGTCGTTGATGGTGCGTTCACTCGTTCAAGTATCGCCCGAGCAGAATGCTACAACGCCGTGATTGTATCATGGACTGACCCGGAAAACGGCTGGGAGCAATCAAAAGAGTATGTGGCAGATGATGAGCTAATCGCCCGTGATGGTTATAACGAAACTACGTTGGAGGCGTTCGGGTGCACTTCACGCGGGCAAGCGCACCGCGCGGGTAAATGGCTGATAGAAACAGCAAAACGCGAGCCGTCAAAATTCACGTTTAAAATGGCCCGTGATGCGATTCACTTTACGCCAGGGGATATAATCGAGATCCTCGACAATAACCGCGCAGGCGCGCGTTTAGGCGGTCGTATCGTGGCGAACAATGGGAAAGTGATAACGGTCGATAAGGTCGATTCAGAATACATTGCAGCAGGCGACACCATCAGTTTACTTGATGGCGATGGCAAATTTAAAAAACATCAGATCACTGGTGTTAACGGGAACAAAATCACACTGGCAGCAGCCCCGGCATGGATTCGGAACGGTACTGTTTTTGCTGTATCAACCGAATCTGCAAAACCCGTTTTATGTCGAATCATCAGCGTAGCAGAAACTGAAAACAACAGCGTGTACACCATCGAAGCCGCGCAACATGACCCGAAAAAACAAGCAGTAGTCGATGAAGGAGCGATATTTGAAATCAACAACGACACGCTTAATCACTTCCGCGTGCCGAACATTGAAAATCTGAAGGTTGTAAACATTGGATCTGAAACGGTTCAATGCCGCGCAACATGGGAGACACAGACAACAACACATCGCATGACATTTGAGATCCGCATATATAACGCCGATGGTGCGGTGGTTAGAAGCTACGAAACAACGAAATACAGTTATGATTTTTATGGCATCGACTCTGGCGCGTATTCGTTAGGCGTTCGCGGAAGAAATGACACTGGCATGAAGGGTGCAGAAAGCATAGTAGATCTTGTTATCGGTGCGCCAGCCTCGCCAATAGGCGTTAACTGGGTTCCAGGTGTATTTCAGGCTACAGTGTACCCGATAAGCAAGACGACGCTAACAACTGATACAGCGTATGAATTCTACTATGCAGGTGAAAACCAGATTACGGATCCTGCAAAAATAACCACGTCTGCGCAGTTTACCGGGCGCGGGTATCAGTGGACGTTTGGCGGCATGAATACAGGCCACACTTATTACGTTTATGTGCGCACGCGTAACGCTTTTGGCGTGTCTGACTTTGTGGAAGCATCAGGTAAGCCGACAGAAAATTTTGATGAAATTAGCGATTACGTCACCAAAGACGTGATGAATTCAGAACAATTTAAGGGAATGGTAAGTGATATTAAGGATCTTGGTGATCGCGCTGATATTATAGAAAGCGCAACCGCCGACCTTAAAACAGCTACAGACGGCCTTAAAGCTGATACAGATACACTTAAAAAAGACACCGAAGACCTCTATAAAAAAGTCGAAGAAAACGCAGATGGAATAGGCAAACATGAGGTAAGAATAGACTCATTAGAGGTATCAAACGAAAACGTTAACAATGAACTGGCACAGACAAAAGCAAGTCTACAAAACGCTTCTCTAGCCCTGATCAACAACTCACTTGCTCAAACTAACACGCGCGTTACTCTTACCGCTCAATATAAGAAAGGGCGCAACGAAACGAAAGCGCAGATTGACCGCATAGACAACGTTATCGCAGAGGAGAAAAAAGCGACAGCGGAATCACTGGAAACCATTACAGCAGAAATGAACGCAATGGACTCCAGCATCAAAGGGGAAATCGCCCGCGTTGACAAAGCAATCGCAACCGAAACGCAGGCAAGAAGCGACGCAATAACAGAGGTTAAAGCTGATTTAACCACGCTTGAAAATAGCACAAACGCCAGTGTTAGACGCCTTGATCAAGCTATCGCTGACGAATCAAGCGCGCGCGCCCAGGCAATATCAGGCATCAGTGCGGAGCTTGGTCTTGTTAAAAGTGATGTTGATAAAAACAGCGACAAGATAGAGCAGGCGAAAGCAAGTCTGCAAAACGCCTCGATTGCACTTATCAACAACTCAATAGCGCAAAGCAAGATGGGCACTGTTATTGAGGCGAAATACAGGAAAGGACAGACAAAAACAAAAGCGGAAATAGCAAGGATCGACACAGCAATAGCAGACGAAACACAGGCCCGCGCGGAGGCTATAGCATCACTTGAAGCCAATATTAATGAAAACATTTCAGCAAAAATAACAGATATATCAACGGCGCTAGCTACTCACGAGGCATCAAGTGCTGAAAAATTTGTCAAAATATCGGCATCTTTCGACGATGTAAACTCAAGCATCACGGAATGGTCGCAGGCCATGTCAACGGCAGATGAGGCGTTATCGACAAAAATTGATCAACTGAAAGTGACCGTTAACGGAAACACAACAGCGATCGAGACAACATCGAAAGCGTTAACCGATTTTAAAGGTAACGTTGATGCGTCATATTCAATCAAGATTGCCACTGATAACAACGGTATGAAATACGCAACAGGAATGTCACTTGGCCTAACTGGCAGCGGTACTGATGTTCAATCGCAGTGCATTTTCCTTGTTGACCGATTCGTGTTAATGACTGCCGCAAACGGCACATATCAGACACCTTTCTATGTCACTAACGGCGCAATGTATGTGCGCGAAGCGTTTATTAAAGACGGTTCAATCGACAATGCAAAAATAGGCAATGTCATAACGTCATACAATTGGAACGGTAGCGATCAAGGTTGGGCAATAGTTAAAGATGGCTGGGCTACATTTAACAACGTTACAGTACGCGGCACGGTATACGCTAATTCTGGTGTGTTTAACGGTGCTGTTTACGCGACTGACGGTAAATTCAGAGGCACTGTAGAAGCTACATCCTTTGTTGGTGACGTTGCGAGTATGTCAGTAATTCCAGAGGCAACATTCCCTGCGCAATCAGGGTCAGGTAGCAGGAGTGTAACCAAAAATTATTGGGATTCATCATCATCCGCTTTATCGAAAACGGTTTATGTAATGATACCTTATAACCTTGCTTACTATATATATAACCAGTCTGGACGCATTAACGTAACCATAAACATTAACGGAAATTCAAAGACTATAGACATAGAAAGGGCGGCATCAACGCCCCACAAGTCAGACGTTGCCGTTCATTGTGTTTCAGGTATTACATCTCAGCATGTTTCCGTAACTGTTACAGAAAACTACACAAATACATCATCAGCGGCAATAAGGAGACCAGGCCTAGTCCTTGTCACAAGAAGCTCAGGATCGTGGTCATAAAAATAACCCCGCTTTGCGCGGGGTTTTCTTTTAGTAGTTAGCTACACAATTCGACGGGCTACCGATGCGGCGCATATTGTGATCTAGTTCATGACACCATTGACCAGTATATGGAAGTTTTTCAGTGTCATAGACAAGATGACCATTAGCATCATAGACAATTTCTTGAGGAATTACTCCGCTATTTGGCAGGTTGTGCAATGCAGCATCTTTGTCAACAGCACAACCAGTAAGAGCAACAGCCGCAGCGAATAATACCACTTTGAGCATGTTTTTCATTTTTGAATCCCCATTCTCGTTAGCTCGCCAGGTTCATCCGGTGGCTTAAATATCCGACAAAACAACATTTCGTATATTGATATAAATCAATAAATACATTTTGTATAAGCCAGAAATGTAACACAGATCACAAAATGGTAAAATTACCAGGTTAATTAACATAATGGAGTCATTGCGATGATTTACACAACAGGCACGATAGCCGTTAGCGGAAAAACAGTTACCGGAACGGGGACTGAATTCAATGCCGCATTATCTCTGATCAGGGTCGGTTGCACCCTTATTGCCATTAGCAATCCGGTGCAGATTTTCTCAATCACAGAGGTAAAAAGCGCAACAAGTTTATCAGTAACACCTGCGGCAAGTCCGAATATTCCTGCTGGAACTAAATTTAGTATCCTGCTTTCAGATTCGATCTCTGTGGATGGTCTTGCTCAGGATGTTGCAGAAACACTGCGTTACTATCAGGGCAAGGAATCAGAAATAGCTGACGCCGTCGAATTTTTCAGCGACAACAAAGATGTGATTTCAGCCTCAAAATTAGCGTCACAATCAGCTACCACTGCAACCAACGCTGCAACAACAGCGACAAGCGCCGCCGATTCAGCTAAGACATACAGAGACGAGGCCCACGAATACGCTAATCAGACAGCGCAGCCTTACGCGTATGTTTTGCAGCCGCTGCCGGACGTATGGATACCGTTTAACGACTCTCTCGACATGATTACCGGGTTTTCCCCTTCCTATAAAAAGATTGTTATTGGTGAAGAAGAAACAACAGTACCAGGTGACAAGATCGTTAAATTTAAACGCGCGTCAAAAGCAACTTATATAAACAAATCCGGTGTGTTTAAGGAAGCAGCCATTGACGAACCACGTTTTGAACGAGAAGGGCTGCTGATTGAAGGGACCAGAACTAACCACATTATAAACGGTAACACTCCATCAAGCTGGGGGAGATCGCCGTCAGTTACGACAACTGCAAACACGGATGCCTTCGGCTTCCTGTACGGTAAGTTCGTGATCGGGGACGATGATGTGGGAAAAACTACGGCGTTAAACATGGCTTCCGTAATTGCGGCTAACAGTCTTGATACGTCTGGTGACGAGAAATATGTAACGGCATCATGCCGATTCCGATCCGACAAGGATGTACGTCTGCGCGTGCGTTTTGCAGAGGGTGCGGATCAGGATAGCATGACTTTCTCCGGCGACGCATACATTAAACTTAGCGACTTGTCAGTGTCTAAAACTGGTGGCGCTGCGGAACGTATCACGGTAGAAGTTGAGAGGGACGAGGTCACCGGATGGAATCGCGCGGTGGTGATGCTGCAATCCACCACGGCATTGGTTAACGCACAGTTTCAGATCTCGCCAGTGAGTAGTTATGCTGCCGGGGATTATATCGAACTAACCACACCGCAAGTTGAGCTAGGTATCGGGGCGTCCTCGTATATCATATCCAACACATCACCGACAACCAGGGCAAGTGATATAGCCACGGCTCCGATAAAGAACAACATTTATAATGCACCATTTACTATTCTTTGTGAGGTGCATAAAAATTGGAACAAAACGCCGAGTTCAGCGCCGCGTGTTTTTGACACAGGAGGTCATCAGACTGGCGCGGCTATAATTCTTGCTTTTGGGTCGTCGGCAGAATACGACGGATTTCCTTATTGCGATATTGGCGGGGCAAACAGGCGCGTTAACGAAAAAGCATCACTGCAAAAAATGATTATCGGCATGAGGGTTAAAAGCACCTATGATACATGTTGTGTCAGTAACGGACGCATATCAAGCGAAACAAAAACAACATGGAGATATATATATAACGCAGCAATATTCCGTTTCGGCGGTCAAACAACATCAGGGGAGCGACATCTTTTTGGACATATTAGAAATTTCAGGGTATGGCACAAAGCATTAACCGATGCGCAATTGAGCGAGATTGTTTAAGGTGGTGAATATGAAAGATGTTAGCTTGCAATTTACTGATAAACAGCAATACAACGACATTGTGATTAATAGCGGATGGCTGGACGCCAACTGGTCAACCGTATTTGTTGATGAAATTGGTTTTGTTCCTGTATTCGATGATCCAGAAAGTGAGACACCTGTACTGATTGAGAAAAAAGGCTATTACGTCAACATGCGCATAACTGGTGACGATGTTGATTTGTCGCCGCTGGAAAAATTCATCGTTCCAGATCCAGGCGTCCGCGCGTGGGCTTGATGGTGCGATAGTAACAGCATGGTGATGTTGAAGACATCGCCGCGAAACGAGGCTAACGCCTCGTTTCTTTTTGTGTACCAAATTGTGACCAAATATCAAAAATCAAAAACAAAAATAATGTAATGTGCTGTTTTATAAATGATTATTCGTTGCGCTAATCATTCCAGACAGGACTGGTGAGTA
>2-331
TAACGATTCGTGGTGTTCAATCCCGTTCAGACTCGTTCACGGTTGATAGAAAATATCATTTAAATTCACTAAGTTACATCTCAATCATCATGCTGTGTGTTTAAATTCGTTCAATGGTGTTAATATTCGTTCAGATAAAACTGTGTACCAAATCGTGACCAAAAGAGGTATCAGAATGCTGACGGATACGAAATTACGCGCAATAGCAAACAAGCCATATGACGGCCCGAACGAGATAGCAGATCGCGATGGCTTGTCTGCCAGGATAAGCCCGAAAGGGAAAATTATTTTCCAGTTCCGGTACAGGTTCAACGGTAAGCCCGTAAGGATGAAGATCGGCGATTACGGCAGCATGACGTTGAAAGATGCACGCCACACGGTGGCAGAATACAAAGAACTATTAGCGAAGGGGAAGAATCCAACCGTTTCAGTAAAGCAAGCGATAAATATTGAGCGTGGCAAATTAACAATAAGCGCCATTGTGAGTGACTATTTATCCCTGCCGAACGTTATTAAGCTGGTTGCATATAATGACGTCAGGAGCGCGCTTAAGCGCCATGTTGTCGATAAATTCGGTGAGTATATTGCCGATGATGTCAGCACTAAACAATGGATGGACATATTCGGCGAGATCACTGCGGCGGGCCACGCGGTTACGGCTGGGCTGATACTCAAGCGAATGAAGATTGTTGTGAACAGCGCTATCCGGCGCGGGCTAATGACCAGTACAGCGATAAACAATATCAGGGTTGTTGACGTAGGCGAAAATTATGCGGTTGGCGAGCGTTATTTATCGTGCGATGAAATAGGCCATTTCTGGCGAACGGTGGATGATTCGCAGATCTACCGTCAGAACAAGATAGCATTAAAGCTATTATTGCTAACCGGGTGCAGGGTGGGGGAGTTGCAGAAAATGAGAAGGGAACACCTCGACCTGGACAACGGAGTATGGACCGTCCCGGCGGCGGTGGCGAAGACAAGAAGTGAAATCAGGCGTGGATTATCAGATTTGTCGATAAAAATGCTCAGGGAGGTATTATCCTCCCATGAGTATGATTATGTGTTCCCGCCAGTGATTAACGGAGGGAACAGACCAGTAAACGCATCAGTGATAAAAGTAGCTGCAATCTTCGTGCGTAAAAGGATGGGAGGCAAATCATGGTCCTGTCACGACCTCCGCAGGACGTGCCGTACACACCTTTCAGCTATAGGTGTTCCGGTACATATCGCGGAAAAGGTATTAGGCCATTCACTCAGGGGAATACTGGCAGTGTACGACAAATATGATTATCTTGATGAACAAAAGGAGGCGTTAAATAAATTTGCGGATTACGTCTTATCCCTGGCTGGCGTTAATCCGATCTTATCAAAGAACCGCATCACCTCCTGATAGCGGTACATGACGCCCCGCCCGGTCCCCAACACATCAACAGGGTCCGGGAATGGAGTTCCGTTTTCCTCCCACTTTTTACGCCATGAATAGAACGTTCCCCTGCTAATTCCCCCAAGCATACGGCAGATGGCAGGGCGACTAAGAAGAATTGTTGCCGTCTTATCCATTATCTTTTCCCCGTGTATTCAACGTGTCCGATACATCCATCAATAATTGCTTGCGCCATATTGCGATAATCGCACGTAAAATCGTTGTCACGTTTAAAGTCAATCTCTTTTGCCGCGTCTTCACCCATGACCTTAGTTGCAAGTGCGAACGCTATTTCAGCAAGCGCCTTTTCTTTCGGGTCAATGTGAATGCGGTAAGAGTATTGTTTCCATGCGATTGCTGTTTCAATATCTGATACTAATTTACTGTGAGCGATAGCCCAATTATCACCAAGATATAAAAACTTGACGACATCAAGAATCGTTCCGCTGGTTACACCCATACAATCAAGCCACACATTAACAGGAGGTTTATCACCTGCGGCCCATTCCGTTTTTTCTGGTTGTGTTTCGCAGTCACGTCGTTCATCTTCGATTAATTCATCAATGATCTCACTTTCTTTATTCATGCCGTCATCATCCTTATTAGATAAATTAGCGTATTTATCAAATTTCCAGCTTGCAGCCATAACCGAATAAGTACCGCCATCCGCGCGAACACCCAATAAATAGTATGATCCAAAATTATATTCTGTGCGGCATGTTGTTACCTCAAACGATGGGTAACACTCAGGGTTAGTGCGATGGATAATCACGCCAATTACTTTAAGTTTATTCATTTGCTTATCCTCAATTACGCCACAGTTACATTGTCAACTTTGATAAAATATTCAGGGTGATTTTCTATTTCGTGCTGAAAGTGCGCGTGACACAATCGCCACTCCCGCGCCTGGTTGTGAAAGTAATAAACGTATTCGCCATCAATCTTATACAAAATTCCAGTAGGTTTAGCCATGTAATAACGCTCCATTATTGCCCCCAGCGTTTTATAAATTCCTCGTTTAATTTCGTATCACCAGACCATTGAACATTATGTTCAGCGCCGAACGAGTAGATCAGTTCGATTAATTCGCTAAATTCTGCTTTACTCATCCGGCTGGTTGACGTTCCCAGCACAACAAAGCCGGATTTATCCAGATTAGGGACAACGCCATATTTCTTAAGCCCGGCAGTGAATACCGCCTTCCAGTCTTCAGGTGACAGCTTCCTGCCGTACCAGTTAACTTGATCGCTAACGTCTGTCAGTAACGCCCAAAGCAACGCGTTTTGACTCAGCGAGCGCGTTTTCTCCTGGATGGTGATTATCAGCGGGCTTTTATCATCAGGCTGGATTTCCCTTATCTGCCTGATAGCGTTTTCTTTTACGGCGTCGTTTACTATTTCAAATCTAATTTGCCGCATTATTTCTTTTTGCCTTATTTTTCGCTTTATATTCCTGCCAACTTTCCCAGCGCGCTTTTATAATTGCATCAAGACTTACCAATCTCGAAGAAGTCATAAAAGCGCCTTTTAAATATTTTATATCAACCGTGACAGGCTTATCAGGATCGTCACCGCGCATGTATTCCGCAATCGTACTCAAATCCTCCACGGTTAAATCCAATTCCCTATTCATAATCACCCCTTACACAATCCGCATTGTGTTTCGTAGTTCACCGCGCAACGCCAGCAACGCGTAACGAATTGGCACAAAAACCCGGTTAAATTTTACGTGCCTGTATTTGCGCATTAGTGGAGGCGTATAAACCATCGCACCGCAAGAATTGCATGGAAATTTAAAGTGAGATTCGTCAATGAATGTTTCAACTGAATAAAAAATTACACGTCTCATAATTCTAACCCCGCTTCACCGTTAAGTTTTTCGATCTCAAATACTGGTTTATCAGGAAGCAGCCCGTTATTTTTACGGTATTCGTTTAATAAGTTACTAAAATTAAATGCGATAACATTTGAATAACCATAAAAACGCGCGTTTCTGAAAAAATATTTACCGTCAAACTTATTAACAGTTAATAGGTTCTCACTTCCTAACATCCGCAATATTCTCCCGACCTTTCCTTTGTTTATATTAATATTCAATTCATTTTTAACATCTTCCGCTGAAAAATACCCGCTACTATTTGAAAACAAAGGGATTATATCCCTTATCGCCATTTCTCTTACTGACTTCAAGCAATATGATAATCTTTTACTATTTAGATCTACTTTGATAATAACGCCATCAGAAACTAAAGCATCCAAAGCGCAAATTATTTCACCTTCCGGCCCAGGAATAGATTTAACTATCGTTCCCTCACCTGAAATAACAGCGTCATTTAAAAAATCAATTATTTGTTGTTGGTATGAAGTTTTCATTTTCAGCCTCGCTTTAAACGCGATAACAGCCACCAGAAAGCGGTAAACTTTCTGGTAAGCCGTTTGCTCATATTGATTAAAAGGATGCGTTATTCTGGTTGTTTCGTTGGTTAAATCTGCTTGTACGATGATTCATAGACTGAATACACGCCGCAGCCGCGCGGGCCTGGTCGCATGGTAAGATATTGCCGTTGTCATCAAACCGCTGGTAAACAGTGCCAGATTTGCCGTGACGGTTTTTAGATACAATGATTTCCATATATTCGCGGGCTACAGACTGCTCATCGTAGTAGCCATCGCGGTATACCATGATTATCCTGTCAGCGTCCTGCTCAAGATTACCGGAATTGCGCAGATCAGAATTGTTAGGACGCTTGTTCGGTCGTTCCTCAACGCGGCGGGATAATTGCGCCAGCGCCAACACCGGTACGCGCAATTCTTTCGCCATCATCTTCAACGACCATGATAATTGCCCTACGGCGAGATCATGACGTTCAGCCTTAGCCAGCTTCATCAACCCGATGTAGTCAATCATTACCATACCCAGGTTGGGATGCTCCTGTTTCATCCGTTCCGTTGTGGCGCGTATTTCCTCAACCGTTAACTGCGATGCGTCAACGATCCACACGTCAAGATTAGCAAGTGCGCTCATACCCTGACCAACATGCGCCCACCCCTCATCATCAAGTTTTACCGGATTACGCAGACAGTCGGTTGATAAATTACCAGCGCCAGCTATAGCGCGTTCAGTCATCTGATCGAGTGACATTTCAAGCGTGAAGAACAAAACGCCAACCCGCTGATCCTTGCTGCCAGGGTAAGGGCGTTCAGCAGCAGCGCGGGCAATTGCCAGCGCCAACGCAGATTTACCAGACCCAGGGCGCCCGGCGAGAAGCACCAGATCAGTAGCGTTAATGCCGCCTAACATTTCGTCGAGTGGTTCTATCCCTGTTTTGATGTTGTCAGAATTGACACCGCATTCCATGCGTTTGCTTAACACCTCCGTGTATTCCTGTACCGCATCGCGCAACAACACCGGAATGATCTTGTCTTTCGTTACCTTCAATTTTGAATACCGGGAATCAAAGTCTTTCATCGTCTCTTTGACGACCTCAAGCGTCCCCGTTTCCAGTTTGTAGCGCATATCGTCGATGAGTTCCAACATCTGCCGCCGCTGGTGCTCTTCACGTAGTAGCTGTGCGTATCCCTTCAGGTTGGCAGCAGACGGGCACGATCGCGCCGTTTGCATTAGCGGTACAAAGTTTTCATTGCCAATCTCATCGCCAACCAATAACGCGTCGATAAGATTTCTGTTTCTGGCTTGCGCCCGGATAACTTCAAACGCACGTTTATACAGCGGAATCGTGAACACTTCAGGATCAAGAGTGGCGAGAACATCTTGTGCGTTAGGAGTTAGGCCGCCTAACAGCAGCCCGCCGATAACTGACGCTTCACGTTCCTGCCGTAGTGAGTTCATTTGCTCAGTTACCATTATGTCATTACCTCCGGTTTACAAAATGGAGTATTCAGGGTAATAAACAAAGCGCCCGATCTCCCCATGATCCTGGCTGTAAATAATCACCGCCGCCATACGACGTGACCGCCAGCCGCCATTAGTTGAGTAAGCGTCTTTACCGGCTAACGTGCCGTGATACTCAACAACGCCCAACGATGATTCAATCAGCCGTTGATGATGCCAGTGCCCGCAGTGGGCGTAAACAGCAACTGACTTCCCGAAATCATCCCGCCAGTCAGAGATGCAAGCAGCCAATAAATTCTCTGGCTTTTTGATAGTGTGCCCGTGGTGGTAAGCAAGAAATGTTTTACCGTACTGCGTGTGGTGGACGATAGCAGGTGACACATCAACCGTCACGCGCGGTTCATCTTCGTAAAAAGCCGCCAGCGCCGCACGTAGCCAAATCATACCAGACTGATCGTGATTGCCTGATAACACCTGGATTTCAACATCCTTATGATTTAACAACATTTTACCTACCGCCCGCCGGACAGACCGGATCGCCACATAAACAAGTTTTGCGTAGCGACTATCTTGATCAAGAATGTGCCCACTTATTGGCGTCACCGGGACCATACCGTCAGAATGAAGCAGATCGCCACCGAGGAGCAGTACGGCTTTTTCAGACATCGGAGCAGCGCCAACAGCGTAGTCAAAGAAGTCATTCAACACGCGCTCAGCGATCCCAGTGTCGTAGCTCTCGCCGCATTCAGCTTTATGAGCAAGCGCCCCGATATGCAGATCAAACACCGGATAAAGGGCTAGGCTTTTTTGAAAATCAATTTCAGGCACTGGCACAGCCTCCGCGCGTGGTATTTCATCCGTGAAAGCGTCGCGGGCCGCTTCCATTAACTGTTCCATTTCGTCGCGGTCACGGGCTGTTTTAATCCAGCGCATGATCACATTGCCATCCTTATCGACGAGCAATGACTCAGCATTGACGCCAAAACCCGGTGCGCGACGCGTGGATATTAAACCGCGTTTCGCCAGTTTTGCGCCTAGCCGCTCGACGTTGCGTTTTGACATGCCATATTTTTCAGCGATCTGCTTGTACGTTAAACCGTTGTTATATTCAGCGATCAATTGCTCATCGCTGATTTTTCTTTGTGACATAGTGTCATTTCCTCACGAATAACAAATTGTATACTTAGTTACAAGTTAAAAGCTCAGTGATCCATACTTGTCCTTTAGCAGTGAATACAGCCTGCTCATATCCATCGTGAGTTACCCTCATTTCACCGTAGCCCTCATCAATAAACCACTGACTGAATACACGGCGGCGACAGCGAAGATCATAAACACCAACCGCCGAAAGTTTTCTGTTTAATTTTACGGCTGACATTCCCAGCGGTTTAGCTACCTCTGAAGCCGTGCGGTGCATATCGTTTTTGACTATCGCGTCACATACAGCAGCTTTTGGCGCAAGCTGTTTGTTAACCAGTGTAAGCCGTTCATTTTCTTGCTTAACTAATAATTTTTGCTCTACCTCATCCGCCCATGCGCGGGCTGCCGCAACCGGATCAGTGAAATCCGGCAAAGCTAGTTTGTGTTGCGCCTCCTCCAACTCTTTAACGCGTTTAATTACCTTCATGCGTTGCTTAACGTCATAGCCAGTGATCAAGCACATTGTTAGCTCTTTATTTAGCAAAACCTCATCAATGACGTTGCGACCGTTGTAGTGCTTGTACTTAAACAAAAACCCTATAAATTCATAATCCTGCATTTTTGCAGGATAAAAATCATGCTCAGTAAACCCTAAATCGATCAGCATGTTTTTAATATCACGCACAACCACAGAAGAATGATCCTTGCCTGTTGCTTCTGCTATTTCACGCGATGAAATTATTAATACTTCGCTATCGACATCAAAAACCATTAAATCAGACATTGTATTTTCTCCGTAAAACGCTCTACAACGCAAAATTCCACCGCGTAACCCGTTTGCACAGGTTGCAGTGTCTTATTGCGTTATAGTCGCTCTCAGGTGGCTAATTTTTGATTTACAGAATGGTGGGTAGGTTATGGATTGACTAGAAGGAACAAACCGCCGAACAAAGCGACGTTAACAGCGATTGCCGCAGCGATGGCAAAGACCAGGGCAAAAACGTGTTTACCGTCCATTTTTGAAATCCTCTCTGTAACGCTCTATAACGAGCTAATCGCAAAAAGGTAAGCAAGTGTAGCACCACATGCGATTTATCTCGCTGGCGAGCTTGTTTTGCGGGTTATTTTGGGTTTTTGTGGATCGTGGTTGGTCAAAGAGCGCCTGCGCGTGTATCGCGTAGCGTTTTTGGTTTAAGCAGGAAATCAAGTGTCGCTGTGAAGCCATCGCCGAAGTAAAAGTCTGAAGCCTTGCTCTTGAATGCTTCAAAGTAGGCGATAAATCCGTTAATGCTTTTGTCTTTCAGGTAGTCAGTGAACGCATATATTTTACGTTCAAGATCCCGATCCAGTTCAGCAGGTGGCAACAGGCCATCAAACGTGATGTTAAACTCATTTACCACATCGGCAGCGTTTACAGTAACTGACAGATTGCGCCATTGTTCAGCATCAGCAAGATACCCGTCAAATTTAGTTACCCGGCAAATGTTGATAGGTTTAGGTGTTCCGCCACGGCTACGCCATTGCGTTAAAGCCCACTCAATCACTAATGTGATCTCATCCTCCGTATACGCTTTACGTGTTTTTGTTTCTGTCAGTAGTTCGATGAATGGCTTAGCATCACGACATTTGCATCCAGCCTTGTCGTTGTAGAAGGCTAAGCAACGATAAGCCGCCTCGCTTACCTGGAAATCACCGTCCTGATTGACTTCTTTTCTTTTTATATTTTTCTTTTCTTCTTCTCTTTCTTCTTCTACTTCTAATTCTAATTCATGACCCTTTCCTGACCCGGTCATGACCCTATCATGACCTTTTTGTGTTGGATTGATTAACTTTTCTAATTTTAATTGCTCCTTCGCTGTGTTTATGGCTGCCCTGTATGCGCTTTTAGAAGTCATTGATTGGTCCAGCCTTTTCAATAACTTTAAACAAGTTATGTGGCCTTGAGAACATTCAAACAAACCAATTTCGATGAAGTATTTCATCATTTCTTCTATACGTTTTTCAGTCGATCCGACGTTTCGCGCAATGATTCTCGCGTCATGTCGTAGGTCAAAAGTTAGATTGTGCTGATCTACGTCATAAGTTATTAGTTCGAGGCAATACCAATAAAGCCCGTACCCTTCCAGGCCATAATCAAGCAAGACGTTTTGAAGTTTTTCATCGCGGTTCGCATCGCTATCATGCTTAAACCACTTCATAGATCATTCCTCCGGTAACATCACTACATAGACATCACTGAACGCATCAAGACGACAAACAAACCCTTTATGCATTAACGCGGCGAAGGCATCATGTACCGTATGAACAGGAAGTTCACACATTTTTGCAATTTCTTGTCGTGATACCATGACGTGACGGCGGTTATCTGCCTTTTCAGCCAGAGCCATTAAGACCAGTTTTTGAATCGGGCTGTTAAGTTTTACTTTCCATACTTCGCTAATCATGTTCATGCTCATTGTATTTTCTCCTATGGTTAAAATGAACGCGCGGGCGGGCATCCCATTAGCATTAGATAGCAGTGACTGACCGCTCAACAGATCCCGCCGTTGCGTGATATTTGTTTTTCGCTTCGCAGCGACACCGGATTTTTAAAGAGCTTAAGGTATGTGCCTTTTTGTGCCTTCCGTTATCTTTTTCCTTGCGTCTTTGCAAGTATGGCCTTACCTTGTCTGCAAGTTTACAAAATGGAATTTTAAGATCAAGGCTTAAAATACACGTTTTGTGACTTGCATCAAACTTTTTGAGGTTATAGGGTAGCGACATGAAAACAAAATGGTATGACTTAGCAAAGCAGCTCATGCGGGCGCAGGGCATGAGTCAGGATTCACTCGCAGATCTCATGGGGATAACTAAAGGCGGCCTGTCACACTGGCTGAACGGTCGCCGCGAGCCAAATCTTGAAGATATTGCGCGGATTATGCGGGCGCTTGGTCGTCGGCAGTTCACTGTTACACATGATGGTATGGTCATTGATGATTCTGTTTCTAATACACTTCAGGCCGCACCGCCGCGTGATTTAGGTAGTTACCCGGTTATTGACTGGAAGGATACAGTAAACAATATGGATGACACAAGGCGATCAGCATTACCACACGTTACGACTAGCGTTATTTGTTCAGATGATAGTTACTGGCTGGTTGCCAAAGGTGAATCAATGAACGCGCCGCAGGGGTTGAGCATCCCGGCGGGGACGATGATACTCGTGGACCCGCACGCGCCAGCTATTGACGGCAAACTGGTTATAGCCCAGCTTGAGGAAGGGCAGATACCGACGTTTAAACAGTTGATTATTGATGGAGGTCAAAGGCTTTTACGTTCGCTCAATCCGCTGTATCCGCCAATCCCTATGAATCCAGAATCAAAAATCATAGGCGTGGTAGTTGATGCGAAGATCGTAAACCTGCCATAAACATTAGCCGCCGGATGGCGGCTTTTCTTTGCCATGAAAGCACCAAAACGTAAACAGAAAACGTTATTTATTGTTTAAATATCAATAACATATAAAATGTTTTAAAAAAGTATACAAAATGGATTGACTCGGTGTTTTACGGGGCGTATATTGCGAGTCAAAGGAAGGGCGCAGGTAACAAAAGCGGCTTCCTGGCACTTTAAAAATCAGGCTTAACACCTTGTCAACCGTGGAGTAACTCCCCAATGGGGGACCGAAAGCGGCACTGATAACAAGGCGCATGGGGTGTTTAAAGCGTTACATCCCCCACGAAACCGCACGCAAGGCGACGAGTCAGCTTGCTTGGAGTGAGCAAGGTCACGCCGGGAACGGCGATGATTGCGGGATTAGTTGAAAGATGTTAAGCCGCTCATTAAAAATCTGGTCAGCCGCTGGAAGTGCGGCAATTAACGAAGATGATTTTTTATTAAGTTTCATCAAGGATATACGGAGATCAGATTATGAGCGTTACAATTATGTATGGAAAATGTGATAGCAAAATGAACGCCAGGGAACGCAGAAGGATAAAAAGAGAAAACGAAAGAAAATCATCACCTGCAATTAATAAAACAGACAATGTGGATAAAGCTATTCGATTTGCAAACGAGGAAAGGTGCAAACCAAATAGCATTAAAGAACGTCGCAAAGGATCAGTAAAATGGTATACGGAAAATGAAAGCGGCAGCTACTACCACGCAACGCAACCACGCCATTTAGGGGAGAAACCCCTGGATAAAGTCCGTTACCATTAATACAAAATGTAAACATTCGGAGGTTACATTATGGTTATCGAGGCGCTTCAATTCAAACTTGCGGTAGCGGAAATGCTTCACGATGCCGAAATGTGGAGCGCCGCGAATAAAGCCTTATACATAGTGTTAACAGCGAAGGAGATTAAAGAGTGAAAACAGAGTTACATAAAAAACTGTGGACGATTCAGCAAACGCTGAACGCGCCGAAAAATCAGCGTAATAATTTCGGCGGATACAATTACAGGTCGGCGGAGGATATTTTAGAAGCGGTCAAACCACTGCTTCAAAGTATTACGCTGACTGTAAGTGATGAAATTATCCTGATCGGCAATCGCTATTATGTGAAAGCCACTGCGACACTAAGCGACGGTGAGAATGAGATAGCGGTAACGGCTTACGCCAGGGAGGAAGAAAGCAAGAAGGGAATGGACGCAAGCCAGTTAACAGGAGCAACATCAAGTTACGCGCGTAAATATGCTTTGAACGGATTGTTCTGTATTGACGATGCGCGAGATCCTGATACTGACGCATACGCTAAGCAGACAGGGCAGCAGCCTCGCCAGCAGAAAACCCCACCAAAACAACAACCTAATCAGAAACCACAGCAGCAGAAAGCGCCGCCAAATCCTGATGAGGTGTTAGCGCGTTTCTGTGATGCGGCAGCGAAAGCGCAGGACGCTAACAAGTTACGCGAGATCTTCGGGAAGTGCTGGAAACTACTGCCTAAAGATTCAGAACAGCAACAGAAAGCGAAAGACGTTTATGACATTCGCTTAAAAGAGCTTAACGGGGAGATCGGTTAATGAGCTTAAATTCAATCACACTGGGCGGTAATATCGGGAATGATATGGAAGTTCGCTACACGCAAAACGGAAAAGCGATTGGTAGTTTTCCGTTAGCTGTAACGAATGGCTACGGTGATAATAAGCGGGTAATGTGGATCACTTGCCTGATATTTGGCGAGCGTGCGGAAAAATTAGCGCCACATATCCGTAAGGGTGGAAAAATAGTGGTAAGCGGTCGCCTGGATGTTCGGCAATATGACCGGAACGACGGCACGAAGGGGACTGCGGTAGAAGTGGCGGTTAACGAATTTGAATTCATGAATGTTAACCAACAAGGCCAGCAGCAAGGACAGCAGCAGAAAGCGCCGCCGCAGCAGCAGAATAATAACGGGAATAATCCGCCTCCGATGGACTTTGACGACGATATTCCTTTTTAGAATCAATGTGTTAGCGATGAGTGATTATCTAAAACCGCCACCGCAACCACGAACAAAAGAGCAAGTATTAAAAGAAGCCCGTGATCAAATCGATCGCGGGCTTTTTTTATGCGGCACGGCAGCGGAACGGATGGCAAAAAGATTTAGTGACCTGTACGCAAAACAAATATGGTTCGACAACTGGCAGGCAAGTTTTTACCCACTGCAAAGAAAACCGGATATGCACTGGCCTGAATATGTCGATCCACGTATGCGCAAATATCGCGGGCGTATGGGCCAGGTCATTAACGATTAATGAGGTATCAAATCATGATCGAAGAAAAAGAAGTTGATAAAGAAGTGCCTGACACGGCTGATGACTTTGTTACTTTTGACGGCGGTCTGTATGAGTTCGATACGTCGGCTGGGTTGACGGATAAGTGGCCGCAATTAACAAAAGAGGAGCTTCTAAGCAGAAACAGTTTTGGTAGTGACAAAGAACGGCTGGCTAATAACAAATGGCTTGATAAGTTAATTGCGGAGGGTGGCAAATGAGCTTTGCAAAAATTGCCGCATTGCTTGCGGCTTTATCTATCGCCGTGCTGTATCTCAGCGTATCTCTTTATATCACGGTAGCGATCATTAAACTCATTACTAACATGTGAGGCCAATCATGAAAGTCGGTAAGGATATTGTGACTGTCGCGTTTTGCATTATTTGCTTCCTGTTTGTGGTTGTTTCTTGTGGCGCATTTGCTGCGCTGGTTAGCTTTATTTTCAGAGGATTGCTGTGATGAAAACATGGGATGCAAAGGCTGGTGATCTTGTTGTGTTGCCTGAATATCGTGATGACCCTGGCCTGGTTGTACTGAATAAGATGTATGACGATCTAGAGCGCCCGCTAGTGGTTAAATACCTGGACGGAACAATCATCGAACCGCGCTACTTTGATGATATTGAACTGAAGGCCCGCAATGTTCGCGTTAAGCCGTTCCGGGCTTATGCTGAAAACCACTGGCGGAAATTGTTCGCCGGACTGAATGGGATGTTCGGTGTATGGCTATAAAATTAGTGAAAGTTAAAGATTTAAAAGGCGGCGAAAAGATCCGCACGTGGTATGGGTATAAATTTATTATAGCTGCCTTTTCTTTTGGGCCTGGTGGTCAAGTAACATTATTTGATGAGGAAGATGATGAGGTGGGGCAATGGCATCTTGAACAATATGTTGAGGTGTTAAATGAAAATTAAATTTCATAAAGCGTATGATTCAGTTACTAACAAGTTATCGCTATTTATTGAGTTCGAGCGCAGGATCGTTGTTGTTCCTTATTCGCGTCGCTTCAATGATGCGGCAGGGCGGCGACAGTTCGCGTTAGACATGCTGTTGCGCGGTTGCGGCCTTATGCGCCCGCTATCTGATTTAAAACGGATGATGCCTGGATCGTTCGGTCAGATTGATGAAATTGAAATAAACCAGGAAGAGCTAAAACGGGCGCGTGATTTGTTCCTTTCAAGCGAAGGAAACCCGTTCAATCCAGAAACTGAAATGAAATGGCATCACCCACTATAAAAGGATAAATATCATGAAAGACATCAAAACGGCTTATTCACTCGGCAGCGAAGGCATGTTAATCACTCGCTACACTGAAGATGCAAGTTTTCATGAAGTAGAAATTAAAGATTATCACGAAGTATTAAAAGATATGGAAGCTGGTGCGTATGACGCTGATTTGAATCTGGCGTTACAGATTGTTGATATTGTGATGGACGCGTCGATCCGCGATTATGTGTCTTTAAACGCTGAAGAAAAAACTGCCATAGCTCGTTATGTCTTCTGCCTCGCTTTCGTAAAACGAATGGAAGAAGAATTTGGGCGAGTACCAGTACCGGAAGAGATTGACCCGCTGGCGTTCGGAAGTGCTGTTATTTTCCCGTTAGATGAAAATCATATGGGTAGCGTTGCGCTGTATTCTGTGCGCGGCGTAATGAAAAAAGTATTCGAGGCTAAAGCGTTACAGAAGTGTATTGATGAAGGTCACACAGAGGAAGAAGTAAAGGCGATCATGCCATTATTTTACGGCGAAATGGTTGGCAATAATATGCGCGCAAATGATTTAGGTGTACAGGCAGCTATAGCTATGCTTAATGACGCGCGGAAAGACGCACAGCTAGTGCCTGAACCTGAAAAACGCGTACTTCATTAACATTGTGATTGCGATCACATAAATATACATTTTGTGTTGTGATTGTGAATCCGTTTTGTGAACTGAAGTTAAAAGGTTTACGGCACGGAGGAAGACAAGATGGCCCGCGAATTAATGCTTTGTTGTGTTGAGGGTGGAGTAGGTCACGATGCCTACGTCGCCGGGAAAGGCTATCCAGCCGATGAAGTGCTTTCTAATATGCACTTCCGGGAAAATGAAAGCCGGGTGTCTGTGTGGAAACGGTGCATTGATGGTATTGAGGTTGTAAGCATCGAACGGTATTTAGGCACGTTTGATTACGGTGTTATTGAGGCTTAATTATGGACGACACATTGTTTTATATGTGCTGTTGCTGGGGTTTTATTGCCTTATGCCTGTTTATCAGGTGGTTTATTGAATACCATATGAGGTGATTTATGAAGTGCGTTGGAGAATATAAGTTACCGGACAACGCCAAATTAGCTGGTGTCGGTTATTGCGGATGTTATTACTACAACTCAATCGGTGACATTTACCTAATCTGCATCATTAAAGGCGTTCAGCATTTTCGCTTGATGCCTTGCACATTAAAAGATCTAAAACAGACGGTAAAAATGTATGAAGTATAAACGCTATAAAGAATGGAAAATTCCAGAAGCAGCAACAAAAGCAGCGCCGGGAGATTTTTCTGGCGTTTATTTTTATATGGATGGTAAATGGTATTTCGGCAGCAGGCCGGATCACTATTATCAAGAAATATGCTTGCCTCACGTGTGGGATATTAAGGAACGCGTGCAAGGTGGTGTAATAGACGAGGTTTAAAATGGTTGAGAGCTTTTTTAACTGGTTGGGGGGCGTGGCTTTTGGCTACGCTTTTTGTTTTCCTGGCGGCCCTGACTGTTATCGGTGCTATCATGCTGGGGGCTATGTTTATTACGTGGTCGCTGCCTGAATTTAACGACATTGGGAATATTCTTTTTGCAGCCCGCGCTTTATTGACTGTTAGCGCATTCATTGGTTTTTGCTGGACTGTAGCGCCTGATTGGGGTGATGAATGGTGATCCTATGGCTTTGTTCAATATGTCAGAACTGCAATTTAATGCCGTAAAAGCTGCCGCCCGCGCTGCGCTTTCTGCCTGCAAAGCGGAGGTAGAAAGAAACGGCTACAGCGATAAAGCTACGCGGCTGATATTAGAAAAGCATTATCGCAAGGTCGCCCCACTAATCAGTATTGAGCGTTTTATCTGGTTGGTGGGATATTTGAACAACCGTTGGGGAACGGAACAGGACTATTTCTAGTGGGTGGTCATAATGAAAAATGATTTTGGAGGCAGCAGTACGCCGAAGGAAATTAAAGACCTGTGGCAGACACCTAAACCAGTTTTTAGAGGAATGGATCGTGAGTTTGAATTTGTCGCTGACGTGGCGGCAAACAAGGCAAACGCATTAATCCCGCGATATATAACCGAAGAAATGGACACGCTGCATTATCCGTGGGGAGCGGTGGCAATGCCTGGTGAATATGTCTGGATGAATCCGCCATACTCAAACCCAGGGCCATTCGTTGATAAAGCGGCGCTAGAGCATCAACGAAATCACATTGGTTGCGTGATGTTATTGCCCGCTGACATTTCTGTTAGCTGGTTCATGAACGGCGTTGAGACGGCAAACGAATGCCGATTAATCACGCGCGGGCGGCTGGCTTTTATAAATGCTGCGACTGGTAAGCCAGTTAGCGGAAACAATAAAGGGAGCTTGTTTTTGATCTGGCATCCACGGTGCAGACATGAATGTATTTTCACGCAGATAACACGTAAAGAGCTATATGCAAGAGGTGCAGATAATGACTAGTGCAGCAGATTTATTACGACTTGCAGCGGAAACAATTGAGCAAAGAGGCAAACAAAACGGCTACGACAGAAAAGAGGAAAAATCAGCGCCAAAAATAGCCACTATATACAACGCTAAGAAGGGGAAAAATTTAACCCCACTTGATGTATGGGATCTGTTGATTTGTCTTAAGGAGGCGCGTTTAGAGGCAATTTTGGCTAATGGTTCTGACCCTACTGATACTTTGGTTGACTTAATCAGCTACAGCGCACTAAAAGCGGAGCAAATATTAAATGATCGGGAGAATGAGCAAAAGAAAAATCAGTTCACTGCCGCCAATATTAATGATGGGATGGTAAATGATGGAGTTATAATATCCTGTAATGGCTTATCTCCTTCAGAGATTAACCCTCAATGTCGTTGCGCTACTGATTTGCTTGATTTGAATTTTGGGTATCAGTCAGAAGAGGGATAGCAAAATGGAAAAGGTGGCAATTGACAGGTTACTGGCCTGCGTTTATGTCGCCGTTTTCGTGATCATCAACCTTATTGTTAACCATTGCGGCCCGTGGGTGATTCCGGTCACTACGGTAGCCGCAGTGTGTGTAAATATGATGATCCGCGACTTTCTGTTATATGACGGCGGCCTGAAATGGTCGGCTACAACATGCGCCGCCGCTGGCGCAATCACTGTGCTGATAAATTACGACGCCGGAATGGTGGCGATCGCGTCATTCGTTGCTGTTGTTTCCGGTGCGCTTATTTCTGGCGGCGTTTACCGGGTTTTGCCTGGTGATTTTGATTCGAAACGCTGGCCTGCAAATATAGCTTCAGCCATCGGGGATGCGTTAATTTTCCCGACGCTATCGTTTATGGCGTTTATGCCGGAAATATCAGCGATGCAATTCATCTCAAAAATGGCAGCGGTAACGGTGATCACTATCATCATGCGCCGCTATTTCACGTTTGAGGGCAGAAAATGAGCAAGGCTAAACACTGGTTAAATAATTGGCTTAGAAGTTGGGTTGTGTGGTCGCTGTACGACGGCAGCGGGTACGCCGTTAAAGACTGGGCGGAAGCTGGGTATAAGTGCTATTGCTTCAACTATGACGGCGCAAACCACGGCGATTATGAAGGCGTTAAAATCATTCATCCGAATATTGAATACGTTAACGTATGGATTGACAGCCATTTCCTGGCAATGTTCTCACCTGAATTATCTTCTTATCCAGCACCTGACATTATATTGGGCTTTCCGCCGTGCGACGATCTCGCTGTGTCTGGTGCTCGCTGGTTCGCTGATAAGCGAAAAAAAGATCCTGGCTTCCAGGTAAAGGCGGCGTATAACGCAAAAATTGTAGAAAAACTGGCGAATATGTATAACGTGCCGTGGATGGTGGAAAATCCGGTGGGCGCACTGTCAACGTTATGGCGTAAACCTGATTTTATTTTCAACCCGTGCGCTTACGGTGGCTACCTGCCGGAAGATGACAAACATCCTGCTTTCCCGGATGTTTACCCGGCGCGCGACGCGTATACAAAGAAAACTTGTATTTGGTGTGGTAACGGATTTAAACAGCCGCTTTTCAAACCTGTAGATCTTAACTCTGGCGATAACCCAGGGTGGGCTAAAACTGGAGGCCGGACGAAACGAACAAAGATGATCCGCTCACTAACGCCGCGCGGCTTTGCCCGTGCTGTATTCCTGGCTAACGACCGGGCCATCAATCGTACTACGCTCAACCGCGTTTTACCGGGCTAAAGTTTACAAAACGTCGCCATTGCGTGATGCGGATCACATAATGGCGCTATTCACCTTGTCCTGATGTATCCATTTTGTATACTTCAAGCAAAAGAAATGCTCTTTAAAAATCCGGCAGCGCTGAAATGCGTAGAAATCACCTGAAAAGGAGAGAGCATTATGCCTTTTGATAATTACCAATGGCATGACGACTATGAACGAGAGAGCGTCATGCGTGCAATGTGCAATGTATGCAGCACGAAGAAAGGAGGCTGTAACGAGTGCAACGAATGCTTAGAACATTGGCTAAGGGCCGGACACGCCGAAAGGCTGAACGAAACAGAGAATCAAAAATAATCGGGGTGGTTTTTATGCAGAACCCTAAAAAACCCATAAGACGCCGTTGCAAATGCTGCGGCGTTTTTTTTGAGCCTAAATATCACAATCAAACATGGTGCAGCGATGAATGTCTGGAAGAGCTGAAGTTTGATCAGCTATGCCGCGACCGTGAGAAGGCTATGAAGGCTATGGAGCGGAAGAGACGCCGTGATAGCCAGCGGGAAGAGCGCAGCCGGAAGCGGAAGCAGTTAAATCCGCGTAGCTACTGGATTAAACAGGCACAAAACGTTTTTAACGCTTATATACGCGAGCGTGACTCGCGATTGCCGTGCATATCATGCGGGACTTACTACGGTGAGCAATGCGGGTGGGATGCAGGCCATTACAGGACGGTAGCCGCCGCCGGACATCTTCGTTTCAACGATGATAATTGTCACAAGCAATGCAGGCACTGCAACCAGACACTAGACGGCAACATCGGAGGGTATCGCCCGGCGCTGATTCGAAAAATTGGCCTCGCCAGGGTGGTGGCGCTGGAGAACAACAACGAAACTCACAAATGGACGATAGAAGAATGTAAGGAAATCATAAAAGTCTATCAGGCTAAATTAGACGCCTTAAGGAGAAAGGCAGCATGAATGAATATACATTTAGCCTACCTTACCCGCCATCTAATAACCGATATTATCGGCATTCACGCGGTTTTCACTATATCAGCAAGGTTGGAAAAGAATACAGGGAACAAGTAAGAGACATCATCGAGCTATTAAGTTTAAACATCAACCTATCTTGCCGACTGGCAATAGCCATTTATGCCGCACCGCCGGATAACCGGATCAGGGATCTGGATAATATCCCCAAATGCCTTTTTGACAGCCTTACTTATGCCGGATTCTGGAAGGATGACGGGCAAATTGACTCAATAAAAATTGTTCGCTGCCGGAAGGTAAAAGGCGGGCGATTGTTTATTAAGGTACGCGAACGCGGCGACCTGTTACCGGATATTGGTGAATACGAAACTAATATGTGGGGGTGACAAATGAAAAACGAAATTAAAGATCTGCAAATAGATATTCAGCGCGATGAGCATGATTTAGAGACTGTGCGACAAATACAGGCTTTCCACATGCGAGAACTGCTTGCGCTGAAAGAGCTTGAACGAAAGTTGGTGATGGCAATATCTGATAGCAAAAGACTGGTTGCGCGTTACGGGGGCAAATAATGAATCTGGAATCTATTCTTAAATTCCACTTTCCAAAATCGCCGCGTTTATCAGATGAAAGCCGGGGCACGTCCCCGGATGCGCTTAATACTACGGATGCACTAACTGCCGCAGGTATGGCGCAATCGCGCGTAGAGCTTGGTTACAGCGCTTTTTTAGGGAAGATGGAACTATCACAAGCCGAAAAACATAAGGCCGTAGTTTTGCTTACAGAGCGTTTAAGAGCTATGGCAAAAGATTATGAATACGTTATGGAACTGGACGAGGCCAAACGCAATGATCTCATTATTCTTGTTGCCGTTTTCGCGTTTCGGGATTATTGCCAAAGCGCCGCGACGGAAAAAACTTGTATGGAGTGCGGCGGATATAAATTTACGTTTGACGACTACGGAGAAAAACACCTTTGCAAAAAATGCAAGGGCCACGGGACAGTTCGCAATCATTGTAAACAATGCAAGGGCCGTGGCGAAGTACCGGATAAAGCAGCCAGCGAAGCGGCGGAAATGCCAGTGTTCAAAACGTGCCAGCACTGCGGCGGGCGCGGGTACTCGCGTTTCCCTGTAGATCTTGTCAGGCAGGCTGTTAATCAGCTTGTTTTCCCGGTAAGCCGATCTACATGGTGGAAGAAATACCGGGTTTTCTATGAAGACGCCATTGCTGAATTGTTCAAAGAAGAGGCGCGGGCTGATAACGAAATTAAACGAGTGACGCGGGGTGAATGATGGATAAGCTGGAAATAAACGATCAGTTTGCCGTTATCTTATTCGAAGATAAAACGGGCGGTGCATGGTGTAAGAAAGTCACTGGTGCAGAAGCACGCTTGGTATTGGGTATGGCAAGCGCGTTAAATGATGGTGAATTGCCAGCAGTGCCAATTAAGCCGGTGCATATTTACGGACGGAGCAAAGACAATGAAGCCTAAATTAAAGGAACATCTATTTGCAAAACTGGTTAACGAATTAACGGAAACAGCCCGCCATTACGCCGGAACACAACAGTTACGCGGGCGTATATCTTCAGTTGTTAACCGTTACATTGACACCGGATGCCATCGCAAAGGTGAAATGACTATGGATGAGGCCATCAAGCGCCGTTCGGCTGATTGGTCGGTGAGTAACACTGGATTAACCGGATACATTGAAGGCTATAACGACTGTTTACAGGATCATAGCGATGAAAAGTAGAATGAAACGCATGGTAAGAGCTTACGACAAGGCTTTGATGGTTTTTGATGACCTGCGACGCAATAAGCGTGAGCGTCGTAAATGGGCGCGTTTATTCGCAAAAGAATGGCACGAAGACGACGCAACAATCGACTACCAAAGAGACGCTGACGAATTAGCTGATGATAACGTTTATTATATGATGTGGTGATAATATGCAAATAATCATTGATTATCTCTGCCATGCTGTGAATACGCTTTTTGGTTTTTATCAACAACCATTCCTGAAAGAATGGGACGAAATGCTTAACGACATTATTGATAAAGGGTTAATAGTTGAAATAGACGATCTAACCATAAAATTCAATTACGAAGGAAAAGAATATGTAATATGGGTAGGGAATAGATGGTACGCATACGGTCATATCTATTCAATTGGTGACAAGTACATTAAACGCGATCAGGAGTTCAGGCCACGATTCAGAACAATGCGCCGCCTGCGTGATCTTCACATAGGGATACTTGAAGATCAGAAAGAACGCGAACTATTCAAGATCTACGGGGATAAATCATGGAGCTAAAAATCTGGTGTGCTATCGACGTTGTTGATAACGAATTGTCTATGTTCGCCACTAACGGGAAACGCGTTGTGATCGCTACATGGACACGTAACTATGATGATATTGCTTTCCGTCGCGCTGCGGCGGAATTGCTTTTCGCTGATGGCGGCTACACGATGAACATAGCACAGCTTGCCAGAATGAAAGATGAAATACTGACTGACAGTTACACAACAGCATAACGGGGTTGATATGCGTATCTATGAACACAAGCGGGATAAAACCCGCTTTTTTGTCCGTGCTGGCGTTGCGTACTGGTATCACGAATGCGGATACATTGAGGCGCTTGCTTACGACCTGGACTTTGAGCAGGAAAAAGAATGGTTCGATTTCAGGATCTACCGGAAACGCAAACCAACGCGCGACGAACGCCACGCTATCAGGGACTTTTTAATCAGTATTGAGCGCTGGGAGACAGAAGAGTGAAAGTTAAATTCTTGCACGATCACGGTTATCCGTCACTGAAACAGGTTGTTGGTAAGGTCGTTAAAGTTGTGCATAGCGATAATGTCACTTGCATGATTAACGGTGCTGACCTGATAGCCGCTGGCGCTGATGACCATTACATCAATCCGGCATGGTCGTATACGTTCAGCCTGGGGGACTTCGTTGGCGACAAGGGGCGCGGGCTGGAAGTGGTCGAGGGTTAACATCATGGACGTTTACGAAGATCTATACCTCCAGACAAACACGCACACTTTTTATTTTCTGAAAAACGGCGTTGTATATCGCAGTGACGACGGGATGGTAATGAAGGAGTGGTTATTTAAGCGTAAAGACCTACTCGACGATCTGGTTTTTGCCGGGATATTTCGTAAACGTCCGGCTAACCTGGAAGAAGAAATGTTGATTGAGGTTATTAAAAATGAAAATCAGGGTAAGTTATTTCCGGGCGAAAGATAAGGCAACAGGAAAGCAGATGGCGATCCTGGTTAACGAGGCGCGATACATGTTTGTCCTTCAGCCGTGGTGTGTTGTAGATCTTAACGACAATTGTCGCCGTCACGCTGCGCGGAGTGCTGTCGGGATGAAAGGCTGGCAACCGCGCGACATGGAAAATTATTGTGAATGGAAATTGGTGGCAAAATACACGGTCGATTATAAGGAGGTTTTTTGATGGAAAGCTATTTTGACCGGATGTTTTGCCGCACAACGTGTAACGAGTACAAATTCACTACTGGCCAGGCTTACACAATTCACAGGCTGCGCAATGCGACTACTGATCCGATGGTCTTTGTTATGGATGATAACGAAGGGACAATGTACCAGGTATTCTACTGCGGCGATCTTGATTATGCACTGGTGAAAAACATTACCGGACAATGGTTAGCGCAATTTTCAAGGTATCCGGCAGGTATTGACACGAAAAATTATTTAAAGGTAGATGAAAATGCAAGTTAAATGAACAAAATGTGATCTTTATCATAATGTTTACGAAATGGCATTTTTTCGGTAGTGCCATTTTGTTATATATGAGCCACAGAAAGACGGATGGGGCAAAATCATGAAAAGCAACAAGTTCATTGCGTGCTGTTTTGTTGAAGTGCCTGAAGGTGATGTTTTCTGTAATTATGAATTTAAAGACAGTTTAGGCCGATCTCATGTTGTTGTTGGTAAGCGAGGCGACTGGTTATATATCACTGATGGAGACAGGATCTTCACTAAAAACCAGTTATTAAGAATAAAGACAGAAAATAATGAAATACCAGTAGGTAATATGGGGATTATGAATTATCACGCTGGTTTATCGTTAAAGCACGATGCGGTAAATAAAGCGCGTAGCTTACCTGGTGCGGAGTTTTAATTATGGTTGTGATCAGACTATGGCGCGGTAATAGCCGATTTGATGGTAAATATATCCGCGTGATTGAAGATGTTAATCGTGGTCGGTTTTATGAATTGGTATACAGCGAAAAAAGGGAGAAAGAATATCTGAACGAATCGACCCCTATGTGGCGTAAAGTGGCTGGCCTTGCCTCAATTCTGCGCCACGGGTTTTATACAGATCATAACACGCTAATTGATGCAGAACTGGTGACGACTCTTTACGAAGGAGAATAATCAATGTCTAAATTTATCAGCGTTAAGGTTTTCCGTGGCACTTTTCCAGAAGATGAGAAACATGGACAATTCGCCGGACAACCTGGCGCATGTTTCCGTGTAGCCACTGAAGACGACGCGCACGTTAAATGCTTCCACGTATCAGAACCGCCTTTGATGCAAAACATCTTGAAGATCTGAATAAAGTTAGGGGATTTACTTTTGCTGCGGTGGCGCTTAATCCTTTCCCTGAAAACGAAGTCGAATTAATTGGCGCGGAAAAGATCGCGGAATACAAAATAACAGAATCGGAAGACGGGGGATCGAAAATTGAGCGCATCAAGTAAGCTATACAAGATCAGGTGTAAAGGTGAATATCCTGGGTTTACGATTGGTTGCGAATATTTGGGCCGCATGGGGTACGGCCCTTTTGGTGAATTAGGGATGAATACGCTGGACGATGACGGCGACAGCCGGACGCTTGATCCCTATTCTGATGATTTCGAATACATACCGCCAGTGACTTACCGCGTAGTTGATGAGTTCCTGGCTGAACACGAAGACGGTGAAGATGATGATTGAATTTCTTATTATTGCGATGCTTACCCTTTACCTGGCTGGCATGATTTTAATGGGTGCTTTCCAGAAAGCTGTTGATAGTGACGACGTTATTTGGTTCGAGCTAGTCTTCTGGCCTTTCATTACGATATACGCTTTCACTGATGCTATGCGCATCAACATCAAGCGAGCCATTAAGGAGCGCAAAAATGATTGAAGACGGTGTCTATTTGCACAAGTTATTTGACTTAGCCTATTTGGTCAAAGGCGATACAGTTATGGTGCAAGATGCAGAAAATCCATACTGGAAATCAAGCGACATGGATCGGTGGCATATGCAGATGTTGTTCGATAATGGCCTGATATACAGAAAGCAGTAAAGCCGTATTTGTGGGGGTAATATGGAAGAGATGGTTTTGCTGTCATCAATATGGCATCGGTTCGGAAGTGAAAAAGGTTACTCGCCTGCTTGCTGGCTGGATAGTAAAAGCGGAAAGGAGTATCAAAACGAGTGCGAATTTAGAAGGGAGTGGCGAGGCGGTAAGGAAGTGCAAGGATATTTTGCACCAAAACACGTTGCCGTCAAATACAAAGAATGGCTTATTCGTTTGCTTGGACCTTATCGTTAACGCCGTATTTGTAGAGCGCAAACAAACAGATTAAAATATTTCCTAACAATGCGAAATTGTAATTACCCGGCCCCGCGCCGGGTTTTTGCTTTGTTGGAGGAAAATCTATGTTCGACAGAATACGGGAGGCGTGTGCGTATGTGACTGGGGCCGTAACTGCTTTTTTCGGCGCGATAACCATCAATGACATTGCCGTCTTTGTGGGTATCTTATCAACCGTAGGCACATTTGCCGTTAATTATTACTTCAAATCACAGGAGAACAAGCGGGCGCAAGAGGAACACGACGCGCGAATGGGGAATAAGTAAAATGATTAGCCAATCGCTGAAAAACAAGATTGTTGCGGCGGCGGCTGGTGGGGCAATCGCTATTGCGGCGGTGATGATTAAGCCATTAGAGGGCGTGGAATACGATCCTTATCGTGATGTTGTCGGTGTATGGACTGTATGTCACGGTCACACCGGAAAAGACATCATGCTTGGCAAGACTTACACGCAATTAGAATGCGATGCTTTGTTGAACAAAGATCTACACAAAACCGCGAAAGCGATTGACCCATATATCAAAGTCGAAATATCAGATTTTACCCGCGCAGCACTTTATTCATTCGCCTATAACGTAGGCGCAACCAACTTCAAAACATCAACCTTATTAAAACTACTCAATGACGGCAAGAAATCAGAAGCGTGCGCACAGCTTAAACGCTGGGTATACGCTGGCGGTAAGAAGTGGCAAGGCCTGGTAAACCGCCGCGAGGTTGAATATGCCGTTTGCGAATGGGGTGAGAAATGGACAAGGTGAAGACGTTAATCATCGCCGTTGTTGTTTGCATTATTGCCAGCCTTACCGCCGTAACGTGTTATTACCAGGGTGAAACGGCAAGGTTACAGGAAGAAGTCACGGTGACGAAAGGCGCACTGAAAACAGCAAGTAACACTATTCAGCAGATGAAGGAGCGAAACGCCGAACTGTCAAAACTTGATAAGAGGTATCACGATGAGATTAAAGCTATCAGATCTGACATTGCCGATCTGCGCACTGGCATTGATAACGGTACTATCCGGTTGCGCGTCAACGCAATACCGGTGCGAGTGTCTGACCCCACCGGAACCGCCAGCGCCATTGATGGAGCCGCCTGTAGACTCACTCCCGACGCTGAATCGGCTTATCTATCCCTCAGAGAACAACTGAAAACGAAAGACGCTCAGATCACTGGTTTACAGGACTACATCAAAACGCAGTGCTTACGCAAAGAATAACAGCGCGTGGACGTGTCGCCGTTTCCGCCAGCCAGCCATAACCGGGCCAATCCTTCCCGCGAGCGACGGCGGAAATTCAAAAACACGTAATACCGGATCAACAGTCCCATTAACAGGTCAGGCGCTACCTGGGTAGAAGAAAGCGCCATTACTCACCTGCCATGAGTAGGAGGAGCGTTCGGATCTGTTTACCAGAGATGTTAAGCAGGTCCAGTTTTATAAAATTCTGAAAACTGTACTCATGCAGTGCCGTTTTTAGTGTTTTATAGCTGTTTTCACTCCCTGCGGTGTCCAGTTTTGCGGGGGTTATACTTTTCAGGATAGAGGAATATTCTGATGGCTAAGGCTAAAGGCATCAAGTTGCCTCAATTCAAAGTTCCGCTCTTTGAGCATACAACAGTTTTCTTCTGCCCGACCCGCGACATGTTCTACGAGTTTTGCGAAAAGGCAGGAATTCCAATCGATCCCGGCTTCGAGCTTGCTGGTGGATTAACGTTAACCTGTACTGGTGAAGGCGGCGGTAACTTCTATGTTGTTGCTGTATTTGACCATGAATTAGGCACGCTGGTCCATGAAGTGGCCCACGCTACCTTTCACTGTTTAAGTGATGTCGGTGTGCTGGCTACCACTGATGACAGCCACCCCGCAAACGAGACTTATGCTTACCTGATTGGGCGCATGTTTGATGCATTCTTCCCGATCTTGGCTGAATCAAACGAAGCGGAGGTTGCAGCAATGCAGGCGGCTGAAGTAGTGGAGAAGACACTTGATCAGTTAGAACAGGCAGAACACCCGAAGGAAGAAGAAAAACCCACTAAGAAAGGCAAACGTAAGCCTAAAGCAAAAGAAGCGCTTGTACCGCGTGTGATGAGCTTTAAACGGGGGTGATTATGGTTACTTTCCTGTTGGGTTTATTTATCGGAATGGCTGCGGCTGTAATATTGCTGGTGGGGGAGTAATGATATGGACACTTACGTTATCGCCGGATTAATCGGCATTTCTGTATATCTGGTGGGGTTTATTGCAGTTGCACTAATAAACGCAAAGATAAAGCGCTGGGTGGAGGGGCAAGATGATTGACCCGCTCATTATCCTTTCTGCCTGCGTCGCTGTATGGCTGGCGATCATGATATTCATTGAAAGCTAAGGTATTCACCATGAATATTTACGATCTCATCTGGTGGTCGTTGGTCGCCGTCATTATCTATTTCTGGTGGAAGAATGTTGTATAGGTGACGGCATGGATATATTCGAATTACTGGCGATTATGTGCGGAATGATGTTAGGCACTGTCGCCATAATTATCATCATCGGCCTTGTTATGGGTAGCATCAAATGAACGCATACGAAATGCTATTGCTGGTGGCTGTTATTGCGGTTATTGCCGTTGATTTTTATCGAGGGTTAAAAAGATGAGAGAGGCAGACTTCTTTTGCATGATTATAGTGATCGTCATCGTTGCGGTGCTTTTAAGTGTTAACTGAATCGCAGGAGTTAAAAAATGAAATGGCTTGATTTCTTTTTCCTGGTTGTTGCGATTGTTATCACTATGGTGGCTTTATCGTAATAAGGAAAAAATGAAAGATCTATCCAGCTTGTTGGGTGTATCAATATACTTCGCAACATTAATTGAGTGTTTATATATAGTGAATAAATTTTAAGAGGTGAATTATGGCCCGCACGAAAAAGGCAAAGGCTGACGATAAAAAGCCAGCAGCCAAAAAGACGGGCCGTCCGCATGGCTATACCGAAGAAAAGGCATTAGAGATCTGTGAGCTGGTGGCGGACGGTCAGAGTATTAACAAAATCTCGAAGATGCCTGACATGCCGAACCGTTCAACAATCCTCAAATGGTTCCGTGATGTGCCCGAGTTTTCCACCATGTACGCGCGCGCGAAGGAGATCGGATTTGAGGTGTTGGCTGATGAGATTATCGATATAGCCGACGCAGCGGAGAACACCGATAAAGACCAATGCCGCAGACATCAACTGATGATTGAAACCCGTAAATGGCTATTGGCAAAACTGCAACCGCGCAAATATGGTGAACGCGTTACACAGGAGATTGTAGGTAACAAGGAAGAAGCACCCGTCCAGGTGGAAGTAACGAAAGAAGAAATCGCCCGCATCGTTCAGGAAGTAGAAGATGAGGTGTGATTATGCTGACAATCAAAGAACGAGTTATTCAGTCCAAATGTGAAAACGATGGCCTGTTTTTCAATCGCTACTTTTACAAGCAAGCGAACGGAACGAAGATGTTAATCTCAGGCCATCATTTAGCTATCCGCGACGCACTACAACGCGTTGTCAATGGTGAGATAACCCGACTCATCATCAACATCCCCCCAGGGTACGGCAAAACCATGATCGCTACTATCAATATGATGGCGCGGTCCCTCGCAATAAATCCCCGCACACGATTCCTTCACGTTTCCTATTCCAACAACCTGGCGCTACTCAACTCCTCAACTGTAAGAAACATGATCTGTACGCCTGAGTATCAGGCAATGTGGCCCATGAAGATCCGCAACGATGCAAACTCAAAATCGATGTGGTGGACTGAATACGGTGGCGGCGTGTATGCAACTTCATCGCTTGGCCAGGTTACTGGGTTCCGTGCGGGGTATATGGAACCAGGATTTAACGGCGCGTTAATCATCGACGACCCATTAAAGCCCGCCGACGCTTACTCTGACGTGGTGAGAAAGCAGGTAAACACTAACTATAACGACACGCTTGCTTCACGTCTGGCAGTGCAAACGACGCCTGTTATCGTCATCATGCAGCGCATCCACTACGATGATTTGTCCGGCTACCTGCTACGTGGTGGAAGCGGGGAGAAATGGTATCACCTGAACCTGCCAGTGAAGATCGACAACAGCGTTGACTACCGGGATTTGTATCCTGAAAACGAGTTCGCTATCCCTATTCCTCACAACCTGCCAGACGGCTGGCTATGGCCTAAAAAGCACAATGACGCCCATGAAGCTGGACTGAAAGCACACAGGCGGTCATTTGAGGCCCAGTACATGCAGCGCCCGCGTAAATTCGACGAAGAGGGTGCATTGTGGACTGAAGCGATGATAACCGCAGCGCACCGGATGCAGATAACGCAGGACAAGATCCGCACGGTAATAGCCATCGACCCGGCGACAACGTCATCTGATGAATCTGACGAAACGGGGATCGTGGCGTGTTCCGCATATGGTGGCGGTAAGAATGCTCAGTATTCTGTTGATGGTGACTATTCAGGCCGCATGTCGCCTAACGACTGGGCGCAAGCATCCATGAAAGCATATGACATCCATGAAGCTGACGCGATGGTTATCGAAACCAACCAGGGCGGTGACATGGCAGAGGCCACGCTACGCAATGCCGGATTCAAAGGCCGCATTGTTAAGGTGCACGCAAGCAAAGGTAAATTCGCCCGTGCAGAGCCAATATCGGCACTATATGCGCAGGGAAGGGTGGCCCACACTGGCAGCCTGTACACGCTGGAAAATCAAATGATGGAATATGTGCCAGCCACCGCTAAAAAATCCCCTGACCGTATGGACGCAATGGTATGGGGTATTACCGAACTAAGCCAGCCACAGGCGATAGGCCTCATGTTACCGAAGCGCCTGCGCGGATTTTAAAAACCATCCCACAATCCCCCACAAGTTTTTCTATTTTTCGCGTAGCAACGCGTAAACATGTATTCAGGAGTAAACATTATGCCATCCAATTTAGAATTGGCGGTTAATGCTGCCTTGTCACAACGCCAGGCGGCCTACGCCCGCTATGCCGCAGCCAACCCATTCACTATGGGGATAGATGCCAAACGTGATGCTGCGTGGAGTGAATACGGATTCAAAGAAGAGATCACGTACCACGATCTATACAAACTGTACAGACGCGGCGGCATCGCTCACGGTGCTGTAGAAAAGATTGTTACGACTTGCTGGCGCACCAAGCCAAAGATGATTGAGGGAACTGAAGACGAGAAAGCGAAAAAGGAAACACCGTGGGAAAGAGAAATCAAGAAGAAATTTAACAACAGATTTTGGCGCACTGTTGCTGAATGTGATCGCCGCCGCCTCATTGGTCGTTATGCTGGTCTGTTGATTCATGTCAGAGATAACCAGCCGTGGGATCAGCCAGTGACAAAAGGCGTAGGTATTGCCAAATTTACCCCTGTGTGGGCTGGCGCTCTTACACCGAAGGAGTTCGAAGAAGACCCGGACAGTGAAAATTATGGCCTGCCGACATGGTGGGAATACAAAGAACGCATTAACAGTAAGACCATTGCCAGAAAGATCCACCCTGACCGCATATTCATCTTTGGCGACTATTCTGATGATGTCATCGCTTTCCTTGAACCTTCCTACAACGCATTCGTATCACTGGAAAAAGTGGAAGGCGGTAGTGGTGAATCATTCCTGAAAAACGCAGCGCGTCAGCTTGCTATTTCGTTCGATAAAGAGATTGACTTCCGTTCCCTGGCTGCAACATACGATTGCGACGTTACAGAGTTACGCGAAAGATTCAATGAGGCTACGGCTGAAATGAATAAGGGTAATGACGTAATGATGGCGTTACAGGGTGCGACAGTAAGCCCGCTGGTTACTGCCGTGTCTGACCCGTCATCAACCTATGATGTAAACCTGCAAACCGCCGCCGCTGGTGTTGATATTCCAACCCGCATCCTGGTTGGGAACCAACAGGGAGAGCGTGCATCAACCGAAGACCTGCGTTACTTCAACAGCCGCTGCATGACCCGCAGGGAGGAAATCGGTGGCGAGATTGAAGATCTGTTCCGCAAGATGGCAGATCTACGCCTTATCAGTATGCCAGTAGATGTATCAGTGCTATGGGACGACCTTAACGCCATGACCAAAGCAGAGCTACTGGAAGCCGCAGACAAAATGGCACAAATCAATCAGGCTTGTCTGGCTACTGGTGAAGAAATATTTAGCGGTGACGAGATCCGCGAGGCTGCCGGATACGATGGCCCAGCCAGTGAAGTAGAAACGGAAGAGGAGGACGATGATGAGGGTGAAGAAGATAATCAGGCGAATACCTCCAGCCGCGATAATGCCATCTAACACCGAAGACCCGACCATGACAGGGAAGTTAAGGTCTGGTGCTATCAAGCGTTTTAAAGCCTGCCTGAAGAAAGTAGCCGATCCATATATCGCCATACTGGACAGAATACAATATACCCTGGCTGTTAATAAAAAATACACCTTCCAGATCTACATCGACGAATTACATGATTTGCTGGAAGACGCCAGCGACATGATTGATGAAATATTCGAGTTAACAGACCCGGAAAACTTCTGGTTCTGGCAGGAATACGTGAAGGTGGCATATCAGCGCGGCACTTCTCAGGAATATGCCAACCTCGCTAACCAGTCAGTCACATATTCCAGGGCTTACCCTGAAGTGTCTGCGGTATTAACCAGTCAGACATATCGCACACGCCTTGCCCTGGTTCGTACCCGTGTATTTGAAGAGATGCGCGGGCTTACAGCACAGATCAAGAAGGACATGGCCCGCCGATTAACCGAAGGCATGGCCCGTGGCTTAAACCCACTCGAAATAGCGCGTACATTGCAGCAGGAAACGCAATTGCCGCTATACAGGTGCAAACGTATTGCCCGTACTGAAATATGCACAGCGTTACGCACAGCGCGTATGGATGAGGCAGAGGCCGCATCGGATGAGCTTAACTTGCGCACCATGCAAATGCACATTTCGGCATTGTCACCGACTACCAGGCTGTTACATGCACAGCGACACGGAAAAACATACACCATAGAAGAGCAGCGCGAATGGTGGAGTAGATCCCCTAATTCAATTAACTGCAAATGCAGCACTATTACCGTATTAGTTGACGAAGACGGTAATATATTAAACAAACGAATATTAGAACGGGCGCAAGAAAACTATAAGGTTGCGCACGCTAAATATGGCGAAGATTGGGAGTAAAAATCGTGAGTAAAGAATTGATTCAGGTTAATACCAAATTAACCGCTAATACCATCCGCCGGGAAACGTATAACGGGCGCGAGCATATTGTAGTCCCGTCATATACATTGCCCTTCAACATCGTTATGAATCGTGAATATTACCCGGAAGCTGAAATTATCGCTAATTATCAGTCACTGGAAGGCACGCTCGCACCGCTGGGCCATCCTACGGTTGACGGTGAATTTGTTTCCGCATTTAGCCCTGAAGGTTTAAATATTGGGTTTTGTGGAGCGTGGAACAGAAATGTCGAATTACGCGGCAACCGTGTTTATGTGGAAAAATGGGTTGATGTTGAAACTGCCAGCCATTCAGAACAAGGCCGCGAATTATTAAGCAGACTGGAAGCGCTGGAAAAAGGCGAAAGCAAAGATCCGATCTGGTCATCTGTAGCCGTATATCGTCAGCGTATGCCAGCCACCGAAGAGATGAAAGCCCAGGGTGCTGACAGCGTTGTCAAAATCATGTCTATCGACCATGACGCTATCTTACTGCATGAACCGCCAGCCGCATCGCCAGAACAGGGCGTTGGCCTGATGGTTAACACTGACCAGGCGAAGCCTTTAATGGCGGTGGCAATGAAAGAAAACAGCTATCGCACGCTTGAAATACAACTGACAGAAGCGGCGCGTGAATTACTTCCTGATGCCGATTATGTCTATGTCGTGGACTTCACTGACAAAGAAGTGACAATTGCTACTAATAAAAATTACGCGGAAAAATACAACTACCAAAAACAGGCTGATAAAATTATTCTCAATAATGGCGAGCTTGTAACCAATGAGGAAAGTAAATCATGGTTCGCTCAGTTCGCTGAACACCTGTCTAATCTTTTCTCCCTGAATGAAAAAATTAAGGCCAATAAATCGGAGGACGATCCCATGCCTTTGACCAAAGAAGAACGCGCCGAACTGGTAAAAGAAATTAACGAAGGTTTATCCGCTAATATCGCCAGTGCAGTAGCTGAAGCACTTAAACCAGTACAGGCAAGCGTAGAAGAATTACAGACCAATCAGAAAGCGATTAAAGAAGAGATCACAGCAAACGCAAATAAAGAAGTAGCAGAAAAACGCGCCGCAGTAGCAAAAGTACACGGCGAAATTGTTGCTAACGCATTAAGTGGTGAAGCGTTAGAAGCAATGTTTAAATCCCTGGGCAAAGCCGCGCCGATGGCAACCAATGCAGCAAGCGAAGGTAAAAAAGGCGAAGTACCAGACTTTAACACTTATTTCTAATTAAAAGGGGATCACAATGTTTCGTTTTCGTCGTGTAAATATTGATGGTAAGTCCATCACCGAAACCCGCCTTGCTGGTGCTGAATTAAAACCGGGTGAACTGGTTAAACTGGCTAGCGGTAAATTTGCTAAAGCCACCCCAACTGATGTGGGCGCAACTCAACTGTTTGTCGTTAACCCGGCATTCCATGAAGGTAAAACCATTGCTGATGCAATTGCAGCTAATGCTACGGCTGTTGCTGATTATGTAGAACAGGGCCGTGAGTTTGCTCTTCGTGTTCCCGCTGCCACTTACACCAAAGGCGCGGCTATCGCTCTTTCTGCTACTGGCGTCAAGCTGTTTACCGCGCCGAGTGATGAGGGTACTGCGGACCCAATCATCGCATACTGCCAGGAAGACGTAACCCTGGAAGCGGAAGACTTCATTCGCGTTCGCGTAGCTTAATTTAAAAGGGGAAAAACATGTACTTTACTAAAGAAAACCTCGCCACCAACGCCCGTATGCAGGGCCATTGGAAAGAACTGTGGGCGCAACGCAACATCTTCAACGATCAGCATGACGCCATGATTGCAGCAAATAAAGCAAACATGACCGCTGAAATGATTGCCTGTAACGCCGTTGGTGGCTTTGCAAAAGAGTTCTGGAAAGAAATCGATAACCAGATCATCGAACTGAACACCGAAGAAATCGGCATTGAAATCGTAAATGACCTGATGGGTGTACAAACCGTACTGCCTATCGGTAAAACACTGAAAATGTACAGCGTATCCGGCGACATCAACGATGAAGTCGTAATGTCTATGGATGGTCAGGCGCCGCACGGCTATGATCACACCGAATACGGCAGCGATGGCGACCCGATCCCGATGTTCGCAGCGGGTTACGGTGTTAACTGGCGTTTAGCCCAGGGCTTAAATACTGTAGGCATCGACCTTGCCCTGGACAGTCAGCGCCTGAAACTGAAAAAATTCAACAAAGCACGCGTTAAATTCTACCTTGAAGGTAACGAAAACATCGTGGTTGATGGTCATAAAGCTATGGGTATTAAAAAACATAAAAACACCCAGCAACTGACTCTGACCACTGACCTTGCCACTGCAAAATTTGACGCACTGATCGACTTCTTCACCGTTGGTGAATTTGGTGTTCTGGCCCGCAATAACTTCGTTGCAAAATATGATGTGATGTGGGTATCACCTGAAATCATGGCTAACCTGGCACGTCCGCACATCGTTAACGGTGCTGTCGTTGGTAGCGTACTCAACACGGTTATGCCGTTCGCCCCTGTTGGTGATATCCGTCAGACCTTTGCACTGAAAGGCAACGAAATCATTGCTTATCAGCGCCGCCGTGATGTCATCACCCCGCTGATCGGTATGACTACTGGTGTAGTTCCTGTTCCGCGCATGATGCCTACTGATAACTACAACTTCAAAATCATGTCTGCCGAAGGCTTACAAATCACCTGCGACATGCTGGGCCGTTCCGGTGTAGTTTACGGTCACAAATAATTTCTTATTTCCTGTAACTCCCCGGCGCGATGCCGGGGATTTTTTTTGTATGTGGAGAAAACAAAATGGTCACTACAGAACAGGCGCGGGAATATCTTGAAAGCCAGGGTATTGACCTGCCAGACGTTATCTTATCTTTGCTGGTGGAGCAGGCAAACAGCGTTAACGAATGCCTTGATGCCAACTATCCGGCCTCCACTGCAACATTAATTCAACTTTACCTGATTGGCCTGTTAGGACTCACCCAGGCTAACAAGTACGTTTCCTCGCAAACTGGTCCGAACGGTGCAGGCCAGTCATACCGCTATGTCGATTTTAATAAAAAATGGAAGGCAGCCTGCTCGTTGCTTTACTCCCTTGATAAACATCACTGTACAGCCGAACTGATTCCACCAGATCCAGAAAACACCGCACACGCTGGGCTTTGGATAGGTAAAAGCGGGAGGATGTAACAATGTGGAACGACCTGACATTACCGGATCCGCTATTGCCGAAACTGTTTACCCGCGTGTGGGTGAAAACTGACACCGGGCGACAGGTGGCGGCCTATCTTAATGATGCTGGTGAATGGGTAATTCTGTGCCCGCGCGTGGCGAAAACCCATCCGAAAATCGTTAAATGGAGCTATGGCTATGAGTAAGATCGCGAGATTCAGCTACAAGGCATTAGCCACCATTTACCCCGTAACGCGTGACGACTGGACAAACTCAGATGTATACGGAACGCCATACCTGATTGATTGTGCATGGGAACGCACTGACGGAACCGCAACAGACGCAAACGGTAATGAGGTTAGCAACGCGATAACCGTATATACCGAACTGCTTCACAAGATGCAGCCAGTACAGCGCCCGGAAAAAGGATGGATGCTTGCCACTGGTGACACTACTGCTATTGCCGACCCGCTGGCGGCTGGGGCCAACTTTATAACCGGGATCGTTGAATGGGACATGAGCATGTTTAATGACGCGCCGGATTATAAGATCGTGACAGGGGGTTAATCATGCCTATTAAGGGTGTTAAACGCGTCAGGGAGCGATTGAAGCAGGAAATAAAGGAAATTACAGACAGAAAAACGCACGATGTATTATGGCGAGTGGGGCTTGTTGCTGGTGGATTCGCTGCGAACATGACACCGATCGATACTGGTTTTTTAATTAACAGTCAATTCCAGTACATAGGTAGCACGGCTGAGGGTATGCAGTTACGGCTGGGATATACGGCCCGTTACGCTGAATGGGTACACAATATGCCAGGCACATTAAAAGGCCAGCCGCGCGAACATTTCGGCAAAACAAGAGAAGGCGTCGAATTTGGCGGCGGTACTGGTAAGGGTGATTACTGGGATCCAAACGCGGAACCGGAATTTTTGCGCAAGGCATTCGAAGAACCAGATAACGCCGACGATATTTATAAAACGATTGTAGAAGGTTACAAAACATGAAACGCAGCGAAGTATACGACGAAATAAGGGATTGGATTAAATCCCACGGGTACGACGAAGGTTATATTTTGCAGGCCCGTTTCTGGAATGAGCGATCCAATTCGAATAACAGCAGATATATTGTCATACAGCAAAACGGCGGCGCGGCGGGAGAAGAGGCGATAACCCGTGACTATTTTCGCATCCTGATTATTTCAGCGCGTAATGACGCAAATATTAGTGAAGTGGAAGACCTCGCCGACGCAATACGGCAAAGTATGATAACAGAGTATAAAACTGATAAAATTACACACATGAAGCCAGTAGGCGCTATTCCTGCAATGCAGACAAAAGAAGGGCGCTTTATTTTTACCGTAGCTTTTCAAACCATCATATCTAGATAAGAGGTAACAAAACATGTCTCAGACTTGCGAAAATGGCTCATTTACAGGCCGTGACGTTGCTGTATTCTTTGCTATCGCTTGCCCTAATGCCAAACCGGAAACTGGAGCGTACAAGGCGTTAGGCATGATGCGCGGTAAAACACTTTCCGTAGAATGGGAAACCGCAGACGCCACCGCTGATAAATCCGCCGACTATACCAAAGAATCCCTGGTCACTTACAAATCTGTTTCTTTCTCCGGCGACGGCGTATCACGTAGTGATGCTCTACACAACCAGAAAGAACTAAAGCGTCATGTAATGTCACCGGGCACTGCTACCGGAAGTCAGCCATACGTGTGGCTAAAAATCGTCACTCCCACCGATGTGACTGAGGGTCCATTCCTTTGCACATCTTTCGAAGAAGAGGCGCCGCACGATGATGTGACAACCTGGTCCATTGAGTGCGAAAGCGCGGGCCAGGTAACTGTAACCGATCCGGTTGCCGCATAAACAATAAAGGGGCTATTTAGCCCCTTCCTTTTAGGGTGAATACTATGATCCATGTTCGTACAGGACAATTTGCGGCTGTGGTGAACGGTAAGCGCTATAAGTTTAATCCTTGCTTTGCTGCGATGGCTAAAATCGGCAATGACAGGGAGCTTGTGGAATGTTTCGCAACCATCCACGGTAGCGAATACCCTTCACGATTACCTACAGATCCAGACCTCCGCAATCGCATTATGGCGCGGTGTTATGGTGAGATAGTGCAAACGTCTATACACATCCTGAAATGTTGCTCAGACGACGAAACAGGCCCGTTGTTAGGCGAATGCTGGTTCACTCCTTCGGGTAAATTGAGATTAAAACCGGGAATAATGCCGGTTGATGATGTTATTACGCTGGCGCAACACTGCATGTACCACGGCTTAATTGGTGATGGCCCTGAAGAGGTCGCAAGCGATAGACAGGAAGGTGAATACAAACCAACGTTCGACATACTGGAGTTTGTTTATTCTGCCGTTGCTCACCTGGGGTTATCAGAATCAGAAGCGTGGAATATGACAATGACCGGATATAGGGCCGCTGTGCGTGCTAAAACGCCACCAGAAGCAAGAAACAAACAAAAACGACCAGATGTATTACTGGATAAAAAGGCTTATGACGATGGAATGAGGGAGGCTATGGAGATACTAAAAAGAATGGAAAATAGCGAGCAAGAAAAAGCCCGGGATTAGCCGGGCCTCTAAAATTCTGTGTTAGTTGAAATACGCATCAACTCTGTGGGCCACGTTTACACCATAAGACTCGCCATCCTTAAACGCATTTAGTGACGCTTTATTGTTTTTTGCCGCCTCTTTTAATTCATTGTACTTGCTATTAAGATCTTTCCATTCAGCGGTTTTTTCTAATACTGGCTTCATTGCGTAATGAATACAGCCAACGTTAAATGGCATTTCCAGATCACCATTACCGTCACCATGCTTTATATCGTACAACTGAGCATTATGCGCACATTCACGAAGTATGTATTTTGCGGACGGAGAGTGCTCAGCATTAGCATTAAGCGCAACTCCTGCAAGTACCGCCACGATTAAGATTTTTGCCAGACTTTTCATATTTCACCCCGCTTAGTTTTTGTTTTTCAGCGCTTTTAACATTTGCTCGATAAAGTCAGCATAGCGCTCATGTTCGTTGGGGTGGTAGTTTACGTTTTTCATTTTCTTATCCTCTTTTGCTTCCTCCGGTCAATCCGGCCTTTTAAGTCCCTTCGCTCTATCCCTTTCCTTTGGCTTCTTTATACAAAATGTGTTCACTGAAGTAAATCCATTTTGTATAAAATAGAGGCATAGATCACATTTTGTATGAGGTTAAATCATGTCAACAAATTTAGGCACAATTTATTACGAGGTTGATGCAAAAACAGGTCAGCTTCTGACTGTTCAGCGCGAGGTAGATCGCGCAACTGGCAAAATGGAAAAGGATTTGGAGCGCGTGGATAGTGCCGCTACCCAGGCAAGCAAGTCACTGTCAAAGCTATCCTCGATTGCCAGTGCCCTGGGTGCTGCAATGGCAGCAAAAAAAATCATTGAGTATGCAAACGCCTGGCAGGAGGTGAATAACAGGCTAATCAATAGCGTTCGTGCTGGTGAATCACTGGCAGACGTTAATCAGCGTGTATTTCAGATCGCGCAAAATTCACGAAGCGATCTTGATGCTACGGCAGATCTTTACGGTAAATTAGAGCGCTCGACGCGCGACGCTGGTTTATCGACGCAAGCACTTGGTGATATGGTTGAAACCATTAACAAAACATTCCGCATTTCTGGCGCTTCTGCCGCTGAAGCAGAAGGCGGGATCCGTCAGTTGGGTCAATCCCTCGCCAAAGGTGTTTTGAATGGCGATGAATTTAACTCCGTTACAGAAAACGCCACCAGGCTGTCAGAGGGTTTGGCTAAATCACTGGGCGTATCATCAGCAGAAATGCGCAAGATGGCAGCAGAAGGGAAAATCACCCGTGAAGCTATCATTAAAGCCCTTAAGGAAATGAAAGCGGAGGTTGATGCTGAGTTTTCTAAACTCACCCCAACTATGCAGGAGGCTTTCACTGTTGCAGGCAACAACGCAGCTAAATTTTTCGGCAGCAATTCGTCAATTATGGGCGGGATTGGTGCTTTTAATTCGGCAGTTGTAACCCTGTCAGAAAACCTTAACGAAATAGCTACTGCATTTATTGGTCTTGCCACTGTGATGGGTGGCAGAGTGGTAAATAAATTCGTGGCTGCAACAGCAGAGGCATTAACTAACGCTCAGGCAACCAGGGCACAAACGGCAGCGGCACGGCAGGCCGCTCAGAGTGAATTGGCGCTAGCTAACGCTCAGGTGGTATCAGCACGGCAATCAGCAGCGGCGGCGGCGGCAAGGCTGAGAGAGGCGCAGGCTTATGCTGCGGCAAATGCCGGAACAAAATTCGAAGTTCAGACGCTGAAAGAATTGGCTGTAGCCAAAGCACAGAACACAGCGGCATCAAACGCCCTTACTGCGGCAGAGCAGCGCCTTGCTGCGGCCCACACTGCGGCGGCGACTAATGCGGGACTACTAAAAACGGCATTTAGCGCTACTCTGGGCGCGATTGGTGGTATCCCTGGCGCGTTAATGCTTGCTGTTTACGGGTTGACAGCATATGTAGATCACGTAGATCAAACGGCAGAGGCAAACCGCAACCTTGCCGATTCAGTGGATGTTAGTACCGAATCACTAGAGCGAATGAGCAAGGCGGCTAAACTGGCTGGCGCAGATAAACTACAAATATCAATGGGTCAGTTAGAGGAAGACATTGCCAGTCTTAACAAACAGATTAACCAGGACACGCAGGCGCTGGAACTGAATAAGCGGGCACTGGAGAACGCCGAGGAGGGATCACGCGCTTACGCCAACCTATCGAAAGCTAATCAGGAAATCACAGCCCGCCTGACCAGGGAAGAAGCACAGCGTGAAGATATTCTCGACCGCCTTAATCAAATGCAGCGCAAATATATTTTGCTTATGCAGGATACAGATCCGCTAATGAAGACCATTGCCACTTCATTGGGGTTGGTAGCGGATGCATACGGAAGAATCACCACAGAAGCAGAACGCGCAGCAGCAGCAACGCAACACGCTTCAGCAGCGCTTAACGCAGATCAACAAGAACTAATGGATCTGGCAAACCGCCGCCTGGAACTGGCAAAACTCGACTCCAAAACAGCCAGCAGGGAAAAGGCGATTGATGGGTTTAAGCGTGAGGCTGAGAAAGCAAACCTGACCGGGGAAGCGTATGAAAAATACATGGCTACAATGACCAAAGCATACGACACCGAGCAGAAGCGCGCCGAAGCTGAAAGAAAGGCCAGTCATGGGAAAAAAACTGGCGAAAGCGAGGAGAAAAAACGCCTAAAAGAGGCTGAACGCCTACGCAAAGAGATTGAGAAGCGGGGCCAGAATGTTGCAGACAAATACAACGTAGAAGCCGCAGCACAACGGAAATTAAAAGAGGATCAGGATGCGCTAAACGCCGCACTTAAAAGCGGGAAAATAAGCGCGGAACAATACAATAAGGCATGGAAAGAATTAATTGGAACCGAGGAACAACGCAAACGTCAGGCTAGCTGGGATAATCTGGTAAACAAAGAGCTACAAGTGCGCGGGCAGGTAGACCCAATCCAGCAGGCGCAAAACGAATGGGCTGTTCGCAAACAAATGCTTACCGATTTAGGCGCTACCGAGCAATATATGAGGGAGCAAGAAAAAGCGCACGCACAGGAAATGCTTTCCCTTGAATGGGAACGATATAAAGCGCAGTCAATGAGCAACCAATTGTTAGGTGATACTGTTGATGCAATGAGTGGTTCCGCAACAAACGCGCTTGTCGGACTGGTTAACGGCACTCAGAGTTGGCAACAGGCGCTTGCTAACATTGGCAATACAATTCTGTCATCCGTGATCGGTACGCTTGTTCAGATGGGCGCTGAATGGGTCAAGCAGCAATTAATAGGGGAGGCTGCCAGTGCCGCCGCAACAGCAAAGGCAATGGGCGAGGCGGTGGCGTTAAGTTCTGCATGGTCCACCCCGGCATACCTGGCAAGCGTGGCAACAATGGGCGGCGCAGCGACGGCGGGGTCAGCGGCGATGGCTACCGGATTAGCTGGGGCAAAAGCGCTTGGCCTGGCGGGTGCTCGCTATAACGGCGGCGCGGTTAATGGCGGCAATCTTTATAGGGTTGGCGAGCACGGCAAGCCAGAGATCTTCCAATCTCGAAACGGCGAGCAGTACATGATTCCGGGTGACAACGGCAGGATAATATCAAATCGCGACATTGGTGGTGCGGGCGGCGGTAACGTTAGTATAAACGCACCGATTAGTGTTTACCCACAAAATGGATGGAGTGATGAGGACGCCAAAAAACTACAGCAGGATATGGAAAAGATCTGTATGGGCCTGATACACCGCGAATCATCCAGACCGGGAGGAATGTTGCAACCTCGCCGCAAATAAACCAAACCCCGGTACAATGCCGGGGCTATTTTCGTATTTATAAACAACCATTCCGCGCGATACACCCTATCCAAAATTACCTGTCAAACATTCCAGTTCCCCGCCGGGTGAATTTATCGCCCTTCATGCCCGCCTTACTTATGCGCCCCTTTAACCCCACAGTGTCTGTTATATTCCAGATGGTCGATAATTAACCACGCCTTTAAATCTTCGCTGAATAACCGCCAGTCGGGGTTAATATCAAATTTATAACCGTAGCCATCGCGTAATTTTTTGGGGGTGGCCTCTTTTCTCAGGAAAGCATTTAATAAAGCCTTGCCCTTTTTGATGATCCGGTCCTGTGCGTTTTTCTGTGCTTTCAGATTTTTACCAATCGCTACCAATTTCATAACCCACCCCGAAATCCATTAGTTGACCACTTTCAGGAAGAAATCACGGTATTCATCTTCTTTTGCATTCATCATGAATTGACCGTATTTGAATGCATCATCAAAGCCCTTCACAATCGCAACTTCCACCTGTTCGAATGCTTTGTTCAGCATCACAACCACATAGCGTTCCATATTGTCCCCCTTTGTCGGTACTGCTTTTCTTCTTGCTTACTATATACATCTTGTCACGCCTTATGTGAAGCCATTTTGTAAACTGGTTATAATTCTTGTGATGAATTTCTCATTTTTCGCGTAGAAGCGCGTAAAGATGTATGCAATATGTAACTTATAGGGGGAATCATGCCAGAAGTTTTCAGATGGACGCCGCAAAGAAGCTACAGCGTGACCAGGGAGCCAAACGTATCTGTCATTAAACTTGGTGATGGGTATGAACAACGCCAGGCGAAAGGGATTAACACATTACTTGATAGTTACACCCTGGTTTTTAAAGGCAGTAGCGCGGGATGTGGTGATGGAGGGAACGTGGCGATCCAGGCAGAAGCATTCTTGAGGGCGCGAGGCGCTGTCGAGGCTTTTTACTGGTCGCCGTCTATGGATGGCGTGCAAAGGCTTTTTGTTTGCCGTAGCTGGAGTATGACAAAGGACGGGCCTGTATACACGCTAAACGCAACGTTTGAGCAAGTTGTTGGCTAATGGGGGTTGATATGTACGGGACTTGTGTAGTTGACAAAACTGACGCTTTTACATTGTTTGACGACTATGAGATCAACGACCTTACTGTAAAAGCTGACAACGGCGATATATGGTATCTTCACGACGTTGGTGATGGGTACGTGGGGTGTAGATCCCGGGAAGGGAAGGAGGTTTTATTTTTGGTTGATGGCGTATAAACACGACCCCGCGAGAAGCGGGGTTATTATTATTCCATTTCCATTAATGCTATATTTTCCGCTATCGTTTTCCAGTCCAGATCTACAGCATGAACGCCAAATACTATCAATCCCATTATTATTAGCGCCAAAACTTCTATTTTCATAATCTGTCACCTATAAGTTATCACGCAGATAATTAACGCCCTTATCCGTGACGAATGAATGGTTAACCTGGTTTTCATCCGTCATGATGATGAATAACTTTTCCTGTAGGTATTTCGCTTTCGGGTACAGCGTTAAACAGACCTGGTACAGTATCCCGCGCTCAATCAGCAAATCAATAAATTCGTGCTCATGATAACCGATGAGGCGGGCGGCCTGTTTCAACGTGTACACATAATCGCCGTGATTGCGCTGCCCCATGTTGCCGCCTTATTTATCGAACGCAGACAAATTGTCGATACAGAAATCTTTTGCCGCTTTTTCGTATTCGCGTTTTGCTTGCGGATTGTCTGCCGGGAAACCTTTTGCGTGTATTTCACCAGGGCAAGCCTGATCCATAGAGTCGGCAAATTCAACATTGACGTTAAAGTTAATATCTTTCGGATTCATGTTTTCCACCTCATCAATTATCTGCACCGGATTAGCAGCATATTTCACTGGATGGCCTAAACTACATTCAAGAATCCTTCCTTCTTCCAAGGCTGCCTCTTCGCTATCAAATAATCCGAAACACTCCTTGCAACCACTTAACCACACATCAAGACTATATTTTTGCATTTCGTTAACCTCTCACTTGACAGGTTCGATCCTGTACCCCAAAACGCGTTCGTCTTCAGCAAGTAAAAGCGCGTCAGTAAGTGCCTCGCCTTCATCCTTATACAGAGCTACAGTCATTTTTCTGCCATCAGTCAGGAATACCGTCAACCTCCACACCTTATCATCCATATCACACCTCCGCGCCATTTTGTTAACCCTGCTTCCTTTTGAGTACAATATACATATTGTAAAAATCGCAATCAACCGTTTTGGTATGATTTAGCGTGACAGCGATCACAAAATGACAAGGTGAAAAAATGCGCAGCATACCTACAGAAATGATTATTGATTCCGTCGATGCTGGAGTCGGCGCGGTAATTGACTTGTTTGAACTAGACCTAACGCCCCTGGGTGGCGAGGTTATCCGCTTCCATTCCGGCGCGAATGGCTATTACGGCCCGGTTATCTGGAAGGGAGTGACTTACAACAGCTACCCAATCGAGGCTACTGGCTTCGAAATGAAAAACGAAGGTGTTTACTCGCGCCCGCAAATGGTAGTAGCCAACATTGGCGGGCTAATCACCGGGATGAACAACGATTTTAACGACCTGCGAGGAATGAAGGTTACGCGCCGCCAGGTGGAAGTAAAATACCTGGACGCTGTTAACTTCCCCAACGGCAATCCAGATGCAGATCCATCTATTGAGGCTGTATCTTTTTACGTCGTTGAAGCGATGAGCGAAGAAACAGCAGACCAGGTGCAATATGAACTGTCAACGCCAATTGATGCTGATAAGGCGGTTATCCCTGGGCGCACAATTCTCGCTGACGTTTGCCAGTGGCAATATCGCGGCGACGGTTGCAGATACAGTGGCGGCCCCGTAGCTACTGACAAAGACGAGCCAACCAGTGATCCGAAGCTGGATAAATGCAGCCACCGCCTGAGCGGTTGCCGTTTGCGTTTTCCGCGTCCTAATCCGTTACCAATTTCCTGTTTTCCAGGATCCAGCAAGGTGGGTTGATTATGGCGCTTGAAGATAAAATGATTCGCTATGCAGCGGCCCACCCTGACGAGGAAGTATGCGGGCTGGTGATAGATAACGATTATTTTTACCCGTGTTTAAACGTGTCTGAAACGCCGCACAACAGCTTTAAAATCTCGCCTGACGATTATATCAAAGCTGACGAATTAGGCGTTATAACAGCCGTTTTCCACTCACATACTAACGATTCATTGGTATTGTCAGCACGGGATCGACAACAGCAGGTTATTTCCGGCCTACCGTGGTTTTTATGTTCCGGTGGCAGGGTGAGAAAATTCCGCCCGGTAGCGCACCTGTTAGGCCGTAAATTTGAGCACGGGAAAACAGACTGCTACTCGCTTTTTCGTGACGCCTATCACCTTTGCGGCGTGGATCTGCCGGACTTTGAGCGCCACGATGGGTGGTGGCTGCGTGGGGAAAACCTGTACATAAAAAACCTGCCATTGAACGGGTTTTTCATGGTTGACGCGCAAAACATTCAGCCCGGTGATGTGATTATCCGCCAGCCGTTTAAAGGCGCTGACCCATGCCACGCAATGATTTACCTGGGTGACAACACTGTTTTGCATCATGACAATGCCGGACTGTTAAGCCGCCGCGAGCAAATGCGGCCCGCGTATGTTCGACAGACTAATTCAATATGGAGATCTGACAAATGCTCAAATTTAGATTTACGGGCAATCTTCGAAGATATTACGGCAAGGTGTGTTTAAACGTTGATACGCCAGCACAAGGACTTAGCCTATTGACCGCGCAGGATCAGGAGTTCAAGAAGGCTTTTTTAAATACACCTTTGCGCTTACGAATTGCCGGAAAAGATTATGACGAAAAGACCGCGCCCGCAGCGGTTAACAGTAAATACCCTGACGGAACAACCATCATTATTGCCCCAGTGGTTGAAGGTGGTATTGCGGGGATTGGTGTTGTGGGTTGGATCTTGATTGGTGTTTCAGTGGTTAGCGTTGCGTTCTCGATCTTTATGTCACGCAACATGAAGATAAAAACATCAGCAGAAAGCGCACAAGATAACACCATAACGAACAACACCTACACCAGCATTGAAAACAAGGTGGGACAGGGCAGGCCAGTGCCAATCCTGTTGGGTGAAATGAAAATAGGTTCAAACGTCGGATCGTTAGGCATAGACACAAGCAACAACAAAGACGCCTTAGACGTTGTAAGTTAACAGGAGAAAAAGCCATGAGTAGCGGCGGCGGCAAAGCCAAAACACCAACATTATTGAACGATAACCTGTATCACAAACAGTTTTATCGTGTTTTAGACATTCTCAGCGAAGGGCCGATATACGGTCCGGTAAACCAGAAAGCGCCACTGAATGACGTGATGCTTAATGACACACCTGTTACTGACGCAAACGGGAATACATCAATCCCCGGGATTAGTGTAGCCTGGCGCAACGGCACGGCTGACCAATCGCCGATTAATGGCTTTAATGCCATCGAATCAACCGTTATTGTCAACGCAAAGGTAACTCACGACACACCAATAATCAGGACTGTTTCAGATCCAAACGTTACCCGTGTCAGGTTAAATCTTGGTGTCGATGCTCTAGTCCAGTCAGATGAAAAGGGCAACCAGTACAATACATCTGTCATGTTGATGGTTGATGTTAAACCGTCATTATCTTCTACGTGGTCGCTGATTAAGGATATACACATTGGCCCCGGCAAGCAAAGTGGTGAATATCTGGAAGCTCACATCATTAAAGCGCCGGATGAAAAACCATTTGATATTCGCGTTCGTCGCGTAACACCAGACAGCAACGGCGATCTATTGAGGAATGATACGCGGTGGAGTAGTTACAGCGAAATAATTGACGATAACCTGTCTTATCCTCATACCGCTGTAGCTGGCGCGGTAATTGACCACGATCAATATACTGATACGCCTACACGTACCTATCACCTTCGCGGCCTGATTGTTGATGTTCCTGATAACTACAACACAGAAACGCGCGCGTATTCTGGTTTATGGCTTGGCGGATTCAAAAAAGCGTACACCAATAACCCTGCGTGGATTTTCCGGTATCTGGTTAAAAACGAGCGCTTCGGGCTTGCTAAACATGCTGGTTACATTGATGTTGATGATGGCGCTTTGTACGTGCTCTCCCAATACTGCGATCAGTTGGTTGATGATGGCTATGGTGGCCTTGAACCTCGCATGACGCTTAACGCTTACATTACGGAGCAAATGAGCGCCCGCGACCTACTGGATAACATTGCAGGTATGTTCCGTGGTATCGCGTTATGGGACGGGCAACGCCTTACCGTGATGATTGATGCACCACAGGATCCAATTGCCACCATCACAAACGCAAACGTCGTTGATGGCGCGTTTACTCGCTCAAGTCTTCCGCTTGCAGAGTGTTACAACGCCGTGATCGTATCATGGACTGACCCGGAAAACGGCTGGGAGCAATCAAAAGAATACGTGGCAGATGATGAACTAATCGCCCGCGATGGTTATAACGAAACCACGTTGGAGGCGTTCGGGTGCACGTCGCGCGGGCAAGCGTACCGCGCTGGCAAATGGCTGATAGAAACAGCAAAACGCGAGCCGTCTAAATTCACGTTTAAAATGGCCCGTGACGCAATTCACTTCACCCCCGGTGATATTATCGAGATACTCGACAATAACCGCGCTGGCGCTCGTTTAGGCGGTCGCATCGTGGCAAACAACGGCAGGGTTATCACTGTCGATAAGGTTGATTCTGAATATATCGCCCCCGGCGACACCATTAGCCTGCTTGATAGTGACGGCAAATTTAAAAAACACCAGATCACCGGAGTTAGCGGAAACAAAATTACCCTTGCATCTGCCCCGGCATGGATTCGTAACGGTACTGTGTTTGCCGTGTCAACTAACGCAGCAAAACCCGTATTGTGTCGAATCGTCAGCGTGGCGGAAACTGAAAATAACAGCGTGTACACCATAGAGGCTGCACAGCATGATCCGCACAAACAGGCTGTAGTAGATAATGGCGCAATCTTTGAGGTCAACAACGATACGCTTAATCACTTCCGCGTGCCGAACATTGAAAACCTGAAGGTGTTAAACATTGGATCTGAAACAGTTCAATGCCGCGCAACATGGGAAACACTGACGACAACTCATCGCCTGACCTTTGAAATCCGCGTATACAATTCAGCGGGGGCAGTAGTTAAATACTACGAAACTACTAATTACAGTTATGATTTTTATGGCATTGATGCGGGAACCTACTCATTAGGCATCCGTGGCAGAAATGACACGGGCATGAAGGGTGCAGAAAGTATTGTGGATCTGGTTATTGGTGCACCAGCGGCCCCGGTAGGAGTTAACTGGGTTCCCGGTGTATTTCAGGCTACAGTTTACCCGATCAGCAGAACAACGCTTACCACTGACACCAGTTATGAGTTTTATTACTCAGGTGAAAAACAGATCACCGATCCGGCATCAGTAACCACTAAGGCACAATATACCGGGCGTGGTCATCAGTGGACGTTTGGCGGCATGAACACGGGCCACACCTATTACGTTTATGTGCGCACACGCAATGCTTTTGGCGTGTCTGACTTTGTAGAGGCATCAGGTAAGCCGACAGAGAATTTTGATGAAATCAGCGATTACGTCACCAAAGACGTGATGAACTCAGAACAGTTCAAGGAAATGATTGGTGACATCAAAGATCTTGGTGATCGCACGGATGTTATTGAAAATGCCACAAATGAACTAAAAGCAGCTACCGACAACCTCAAAACTGCAACTGATAATCTGACCAACATAACTGACGATTTAAGAACTGAAACCGACAACCTGACTAACATAACCGAAGATTTAAGAAATGATACTGACAACCTGATTACAGAAACAGGATCAATAAAAGCTGATACAGATACGCTAAAAAAAGAAACAGAAGATCTTTATAAAAAAGTTAAGGAAAACGCCGATGATATTGGTCAGCATGAGTCAAGAATTGATTCATTAGAAGTGTCCAGCGAAAAAGTTGGCAGCGAACTGGCGCAAGCGAAAGCAAGCATGCAAAACGCGTCACTTGCTCTTATTAATAACTCACTTGCACAGACAAACACGCGCGTAACTCTTACCGCTCAGTACAAGAAAGGCAGGACAGAGACTAAAGCGGAAATTGACCGTATTGACAACGTTATCGCTGAAGAGAAAAAAGCGACAGCGGAATCACTGAAAACCATCACGGCAGAAATGAATACGATGGATTCAAACCTCAAAGGTCAGATTTCTAGCGTGCAACGCGCAGTAGCTGACGAGGCCAGCGCACGCGCTGAAGCTATTAACGGTGTAAACGCCTCAATAAGCAATCTTGACAAGAAAACTGACGCCAGCGTTAACCGCCTTGATCAAGCTATCGCCGACGAAACAAGCGCACGCACCCAGGCAGTCAGCGACGTTAACGCAAATATCTCAGCACTTGACAAGAAAACTGACGCCAGCGTTAAACGTTTGGATCAAGCTATTGCAGACGAAACAAGCGCCCGCAGCGAGGCTATTAGTGGAGTAAACGCCTCGGTATCAGCTCTCGACAAGAAAACTGACTCAAGTATAAGCCGTCTTGATAAGGCAATAGCAGACGAGACGAGCGCGAGAACTGAAGCCATTAACGGTGTGAAGGCGTCAATTTCCACACTTGACGGTAAGGTCACAAGTAACGTTAATCGTCTTGATAAGGCGATTGCTGACGAAACGAAGGCACGCACTGACGCTATCAGCAGCGTGAATGCAAGTATTAGCACACTTGAAAGCAACACCAAATCAGAAGTAAGCAGACTTGATCAGGCAATTTCTGACGAGGCCAGCGCCCGCGCACAAGCAATCAGTGGCGTGAACGCCTCAATAGACAGTCTAGAAAGAAAAACTGACGCCAGCGTTTCCCGTCTTGATAAAGCAATAGCAGATGAAACGCAGGCAAGAAGCGACGCAATAACAGAGGTTAAAGCAGATTTAACAACGCTTGAGAACAGCACAAACGCCAGCGTTAAGCGTCTTGATCAGGCAATTGCCGATGAATCAAGCGCCCGCGCACAAGCAATATCAGGCCTCAGCGCAAATCTTGGCACTGTTGAAAATAATGTTGGCAAAAACAGCGACGAAATAAATCAGGCAAAAGCAAGCCTGCAAAACGCATCTATTGCACTTATCAATAACTCAATCGCTCAAACCAACACGCGTGTTACTCTTTCAGCCCAATACAAGAAAGGAATCAGAGAAACCAACGCGAAAATTGACCGTATTGACAACGTTATCGCTGAAGAGAAAAAAGCAACGGCTGAAGCCATTAGCGGTGTAAACGCATCGATCACTAATCTTGATAAGAAGACTGAAGCAAGCGTAAACCGTCTTGATCAGGCAATTGCAGACGAAACAAGCGCCAGAGGACAAGCTATTAGCGAAGTTAGCGCAAGTGTCAGCACGCTTGATAATAAAGTGACAAGCAACGTCACCAGGATGGACAAAGCCATCGCCGACGAAAAAGAAGCACGCGCAGACGCAATAAGCGGCCTTAGCGCATCGCTTACCAGTACGATCAACTCAAAAGTATCTGAAGTGTCAACCGCACTCTCTACGCATGAGGAATCAAGCGCAGAAAAATTTAGCCAGATCTCAGCGTCCTTCAAATCAGTAAATTCAAGTATTACAGAATGGTCGCAGGCGATGGCTACGGCAGACGAGGCGCTGTCAACTAAGATCGATCAGCTAACAGTGACCGTTAACGGGAATAAAACGGCAATAGAAACGACATCTAAAGCATTGACCGACTTCAAAGGCAATGTTGATGCGTCGTACTCTATCAAGCTGGCAACCGACAACTATGGCAAGACGTACGCAACAGGTATGTCACTTGGCCTTACTGGTGATGGGACCAACTTTCAGTCGCAGTGTATCTTCCTTGTTGACCGCTTCGTGTTGATGACGGAAGCAAACGGAACATATATGACGCCATTCTATGTCACCAATGGCGCGATGTATGTGAATGAAGCGTTTATTAAAGACGCATCGATCACTACTGCAAAAATAGCTCAGCAAATACAATCCAGTAATTACAGTTGGGAAAACGGTACAGGATGGGCGATAAATAAAGACGGTGACGCAGTATTTAACCAGGCAACAATAAGGGGTACGGTATACGCTTATGCTGGTGTGTTTAACGGTACTGTTTACGCAACTGGCGGTAAATTTACTGGAGCAGTTGAAGCTACAAGTTTTGTTGGTGACGTAGCAAGTATGTCAGTGATAAACGAGGAAGTATTTCCGTCAATGAGGGGGAACGGCAGCAGGGAAACTTCAAAAACTTATCTTGATTCAAGTTCATCAAGTTTATCAAAAACCGTTTACGTTATGATTCCGTATGATTTGTCATACTATACACATAGTGAATCTTCTCGTATCAACGTAACTATAAACATAAGCGGACACGCAAAAACAATTAATATAGAAAGGCCAGCATCAGGTCCATCAATGTCATCTGTCGCGGTGCACTGTGTACATGGCCTAACATACCCAACAATTACAGTCAAGGTTACGGAAAACTTTACCAATACATCCGCTGCATCAATAAGAAAACCAGGCTTGATACTTATAACAAGAAGTTCAGGAACATGGGTATAAAAATAACCCCGCTTCGCGCGGGGTTTTCTTTTAGTAGTTAGCTACACAGTTAGAAGGGCTACCGATGCGGCGCATGTTGTGATCGAGTTCATGACACCATTGACCAGTATAAGGCAGTTTTTCAGTGTCATAGACAAGATGACCTTCACCATCATAGACAACATCTTGTGGAATTACTCCGCTATTCGGCAGGTTATGCAATGCGGCCTCTTTGTCAACAGCGCAACCAGTAAGAGCTACAGCCGCAGAGAATAAAACCACTTTGAACATGTTTTTCATTTTTTAATCCTCGTTCTTGTTAGCTCGTCCGGTTCATCCGGTGTCTTGAATATCCGACAAAACAACATTTCGTATATTGATATAAATCAACAAATACATTTTGTGTAAGCAGAAAATGCAACACAGATCACAAAATGGTAGAATTATTCCGTTAATTAACAAAATGGAGTCATCGAGATGATTTACACAACTGGAACAGTTGCCATTAACGGCAATACTGTTAAAGGCACGGGAACAAACTTTTCCGCGCCGCTTTCTCTTATTCGTGTAGGTTGCACGCTCATTGCTGTTGGCAATCCTGTGCAGATCTTTACCATCACGGAAATTAAAAGCGGCACTGAACTGTCAGTGACGCCAGCAGCTAACCCCGCAATCCCTGCCGGGACAAAATTTAGCATCCTGCTATCTGATTCGATCTCAGTTGATGGGCTTGCTCAGGACGTAGCTGAAACCCTGCGTTACTACCAGAGCAAAGAAACAGAAATCGCCTCCGCCGTAGAGTGGTGGAATGAGTTCGGCGGCGAAGGTCAGTTGGATCAGCTTCTTACCAACATTCGCGCAGAAACAGCCAAATCAACCGCTAACGCTCAAAAAACAGAAACTGACAAAAACGCAGCAGAAGCGTCAAAAACAGCGGCTGCAAAATCCGCCACGGCAGCGAAAACATCAGAAACCAACGCTAAGGCAAGTGAAACGGCAGCAAAAACAAGCGAAACCAAAGCTAAAACATCAGAGGACAGGGCGCAGGAATACCTGAATCAGATAGTAAGGTCTAACAACGCATTGATTCAATGTAAATGGCCTACCAATACCTTTGATTATGCCCGTTATGTGAAGATCGCAAAAATGACCGATCCGGGCGCTAGTGACTGCCACCTGACGCTAATGATTACTAACGCATGTAACTACGGCAAGACTTACGGCAATATTGACTTTATCGAGATCTCCGCTCGCAATTACACCACTGCAGGCGGAATAACCAGTGCAAACATAACTAAGTTTTTGGGTGTTCGCCGCCTCGGATCTGCAGGGCTGGACGCACAAAACCAAATGCGTTACGGCATTGTTCCGGGCGATGGATATTTTGAAGTCTGGGGCTATCAGCGGGCATTCATTAAGGACGCAAGGGTTGCTGTGCTGGCACAGACTGGCATGACTGAACTGTACATTCCAGAAGGCTATGTCGAACAACAAACCGCCCCAGAGGGATATATCGAAAGCCCTGCAATAAGGATTTACGACCAGGAAAACAAGCCGACTAAGGCAGATTTGGGCCTTCAAGATGCCCTGCTTAAAGGCGATTACGGTGTTGGTGGTTCTGGGATAACGTGGTCTGACACAACGGGTTACATGACCGATCAGGATTTACTGAAAGCTCTGAAAGCGCAAGGTGGGTGTTTCTGGAGATCCGGTAAGCCAAAAGATAGCACAGCCACATTTCACAGTCACGGCTCTGGTGTATTCTCTCGTTGCGGCGATACGTGGTCTGCGATCAATATCGACTACGGCACAGGTAATGTCAGGGTTTTTGCTGGTAACGATAGATCACTTGAAGATGGTACTTTTCAAATCAACAATCTATACGGAACCAAAAACAAGCCGTCGAAAGCTGACGTTGGACTTGGCAACGTAACCAACGATGCACAGGTTAAAAAATCCGGCGACACCATGACTGGCGACCTGTCGATCACTAAAGCAACACCTTCGATATACATTCGTTCAAAAAGTGGAACCGCCCATGTATGGTTCCAGAATGAGGATCAATCGGAACGCGGTGTTATCTGGGCGCCTACCAATTCCGAAGGACTTGGCGAAGTTCACATCAGGGCCAAAAATACAAAAGGTGAATCAACTGGTGAACTCATTGTTCGTCACGACGGGGAAATTAGGGTTCCCAGTCTCACAGCGAGTAAAAAAATAAAAGGCGCAACCGCAGATTTTACAAACACATCAGAAACCACGACGGAGAACACGTTAAAAATCAGCGGTAAGCAGCATACACCGTTAGTTTTAACGCGTACCGGGTATTCTGAAAACCTGTCCATTGGCTTCAAGGTTGATAACGTTGTTCAAAAATACCTCGGTATTAATAGCGGTGGGGATCTGTGTTTTGGTGATTATGTCGATCACAAAACAAACAGCAAAGTTATCACGCAAGCAGTGCTTGATAGCGGTGTGACGGTAGGCGGTCAGACAACCTTTTCTAAACTTGCCACATTTAGCAAAGGCATGACCGGGCCTATCGTACCGGAAAGGCTTGACTCACGTACCATTGATCTTAATGACCTAATCATCAATGGTTCAGATATAGGATCGGTCAAATACTATCAATGTACATCTTCCGGTGGTGGAGCGAACATTACCAACAAGCCTGACGGCGTAGGCGGTAACTTCTTGCTGCGTGTAGAGTCAGTCCGTAAAGTTAGTGATACTGACTATATAAGTATGCAAACACTGACTAGTGGCGACAAAGGACGCGTATTTGTTCGTTTTAATACTAATAGTAAGTGGACAGCATGGTGTGAACCTGTTGTATCGGGATGGAAGCAGGATGTGTCTGTTAAGACGCTAACAGCAGCCGAAGACGTCATCCTTAAAAACAGTGATACTGGTCCGCGCCTTATTTTAAGGAACTCTAACACATCGGCGCAGTCGTGGAGTGTAAGGGTGTGGGGTGAAAGCGGAAGGGAAAGCGTTTTTGAGGTTGGTAACAGCAATAGTTACATGTTCTATGCTCAGGAAGATGCAGCAGGAAACAAGAAATTTAACTTTAACGGTGATATTTCATGTAAGACGCTATATCAAACTTCTGACCAGAGCCTTAAAGACAACATTAAGGTTATAGGTGACGCCACCGAATCCATCCGCAAAATGAATGGGTACACCTACACGTTTAAGGACGATGGCCTGCCTTACGCTGGCGTTATTGCACAGGAAGTAATGGACGCGCTGCCTGAAGCGATAGCGTTTACCACTCTTTACGGCAAGGAGCTACAAGGACCAACAACTGACGGCAACATCTTACGCGAGGAAATGAAGTGCCTCAGCGTTGACTATGCGGCGGTGACTGGTTTACTTGTCCAGGTGGCACGCGAAACGGATAACCGCGTCACCGAACTGGAAGAGGAGAACGCAAGCCTGAAAGCTAACATTGCCGCAATGGATGAGCGGATAGCAAAACTTGAAGCGCTTATCAGTCAGTTGACCGGAAGCGAAGAATAAGAGGTGATGTGCGAAGAACATCGCCGCGCGAAACGAGGCTAACGCCTCGTTTCTTTTTATGTACCAAATAGTGACCAAATACCCAAAACCAAAAACAAAAGCACTGTAACATACTGTTTTATAAATTATTATTCACAAAGCTAACCATTCCAGACAGGACTGGTGAGTA
>09-00049
GCGGATAACGCCATTTCTATCATTTCACATCGTGTCACATCGTCACCGCTTCATCTTGATTTTAAAAGAAATATTTATTCTATCGTGTCATATCGTTTTCTATCGTGATACTATCCATGCGTAAAATGTGTGTACCAAATAGTGACCAAATTATGCTTACAGATACCAAATTACGAAACATCCACGGCAAGCCATATGACGGCCCGGAAGAAGTCCCGGACGCGGGCGGATTGTCTGCCAGGATAAGCCCGCGCGGAGTTATATCTTTCCAGTATCGCTACCGATTCAACGGCAAGCCTCGACGGATGAAGATCGGCACATACGGAGAAATAACACTCAAAGAAGCCCGCGCGGCGGTGGCGGAGCATAAGGAAGTCTTAAACTCAGGACGAGATCCATCGATCGTAAAAAGAATGAACTTGTCACGCGTTACGACACGGGCAACGATTGAAGATATTGTTAGGGAGTACATGGAATCACCGCAGGCAAGAAACATGGTCAACTATAAGCAAGTCGATGCGATGCTAAGTAAGCACATTGTCAGACCATGCGGTAGCTATATCGTCGATGATATGGACTCCATAATGTGGGAGGGGATTTTTAGAAAGGTAGCTAATGGTGGCGCGCCGGTTCAGGCCGGGATAGTCTTAAACAGGATGAAGGCGGTGATAAAATATGCCATGCGCCGCCGCCGCGTGGAGCGTGACGACATATCATTACTACGCGTGAAAGACGTAGGCAAAAACCCGGCGCAAAGAAAACGCGTCTTATCAATACAAGAGATTCACCATCTAATCAGCATTATAGACAGTTCAAAAATGGCGCGGCTAAATCAGATATTGATGAAGCTGATTATATTCACCGGATGCAGAACAAGCGAACTAACAAACGCAAGGCGCGAGCATTTCGATCTTGATAACTGTGTGTGGACCGTGCCGGGTGCATTGAGTAAGAACAGAAACGAGTTTAAACGCGGTTTATCCGCCGTTAGCGTAGGTTTATTGCGTGAAGCTATGGATTTGCACGGCTTTAATTTTATCTTCGTTCCCGTGCTTTCTGGAAGGGATGAAGCGGTAGACAGGAGCGTGCCGAAAACAGCCGCAAGGGATTTGATGCTAAGGATGGGCGGCGAGCCGTGGTCGTGTCACGACTTGCGCCGCACTGTAAGGACAAACCTTTCAGCGCTTGGCGTTGCGCCGCATGTAGCCGAAAAGGTTTTAGGTCATAAACTGGCGGGGATGATGGCTATATATGATCAGTATGATTATGTGAGGGAGCAAATCGAGGCGATGAATAAACTGGCTGATTATTACATGAAGCCCATAGATTTACAAAATGAAATAACGTCCTGATAACGGTAAAGAGATCCCCCGCGCTTTAATGCTGGCATCCCCTTTACAGGTTCAGGGAAAGGAGTTCCCGCTTCTTTCCATTTTTTAACGAGCTTAAAAAAGGCGGACTTGCTAAGCCCGCCTAACATTTTTTGCACTTGCTCACGGTTAATAAGTATTGTCCCGATCTTATCCATTACTCATCACCATTGTAATTAGTAAAAGGAATATCGCCATTAATAATGGCTTTTGCCATATTGCGCCAATCGCGCGAAAATTCGTTGTCGCGGTTAAAGTTAATCTCTTTTGCCGCATCTTCACCAATAACCTCAACAGCCAGCGCAAACGCAATTCGTGTCATTGCTTTTTCTTTCGGGTCAATGTGAATGCGGTATGAGTATTGTTTCCATGCAATCGGTGTTTCTATACCCGTTTCTAACTTACTGTGAGCAATAGACCACTTATCGCCCAGGTAGAAAAACTTAACGACATCAATCACTCTATCACTTGCTAATCCAATACAATCAAGCCACACGCCGCACGGCGGCTTTTCTCCTGGTTTCCATTCCGTAACTTCCGGCGCATCGCAATCATGGCGCTCATCTTCGATTAATTCATCAATGATTTCACTTTCTTTATTCATACCGTCATCATCCTTTTCAGAGAAACGTATAAAGCGCCACGTATTAGCCATCAACGTATAAGATTCGCCGCCAACCTTAGATCCTGCGTAATACTCCGTACCAAAATCGTAATAGCTCGAAAACGTTGTCACTTCGAAAGGCGGAATATCAACGCGGAACCTGTGAAGCATTGTGCCTATTGCACGAGGTGTTTTATTTGCCATATTACGCCACCGTTACATTGTCAACTTTGATAAAGTATTCAGGGTGATTTTCTATTTCGTGCTTGAAGTGCGCGTGACACAATCGCCACTCCCGCGCCTGGTTGTGGAAGTAATAAACATATTCGCCATCAACCTTATACAAAATTCCTGTAGGTTTAGCCATGTAATAACGCGCCATTATTACCCCCAGCGTTTTATGAATTCCTCGTTTAATTTCGTATCGCCAGACCATTGAACATCATGTTCAGCGCCGAACGAGTAGATCAGCTCGATTAGTTCACTGAATTCTGATTTACTCATCCGGCTGGTTGATGTCCCCAATACAACAAAGCCGGATTTATCCAGGTTAGGGACGACGCCATATTTCTTAAGCCCGGCAGTAAATACCGCTTTCCAGTCTTCCGGCGACAGCTTCTTACCGTACCAATTAACCTGATCGCTAATGTCGGTTAACAGCGCCCAAAGCAACGCGTTTTGGCTTAGCGAGCGGGTTTTCTCCTGGATGGTAATTATCAGCGGGCTTTTGCTATCAGGCTGGATCTCTCTTATCTGCCTGATAGCGTTTTCTTTCACGGCGTCGTTGACTATCTCAAATCTAATTTGCCGCATTATTTCTTTTCACCTTATTTTTCGCTTTGTATTCCTGCCAACTTTCCCAGCGCGCCTTTATAATTGCTTTAAGACTTATCAATCTTGAAGAAGTCATAAAAGCGCCTTTTAAATATTTCATATCAACCGTAACAGGTTTATCAGGATCACCGCCGCGCTTGTATTCCGCGATCGTGCTTAAATCCTCCACGGTCAATTCTAAATCCTTGTTCATAATTCCCCCTTACACAATCCGCATTGTGTTTCTTAATTCCCCACGCAGCGCCCGTAATGCATCGCGCATTGGCACGAAAACCCGGTTAAATTTTACGTGTTTATATTTCCGCATCAGTGGCGGTGTATACACCTTTGCGTCGTATACTTCCCACGGATAATAAATGCGCGTATCGTCGACAAACGTTTCAACTGAATAAAAGATTACCCGTCTCATAATTCTAACCCCGTTCCCCGTTGAGTTTTTCGATCTCAAATACTGGTTTATCCGGTAGCAGGCCGTTATTTTTCCGGTATTCGTTCAGGCGGCTGTCAAAATCAAACGCGAGATCATTAGCGTGACCAAAGCGACCAGGTTTAAACAGTGAGTAAAAATTAAGGCCGTGTTTATTGGTATCTATGCAAAGCGTTTCATCCAGCACCATTAAACGCAGCGTGCGCGAAAGGTAATTCCACGGAATGCCAGTTTCCGCGCTAATATCTCTCATTCGCTTTCTAACGTTGTAGTCAGTAAATAACGCGGCTACACGCTCGCGTCGTTGTTCGTATAAATATTTAATTCGATAGCCCAGCAAGCGGCGGCGCGGGCCAAAATATGTATACACCCGCTCAACCAGATTAGTGTCGATCAGGTGTTTAACTGTTTCCGGCAAGCATCCGGCTTCGTCGTATTCCGCTGATAATCCGGTTTTCTGGCGTAGCTGGTGCATTGTTGCGATGCCATCAAGTTCAAGGATATTGATAATTTTTGCTTCAAGTTCAATGCTCATTGTTTTCGCCTCGTTTTAAGCGCGAAAACAGCCACCAGAAAGCGGTCAACTTTCCGGTAAGCCGTTTGCTCAAGTTAATTAAAAAGATGCGTTGTTCTGGCTGTTTCGTGTGGAGAATCGACTTGCCGCCGGACGTTGTTGCATTGACTGAATGCAAGCGGACGCCGCGCGGGCCTGGTCGCATGGGATGATGTTGCCGTTATCGTCAAACCGCTGGTAAACAGTCCCCGTTTTCCCGTGACGGTTTTTTGAAACGATGATCTCCATATATTCGCGGGCAACCGATTGTTCGTTGTAGTAGCCGTCGCGGTAGACCATGATGATCCGGTCTGCGTCCTGTTCAAGATTACCGGAATCACGCAGATCAGAATTGTTCGGGCGCTTGTTCGGTCGTTCCTCAACGCGGCGGGATAATTGCGCCAGCGCCGCCACTGGCACGCGCAACTCTTTCGCCATCATTTTCAATGACCACGACAATTGCCCTACGGCGAGATCATGACGTTCGGCCTTAGCCAGCTTCATTAACCCGATGTAGTCAATCATTACCATCCCCAGGTTAGGATGGTCCTGTTTCATCCGTTCGACGGTGGCGCGTATTTCCTCGACCGTTAACTGCGATGCGTCAACAATCCACACATCGAGATCGGCAAGGGCACTCATTCCCTGGGCGACGTGCGCCCAACCTTCGTCATCCAGTTTTACCGGATTACGTAGGCAATCCGTTGATAAGTTCCCAGCGCCAGCGATAGCACGTTCAGTCATCTGATCGAGCGACATTTCAAGCGTGAACAGCAAAACGCCGACCCGCTGACCTTCGCCGCCAGGGTATGGACGTTCAGCCGCCGCGCGGGCAATTGCCAACGCCAACGCCGATTTACCAGACCCTGGGCGTCCGGCGATAAGCACCAGATCAGTAGCGTTAATGCCGCCTAACATTTCGTCGAGTGGGTCAATCCCTGTTTTGATGTTGTCAGAGTTCACGCCACACTCCATGCGTTTACTTAACACTTCCGTGTATTCCTGGACCGCATCGCGCAACAGCACCGGGATAATTTGATCTTTTGTTACCTTTAATTTTGAATACCGGGAATCAAAATCTTTCATCGTCTCCCTGACGACTTCAAGCGTCCCCGTTTCCAGTTTGTAGCGAATGTCTTCCATTAGTTCCAGCATTTGCCGCCGCTGGTGTTCTTCCTGTAGTAGTCGCGCATATCCTTTCAGATTGGCAGCAGAAGGACACGATCGCGCCGTTTGCATCAGCGGTACAAAATTTTCGTTGCCAATCTCATCACCAACCAGCAAGGCGTCGATAAGATTTCTGTTTCTGGCTTGCGCCCGGATAATTTCAAAAGCCCGCTTATACAGCGGAATAGTGAACACTTCAGGATCAAGCGTAGCGAGAACATCTTGCGCGTTAGGAGTAAGCCCACCTAACAGCAGGCCACCGATAACCGCTGATTCTCTTTCTTGCCGCAATGAGTTTACTTGTTCGGTTATCATTATGGCATCGCCTCCGGTTTACAAAATGGAATATTCAGGGTAATAAACAAAGCGCCCGATTTCCCCATGATCAGGACTGTAAATTATTACCGCAGCCAGCCGCCGCGACCGCCAGCCGCCATTCGTTGAATAAGCGTCTTTGCCAGCTAACGTGCCGTGGTACTCAACAACGCCCAACGATGATTCAATCAGCCGTTGGTGATGCCAGTGTCCACAATGAGCGTAAACAGACGACGACTTGCCGAAATCCTCCCGCCAGTCAGAAACGCAGGCAGAAAGTAAATTTTCTGGCTTTTTGATAGTGTGCCCGTGGTGGTAAGCAAGAAATGTTTTGCCGTACTGTGTGTGATGGACGATAGCAGGTGACACATCAACCGTCACACGCGGTTCATCTTCGTAAAAAGCCGCCAGCGCAGCACGTAGCCAGATCATACCTGATTGGTCGTGATTACCGGATAATACCTGGATCTCGACATCCTTATGATTTAGTAACATCTTCCCGACCGCACGCCGGACCGACCGGATCGCCACATAAACCAGTTTTGCGTAGCGTGAATCACAATCTAAAACGTGATTACTTGATGGCGTCACTGGTAACAGGCCGTCAGTGTGAAGCACATCACCGCCGAGAAGCAAAACAGCCTTTTCAGACATTGGCGCAGCGCCTACCGCGTAGTCGAAGAAGTCATTTAGCACGCGTTCAGCGATCCCGGTGTCGTAGCTCTCACCGCATTCAGCTTTATGAGCAAGCGCCCCGATATGCAGATCGAATACCGGATAAAGGGCCAGGCTTTTTTGAAAATCAATTTCCGGCACTGGCACGGCCTCCGCGCGGGGTATTTCTTCCGTGAAGGCGTCACAAGCAGATTGCATTAGCATTTCCATTTCATCGCGGTCACGGGCTGTTTTAATCCAGCGCATAATCACATTGCCATCCTTATCGACGAGCAATGACTCAGCATTGACGCCAAAACCCGGTGCGCGGCGCGTGGATATTAAACCGCGTTTCGCCAACCGTGCGCCCAGGCGTTCGACGTTGCGTTTTGCCATGCCATATTTTTCTGCGATCTGTTTATACGTCAGACCGTTATTATGTTCAGCGATTAACTGTTCATCGCTGATCTTTCTTTGTGACATAACGTTAATTCCTCCGGTTTACAGAATGTATATTTATTTTCCGTAAAACGCGCTACAACGCAAAAATCCACCGCGTAACCCACTTGTAAGGGTGCAGTGTCTTTTTTGCGCCAGAAGCGCAATCAGGTGGCTAATTTTCGATTTTTAAGGTAGAAGGGTAGTTATGGATTAACTAGTAGATATAAGCCGCCGAACAAGGCGACGTTAACAGCGATAGCCATCGCGATCGCGAAAGCCAGGGCGAACATGCGTTTACCGTTCATAGCTAAATCCTCTCTGAAACGCTCCATAACAAGCTAATCGCAAAAAGGTAAGCAAGTGTAGCCCCCATGCGATTTAGCTCGCTGATGAGGTTGTTTTGTGGGTAATTTTGGATTTTTGCGGATCGTGATTGGTCAAAGAACGCCAGCGCGCGTATCACGTAGCGTTTTTGGTTTAAGCAGAAAATCAAGTGTCGCAGTGAAGCCATTGCCGAAGTAAAAATCTGAAGCCGTGTTTTTGAACGTTTCGAAGTAGGCGACAAAGCCGTTAATGCTTTTGTCTTTCAGGTAGTCAGTGAACGCATAGATCTTGCGTTCAAGATCCCGATCCAGTTCGGCAGGTGGTAACAGGCCGTCAAACGTGCTGTTAAATGCTTCCACCACGTCGGCAGCGTTTACAGTAGCTGATAGCTTGCGCCATTGTTCAGCATCAGCCAAATACCCATCAAACTTAGTTACCCGGCAAATGTTGATAGGCTTAGGTACTCCACCACGGCTACGCCATTGGGTTAAAGCCCACTCAATCACTAATGTGATCTCATCCTCCGTATACGCTTTACGTGTTTTTGTTTCTGTCAGTAGTTCTACGAATGGCTTAGCATCACGACATTTGCATCCTGCCTTGTCGTTGTAGAAGGCAAGGCAACGCAATGCCGCTTCGTTTACGCCATCCTGATTGACCATTTTTTGTTCATTTTCGACAATACACGAAGTGTATATATCTTTTTCTCTTTCTTTTTCTACTTCTAATTCTAATTCTAATTCATGACCCTTTCCTGACCCGGTCATGACCCTATCATGACCTTTTTGTGTTGGATTGATTAACTTTTCTAATTTTAATTGCTCCTTCGCTGTGTTTATGGCGGCCCTGTAAGCGCTTTTAGAAGTCATTGATTGGTCCAGCCTTTTCAATAACTTTAAACAAGTTATGTGGCCTTGAGAACATTCAAACAAACCAATTTCGATGAAGTATTTCATCATTTCTTCTATACGTTTTTCAGTAGATCCGACGTTTCGCGCAATTATTCTTGCGTCATGTCGTAGGTCAAAAGTTAGATTGTGCTGATCTACGTCATAAGTTATTAGTTCTAGGCAATACCAATAAAGCCCGTACCCTTCCAGGCCATAATCTAATAAAACGTTTTGAAGTTTTTCATCGCGGTTCGCATCGCTATCATGCTTAAACCACTTCATAGATCATTCCTCCGGCAATGCAATGTCATAAATGTCGCCGTATTCGTCAGCGCGTTTAATGAATCCTTTGCGGATCAATGAATTTAATGCGTCAACAGTAGTATGCAGTGGCAGTTCGCACACTTTTGCGATCTCTTCGCGTGAAGCATGTGCGCGGCCTTTGTTGTCTGCCTTTTCTGCAAACGCAATTAAGACAAGTTTTTGGATCGGGCTGTTAAGTTTTACGTTCCATGCTTCATTCATCATGTGCATACTCATCTTGTTTTTCTCCTATGGTTAGAGTGAACGCGCGGGCGGGCATCCCATTAGCATTAGATAGCAGTGACTGACCGCTCAACAGATCCCGCCGTTGCGTGATATTTGTTTTTCGCTTCGCAGCGACACCGGATTTTTAAAGAGCTTAAGGTAAGTGCCTTTTTGTGCCTTCCGTTATCTTTTTCCTTGCGTCTTTGCAAGTATGGCCTTACCTTGTCTGCAAGTTTACAAAATGGAATTTTAAGATCAAGGCTTAAAATACACGTTTTGTGACTTGCATCAAACTTTTTGAGGTTATAGGGTAGCGACATGAAAACAAAATGGTATGACTTAGCAAAGCAGCTCATGCGGGCGCAGGGCATGAGTCAGGATTCACTCGCAGATCTCATGGGGATAACTAAAGGCGGCCTGTCACACTGGCTTAACGGTCGCCGCGAGCCAAATCTTGAAGATATTGCGCGGATTATGCGGGCGCTTGGGCGTCGTCAGTTCACTGTTACACATGATGGTATGGTCATTGATGATTCTGTTTCTAATACACTTCAGGCCGCACCGCCGCGTGATTTAGGTAGTTACCCGGTTATTGACTGGAAGGACACAGTAAACAATATGGATGACACAAGGCGATCAGCATTACCACACGTTACGACTAGCGTTATTTGTTCAGATGATAGTTACTGGCTGGTTGCCAAAGGTGAATCAATGAACGCGCCGCAGGGGTTGAGCATCCCGGCGGGGACGATGATACTTGTTGACCCGCACGCGCCAGCTATTGACGGCAAACTGGTTATAGCCCAGCTTGAGGAAGGGCAGATACCGACGTTTAAACAGTTGATTATTGATGGAGGTCAAAGGCTTTTACGTTCGCTGAATCCGCTGTATCCGCCAATCCCTATGAATCCAGAATCAAAAATTATAGGCGTGGTGGTTGATGCGAAGATCGTAAACCTGCCATAAACATTAGCCGCCGAATGGCGGCTTTTCTTTGCCTGGAAAACACCAAAACGTAAACAGAAAACGTTATTTATTATTTAAATATCAATGACATATAAAATATTTTAAAAAAGTATACAAAATGGATTGACTCGATGTTTTACGGGGCGTATATTGCGAGTCAAAGGAAGGGCGCAGGTAACAAAAGCAACTTCCTGGCACTTTAAAAATCAGGCTTAACACCTTGTCAACCGTGGAGTAACTCCCCGATTGGGGACCGAAAGCGGCACTGATAACAAGGCGCATGGGGTGTTTAAAGCGTTACATCCCCCACGAAACCGCACGCAAGGCGACGAGTCAGCTTGCTTGGAGTGAGCAAGGTCACGCCGGGAACGGCGATGATTGCGGGATTAGTTGAAAGATGTTAAGCCGCTCATTAACAATCTGGTCAGCCGCTGGAAGTGCGGCAATTAACGAAGATGATTTTTTATTAAGTATCATCAAGGATATACGGAGATCAGATTATGAGCGTTACAATTATATATGGTAAATGTGATAGCAAAATGAATGCCAGGGAACGCAGAAGGATAAAAAGAGAAAACGAAAGAAAATCATCACCTGCAATCAATAAAACAGACAATGTGGATAAAGCTATTCGATTTGCAAACGAGGAAAGATGCAAACCAAATAGCATTAAAGAACGTCGCAAAGGATCAGTAAAATGGTATACGGAAAATGAAAGCGGCAGCTACTACCACGCAACGCAACCACGACATTTAGGGGAAAAACCCCTGGATAAAGTCCGCTATCATTAATACAAAATGTAAACATCCGGAGATGACATTATGGTTATTCAGGCGCTTCAATTCAAACTGGCAGTAGCGGAAATGCTTCACGATGCCGAAATGTGGAGCGCCGCGAATAAAGCCTTATACATAGTGTTAACAGCACGGGAGATTAAATAGTGAAAACAGAGTTACATAAAAAGCTATGGACGATTCAGCAAACGCTGAACGCGCCGAAAAATCAGCGTAATAATTTTGGTGGATATAATTACAGGTCGGCGGAGGATATTTTAGAGGCGGTTAAACCACTGCTTCAAAATATCACGCTGACTGTTAGTGATGAAATTGTCCTGATCGGCAATCGCTATTATGTGAAAGCAACGGCGACGCTAAGCGACGGTGAAGACGTAATAGCGGTAACTGCTTATGCCAGGGAGGAAGAAAGCAAGAAGGGTATGGACGCCAGCCAGCTAACAGGAGCAACATCAAGTTACGCGCGTAAATATGCTTTGAACGGTTTATTCTGTATAGATGATGCTCGCGATCCTGATACTGATGCTTACGCGAAGCAGACAGGCCAGCAGCCGCGACAACAGAAAAACCCACCAAAACAACAACCGCAGCAGAATAAAGCGCCGCCAAATCCTGATGAAGTATTAGCACGTTTCTGTGATGCAGCAGCGAAAGCGCAGGACGCTAACAAGCTGCGTGAAATATTTGGCAAATGCTGGAAATTACTACCGGAAGGATCGGAGCATCGAATCAAGGCAAAAGATGTTTATGACATCCGGGTAGCAGAGCTTAACGGGGAGATGGGTTAATGAGTTTAAATTCAATCACGCTGGGCGGGAATATCGGTAATGATATGGAGGTTCGCTACACACAAAACGGGAAAGCGATTGGTAGTTTTCCGTTAGCTGTAACGAATGGCTACGGCGATAATAAGCGGACAATGTGGGTCACTTGCCTGGTATTTGGTGAGCGTGCGGAAAAATTAGCGCCACATATCCGCAAGGGTGGAAAAATAGTGGTAAGCGGTCGCCTAGATGTTCGGCAATATGACCGGAACGACGGCACGAAGGGGACGGCGGTAGAAGTGGCGGTTAACGAATTTGAATTCATGAACGTTAACCAACAAGGCCAGCAGCAAGGCCAGCAGCAGAAAGCGCCACCGCCTCAAAATAATAACGGGAATAATCCGCCGCCGATGGACTTCGACGATGATATTCCGTTCTGATTCAATAGGTTGGCGATGGGTGATTATTTAAAAGCACCGCCGCCGCCGCGAACAAAAGAGCAAGTTTTAAGAGAAGCCCGTGATCAAATCGATCGCGGGCTTTTTTTATGCGGCACGGCAGCGGATCGAATGGCGAAAAGATTTAGTGACCTGTACGCAAAGCAAATATGGTTCGACAACTGGCAGGCAAGTTTTTACCCACTACAGAAAGCTGATGATATGCATTGGCCTGAATATGTCGATCCACGTATGCGCAAATATCGCGGGCGTATGGGTCAGGTTATTAACGATTAATGAGGTATTAAATCATGATCGAAGATAAAGAAGTTGACGGAGAAATTCCTGACGGCGCTGATGAGCTTATCACTTTCGGCGGCGGGCTGTACGAATTCGAGACGTCTGCGGGCTGGGTTGATAAATGGCCTTTCCCTACTCGACAGGAATTAAGCGAACGTAAATCATTCGGCGAAGATGCCGAACGGCTGGCTAATAACAAATGGCTTGATAAGTTCATTGCGGAGGGTGGCAAATGAAAAAGATTGCAATGTTATCCGCCGCCGTTGCTGTGGCGGCTGTTTACCTTAGTGCGTCACTCTATATCACTGTGGCGATTGTTAAGCTGATTACTGACATGTGAGGTTTATATGCGAGTCGACAAAAATACTGTCAAGGCTGTTTTCTGTGTGGTCGCTTTCGTCTTCATGGTGGTAATAGCTGGCGCGACTGCGGCAATTATTAGCTATATCGGCGGGGTGATGTGATGCCATTCATGAATATCAAAACGGGTGATCTTGTTGTGCTCCCGGAATACCGTAAAGACCCTGGTCTGGTTGTGCTGAACAAGACATATAACGATCTTGAGCGCCCGATCCTAGTTAAATATCTGGACGGAACAATTATAGAGCCGCGTTTCTTCGACAAGATTGAACTGAAGGCCCGCAATGTTCGCGTTAAGCCGTTCCGGGCTTATGTTGAAAACCACTGGCGGAAATTGTTCGCCGGACTGAATGGGATGTTCGGCGTATGGCTATAAAAGAAGTAAAGGTTAAACACCTGAAAGGTGGGGAGCGCTTAAAGGCGTGGTGGGGCCGTGAATTTACAGCCACTGCTTTCAGATTCAGGCAAGGCGGAGAGGTCATTATATACGACGAAAACATGGATGAAGTTGGTAAATGGCATCTTGAGCAATACGTCGAGGTGTTAAATGAAAATTAAATTCCATAAAGCATATGATAGCGAAACAAACAAGCTATCACTATTTATCAAATTCGAACGCCGGATCGTGGTTGTGCCCTGGGCGCGGCGCTTTAATGACGCCGCCGGACGTAGACAATTCGCGGTCGATATGCTGTTACGCGGTTGCGGCCTTATGCGTCCGCTATCTGATTTAAAACGAATGATGCCGGGATCGTTCGGTCAGATTGATGAAATAGAAATAAGCCCGGAAGAACTGAAACGGGAGCGTGATTTATTCCTTTCAAGCGAAGGAAACCCGTTTAATTCAGAAACAGAAATGAAATGGCATCACCCACTATAAAAGGATAAATATCATGAACGACATCAAAACAGCTTACTCTCTCGGTAATGAAGGTATGTTGATCACTCGCTATACAGATGATGCAAACTTTCACGAAGTGGAAATTAAAGATTATCACGAAGTATTGAAAGATATGGAAGCTGGCGCGTATGACGCTGATTTGAATCTGGCGCTGCAGGTTGTTGATATTGTGATGGGTGCGTCAATCCGCGATTACGTGTCTTTAAGTATGGAAGAAAAAACATCGGTAGCGCGTTATGTATTCTCTCTTACTTTTGTGAAGCGCATGGAGGAAGAATTCGGACGCGTACCAGTGCCGGAAGAGGTTGATCCGCTCGCGTTCGGAAGTGCTGTTATTTTCCCGTTGAACAAGGATCAGTTTGGTAGTGTTTCACTGCATTCTATGCGCGGCCTGATGAAAAACATCTTTGAAGTTAAAATGTTGCAGAAATGCATTGAGGAAGGCCACAAAGAAGAAGAAGTAAAAGCGTTTATGCCGCTGTTTTACGGTGAAATGGTTGGCAATGATATGCGCGCAAATGATTTCGGTGTACAGGCGGCTATCGCTGTGCTTAATGATGCACGGAAAAACGCACAGCCGATGCCTGAACAGGAAAAACGTGTACTGCATTAACCGAGTGATTCCGATTACATAAATATACATTATGTATTGTGATCGCATGTCCGTTTTGTAAGCCAAAATCAAAAGGTTTACGGTGCGGAGGAAGCAAAATGGAACGCGAATTGATGCTTTATTGCGTAGAAGGTGGCGTAGGTCACGATGCCTACGTCGCTGGGAAAGGCTATCCAGCCGATGAAGTGCTTTCTAATATGCACTTCAGAGAAAATGAAAGCCAGGTGTCTGTGTGGAAACGGTGCATTGATGGTGCTGAGGTTGTAAGTATAGAACGGTATTTAGGCACGTTTGATTACGGTGTTATTGAGGCTTAATTATGGACGATACATTGTTTTATATGTGCTGCTGCTGGGGTTTTATTGCCTTATGCCTGTTTATCAGGTGGTTTATTGAATACCATATGAGGTGATTTATGAAAAATGTTGGCGGCTATACGTTGCCTGATAACGCTAAATTGGCGGGAATTGGTTTTAGCGGCTGTTATTACTACAACAATGTAGGCGATATTTATTGCGTGCGCTTTGTCGATGGTGTACAGCATTTTCGCAGACTACCAGACATTGAATTAAGTAAACTTATCCGGGAGGTGTCATTACATGCGGTTTAAACATTACAGAGAATGGAAAATTCCAGAATCAGCAACAAAGGCCGCACCTGGTAATTTTTCTGGCGTTTATTTTTATATGGATGGTAAATGGTATTTCGGCAGCAGGCCGGATCACTATTATCAAGAAATATGCAAGCCTCACGTATGGGATATTAAAGAGCGCGTGAAAGGTGGGGTAATTGAGGACGTTTAAAATGCTTAAGAGCTTTTTTAACTGGTTTGGGGCGTGGCTTTTGGCTACGCTTTTTGTTTTCCTTGCGGCCCTGACTGTTATCGGTGTTATCATGCTGGGGGCTATGTTTATTACGTGGTCGCTGCCTGAATTTAACGACATTGGGAATATTCTTTTTGCAGCCCGCGCTTTATTGGCTGTGAGCGCATTCATTGGTTTTTGCTGGACTGCTGCGCCGGATTGGGATGATACATGGTGATCCTATGGCTTTATTCAATATGTCTGAGCCGCAATTTAACGCCGTAAAGACTGCCGCCCGCGCCGCGCTTTCGGCCTGCAAAGCGGAGGTAGAAAAGAACGGCTACAGCGATAAAGCCACGCGTCTGATACTCGACAAGCATTATCGCAAGGTCGCCCCGCTAATCAGTATTGAGCGTTTTGTGTGGTTGGTGGGGTATCTGAATAACCGCTGGGGAACAGATCAGGATTATTTCTAAGGGGGCGTAATGAAAAATGATTACGGCGGCAGCCATACGCCGAAAGAAATAAAAGACTTATGGCAAACGCCAAAACCCGTTTTTAGAGGAATGGATCGGGAATTCGAATTCGTCGCGGACGTGGCGGCAAACAAGGCAAACGCATTAATCCCGCGATATATAACAGAAGAAATGGACACGTTGCATTATCCGTGGGGAGCGGTGGCAATGCCTGGTGAGTATGTCTGGCTTAATCCACCATATTCTAATCCGGGGCCATTCGTTGATAAAGCGGCGCTTGAACACAGCCGAAACCATATCGGATGCGTAATGTTATTGCCCGCTGACATTTCTGTTAGCTGGTTTATGAACGGCGTGGAGACGGCAAACGAATGCCGATTAATCACGCGCGGGCGGCTGGCGTTTATCAATGCTGCGACAGGGAAACCAGCAAGTGGAAACAATAAAGGGAGCTTGTTCTTGATCTGGCATCCACGTTGCAGACATGAATGTATTTTCACGCAAATAACACGTAAAGAGCTATATGCGAGAGGTTCAGAACAATGACTAAGGCAACAGACTTATTAAGGCTTGCAGCGGAAACCATAGAGCAAAGAGGTAAACAAAACGGCTACGACAAAAAAGAGGAAAAATCAGCGCCAAAAATAGCCACTATTTACAACGCTAAGAAGGGGGCAGATTTAACCCCGCTTGATGTATGGGATCTGCTAATTTGTCTCAAGGAGGCGCGATTAGAAGCCATTTTGAGCAATAACAGCGATCCGACAGACACGTTAATTGATTTGATTAGCTATAACGCGCTAAAAGCGGAGCAAATATTAACGGAGCGGGAGGAAGAACAAAGAAAGAAACAGGCTGTTTTTGATCTCCCTATCAGCGGAGGGATAAAACTTTACTCTGATATTTTAGGGCCGGACCCGTCGATTATTCCGGGGAAAATAATTCCTACTGTGAAGTTTAACGGTGAGGTCACTAATCGGCTTGATTTGAGGTTTGACAGATCAGAATGTATTCATGATAAGAGGTACGATCCAAATGGAAAGGGTGACAATTGACAGGTTATTAGCCTGCGTTTATGTCGCCGTTTTTGTGATCATCAATCTTATTGTTAATCATTGCGGCCCGTGGGTAATTCCGATCACCACGGTAGCCGCCGTGTGTGTCAATATGATGATCCGTGACCTCCTGTTATATGACGGCGGCCTGAAATGGTCGGCTACAACATGCGCCGCCGCTGGCGCAATCACTGTGCTGATAAATTACGACGCCGGAATGGTGGCGATCGCGTCATTTGTCGCGGTTGTTTCCGGTGCGCTTATTTCTGGCGGCGTTTACCGGGTTTTGCCTGGTGACTTTGATTCTAAACGTTGGCCTGCAAATATAGCGTCCGCCATAGGTGATGCGTTAATTTTCCCGACGCTATCGTTTATGGCATTTATGCCGGAAATATCAGCTATGCAATTCATCTCAAAAATGGCAGCGGTAACGGTGATTACTATCATCATGCGCCGCTACTTCACGTTTGAGGGTAGGAAATGAGCGGGATTAGAAATTGGGTGGTGTGGTCGCTGTATGACGGCAGCGGGTACGCCGTTAAAGATTGGGCGGACGCTGGTTATAAATGTTATTGCTTCAACTATGACGGCGCTAATCACGGTGATTATGACGGGGTAAAAATAATTCATCCAAATATTGAATATGTTAACGTCTGGATTGATAGCCATTTTCTGGTAATGTTCTCCCCTGAATTGTCTGTATATCCAGATCCTGACATTATCCTGGGCTTTCCTCCATGCGACAATCTCGCCGTTTCAGGCGCTCGCTGGTTCGCTGATAAACGGAAAAAAGACCCTGACTTCCAGGTGAAGGCGGCGCATAACGCAAAACTGGTAGAAAAACTGGCGAATATGCATAACGTGCCGTGGATGGTGGAAAATCCGGTGGGCGCACTGTCAACGTTATGGCGTAAACCGGATTTTATCTTCAATCCGTGCGCTTACGGTGGCTACCTGCCGGAAGATGATAAGCATCCCGCTTTCCCGGAATACATTGCCGACCGCGACGCCTACACGAAGAAAACTTGTATTTGGTGCGGGAATGGATTTAAGCAGCCGCTATTCCGTCCTGTGCCGATGCCAGATGAATGGGAAGACAGTAAGCAGCACGCGAAGTTAGGCGGAAAATCAAAGCGAACAAAGATGATCCGCTCACTAACGCCGCGTGGCTTCGCCCGTGCTGTATTCCTGGCTAACGACCGGGCCATCAATCGTACTACGCTCAACCGCGTTTTGCCGGACTGAAGTTTACAAAATGGCGTCATTGTGTGATGAATGTCACATAATGGCGCTTTACACCTTGTTAGCACGTATCCATTTTGTATACTTCAAGCAAACAAAATGCTCTTTAAAAATCCGGCAGCGCTGAAATGCGTAGAAATCACCTGAAAAGGAGAGAGCATTATGCCTTTTGATAATTACCAATGGCATGACGACTATGAACGAGAAAGCGTTATGCGTGCAATGTGCAATGTATGCAGCACGAAGAAAGGAGGCTGTAACGAGTGCAACGAATGCTTAGAACATTGGCTAATGGCCGGACACGCCGAAAGGCTGAACGAAACAGAGAATCAAAAATAATCGGGGTGGTTTTTATGCAAAACCCTAAAAAACCCATAAGACGCCGTTGCAAGTGCTGCGGCGTTTTTTTTGAGCCTAAATATCATAATCAAACGTGGTGCAGCGATGAATGTCTGGAAGAACTGAAGTTTGACCAGCTATGCCGCGACCGTGAAAAGGCTATGAAGGCGATGGAACGGAAGAAACGCCGCGATAGCCAGCGGGAAGAACGCAACCGGAAGCGGAAACAGTTAAATCCGCGCAGCTACTGGATCAAGCAAGTTCAAAACGTATTCAACGCCTATATCCGCGAACGTGACGCGCGCTTGCCGTGTATATCCTGCGGGACTTACTACGGTGAGCAATGCGGGTGGGATGCGGGCCATTACAGGACGGTTGCCGCCGCAGGACACCTTCGCTTTAACGAGGATAATTGCCATAAACAATGCAGGCACTGCAACCAGACATTAGACGGAAACATAGGAGGGTATCGCCCGGCACTGATTCGAAAAATTGGCCTCGCAAGGGTGGTAGCACTGGAAAACAACAATGATACGCATAAATGGACGATCGCAGAATGTAAGGAGCTAATAAACATCTATCAGGCTAAATTGGACGCCTTAAGGAGAAAGGCAGCATGAATGAATATTCTTTTAGCCTGCCTTACCCGCCATCGAATAATCGCTATTACCGACATTCGCGCGGTTTTCACTATATCAGCAAAGTGGGGAAGGAATACAGGGAACAGGTAAGAGACATCATCGAGCTATTAAATTTAAATATTAACCTACCTTGCCGACTGGCAATTGCCATTTACGCCGCGCCGCCGGATAACCGGATCAGAGATCTGGACAATATCCCTAAATGCCTTTTTGACAGCCTTACTTATGCCGGATTCTGGAAGGATGACGGGCAAATCGACTCAATAAAAATTGTTCGCTGCCGGAAGGTAAAAGGCGGACGCTTGTTTATTAAGATCCGCGAACGCGGCGACCTACTACCGGATATTGACGAATACGCGACTAATATGTGGGGTGAGCAATGAAAAACGAAGTTAAAGATCTGCAAATAGATATTCAGCGCGACGAGCGTGATTTAGAGACGGTCCGACAAATCCAGGCTTTCCACATGCGCGAATTACTTGCGCTGAAAGAGTTCGAAAGAAAGCTGGTGCAATCCATTTCTGATCGTAAACGGCTGGCGGCACGTTATGAGGGCAAATAATGAATTTAGAATCCATTCTAAAATTCCACTTTCCTAAATCACCGCGATTATCTGACGAAAGCCGGGGCACGTCCCCGGGCGCTCTTAATACGACGGATGCGCTAACCGCTGCGGGTATGGCGCAATCGCGCGTAGAGCTTGGATATAGCGCTTTTTTGGGAAAGATGGAGCTATCGCAAGCTGAAAAAAATAAAGCCGTGTCGTTGCTTATAGACCGCTTAAAATCGATGGCAAAAGATTACGAATACGTGATGGAGTTAAACGAGGATCAGCGCAATGGACTTATTATTCTTGTTGCCGTTTTCGCGTTTCGGGATTACTGCCAGAGTGCAGCGACCGAAAAAGTTTGCCCTAAGTGCGGCGGTCACGGGCATTTACCAAATCCATATTGCAAATACACATCAACAATTTGCGCACGGTGCGGCGGCAAAGGCTACGTTAAAAACCATTGCCAGCGGTGCAAGGGCCGTGGCGAAGTACCGGATAAAGCAGCCAGCGAGGCGGCGGAAATGCCAGTGTTCAAAACATGCCAGCACTGCGGCGGGCGTGGGTACTCGCGTTTCCCTGTAGATCTTGTCCGGCAGGCGGTTAATCAGCTTGTTTTCCCGGTAAGCCGATCAACATGGTGGAAGAAATACCGGGCTTTCTATGAAGACGCCATTGCTGAATTGTTCAAAGAAGAGGCGCGGGCTGACAACGAAATTAAACGAGTGACGCGGGGTGAATAATGGATAAGCTGGAAATAAACGATCAGTTTGCCGTTATCTTATTTGAAGATAAAACAGGCGGTGCATGGTGTAAGAAAGTCACTGGTGCTGAAGCGCGTTTGGTATTGGGTATGGCGAGCGCATTAAACGAAGGTGAATTGCCAGCCGTGCCAATTGAGCCGGTTCATATTTACGGGCGGAGTAACGACAATGAAAATACTTAATATTGGGTGGCTGTATTGCGAAAACTGCGACGATGACGGCATGGTAGTAAAAACTGAAAAAGGTTGCGGCTTCATGCTGTATCAAGACGATAAGTTTGTTTGCCCGCGATGCGGTGGTCGTGGTGAGATAGAAATCGTTTATGATATTGCTACCGCACCTAAGCCATCGCGTATTGTCCTTGACGAAAAAATAAAAATTCATCCTGCTTTATTGCAGCAAATTATCGATCACGTATCGGCAGCCGCAATCTATAGCGATAACAATTATCAGCGTGAAATGAACGTCAAGCGTGCGATTGAGCAGTATTTCGAGGGTGACGATAATGAAGCCTAAATTAAAAGAGCATATTTACCGCCAGTTGGTTAACGATCTGACGGAAACGGCCCGTCATTACGCCGGAACACAACAGTTACGCGGGCGGTTGTCTTCAGTTGTCAACCGTTACATTGATGCAGGATGTCACCGCAAAGGTGAAATAACGATGGATGATGCCATCAAGCGCCGTTCGGCTGATTGGTCAGTGAGTAACACGGGATTAACCGGATACATTGAAGGCTATAACGACTGTTTACAGGATCATAGCGATGGCAAGTAAAGACCTGCATTTGAATCTGAAAGGGGAATATTTCCACGCCATATGGACTGGAAAGAAGGTGGAGGAATACCGGCTTTATAATGACTATTGGCGTAAACGTCTGGAAGGGCGGGAATATGAACGCCTGATTATTAAATGGGGATACCCTGCCAACCACGAAAAACACAGGATTATTAACCTTCCTTATTTTGGGTACGAAGTAAAAACTATCACTCATCCATTATTCGGCCCTGATCCTGTTAAGGTATTCGCAATTAAATGTGACAGAAATTGGATGTTGAGAGGTGAAAATGAAAAGTAACCGTAAACGCCTGGTAAGGGCGTATGACAAAGCGTTAAAGGCTTTTGATGATCTGCGACGCAATAAGCGCCAGCGCCGAAAATGGGCGCGATTACTTGTTAGTGAATGGCATGATGAGGATTTTTTCCTTGAGGCCAGACACATGACTCAGGATGACGCCGACTTATTAGCTGATGATAACGTTTATTATATGATGTGTGTGACAATATGCAAATAATCATTGATTATCTTTGCCATGCTGTGAATACGCTTTTTGGTTTTTATCAACAACCATTCCTCAAAGAATGGGACGAAATGCTCAATGACATTATTGACAAAGGGTTAATAGTTGAAGTCGGCGAGCTAACGATAAAATTCAATTACGAAGACAAAGAATATGAAATATGGGTAGGGAATAGATGGTACTCATACGGTCATATTTATTCAATTGGCGGCAAATACATTAAACGCAGTCAGGAGTTCAGGCCACGATTCCGCACAATGCGCCGCCTGCGTGATCTGCATATAGGGATAGTTGAAGACCAGGAAGAGCGCGAACTATTCAAGATCTACGGGGATAAATCATGGAATTAAAAATCTGGCAGGCTATCGACGTTGTTGATAATGAATTGTCTATGTTCGCCACTAACGGGAAACGCGTTGTGATCGCTACATGGACACGTAACCATGATGATATTGCTTTTCGTCGCGCGGCGGCGGAATTGCTTTTCGCTGATGGCGGCTACACGATGAACATCGCACAGCTTGCCAGGATGAAAGATGAAATACTGACTGACAGCTACACAACAGCATAACGGGGTGAATATGCGAATCTATGAGCACAAGCGGGATAAAACCCGCTTTTTTGTTCGTGCTGGCGTGGCGTACCAGTATCACGAATGCGGATATATTGAGGCGCTTGCTTACGATCTGGACTTCGAACAAGAAAAGGAATGGTTTGATTTTAAAATTTACCGGAAGCGCAAACCATCACGCGATGAACGCCACGCTATCCGGGATTTTTTAATCAGCATTGACCGCTGGGAGGCAGACGAATGAAAGTTAAATTCTTGCACGATCACGGCTACCCGTCATTAAAACGCGTAGTAGGGGAAACAGTAGACGTTATTCACTCTGATGATGTGACCTGCGTCATTATGGGCAAGGATCTTATTGCTCACGGTGCTGATGATAATTATATCAATCCGGCGTGGTCGTATACGTTCAGTCTTGGCGACTTCGTTGGCGACAAGGGGCGCGGGCTGCAAGTGGTCGAGGGTTAATATCATGGACGTTTACGAAGATCTATACCTTCAGACAAATACCCACACTTTTTATTTTTTGAAAAACGGCGTCGTATATCGCAGCGATGACGGGGTAATAATGAAGGAATGGTTATTTAAGCGTAAAGACCTACTCGATGATCTGGTTTTTGCCGGGATATTCCGTAAACGTCCGGCTAACCTGGAAGAAGAAATGTTGATCGAGGTAATTAAAAATGAAAATCAGGGTAAGTTATTTCCGGGCGAAAGATAAGGCAACAGGAAAGCAGGTGGCGATCCTGGTTAACGAGGCCAATTACATGTTTGTGCTTCAGCCGTGGTGCGTAGCTGACTATAACGATAATTATCGTCGCCACGGCGTGCGTGGTGCTGTAGGCATGAAAGGCTGGCAACCGCGCGACATGGAAAGCTATTGTGAATGGAAGCTGATAGCAAAATACACGGTCGATTATAAGGGGATTTTTTGATGGAAAGCTATTTTGACCGGATGTTTTGCCGCACAACGTGTAACGAGTACAAATTCACTACTGGCCAGGCCTACACGATTCACAGGCTGCGCAATGCGACTACTGATCCGATGGTCTTTGTTATGGATGATAACGAAGGGACAATGTACCAGGTATTCTACTGCGGCGATCTTGATTATGCACTGGTGAAAAACATTACCGGACAATGGCTGGCGCAATTTTCCAGGTATCCGGCAGATATTGACACGAAAAATTATTTAAAGGTGGCTGACAATGCAAGTTAAATGCTCATATTCAAGCAATGACAGCGTTTTCACTATTGGGCGAATCTATGATGTTCACATCGTTTATGGCAATGGTATTAGTGATGTTGGCGTGGCGCTTGTATTGATTGATGATTGTGGGGATGTGTGGGGATTTATGCCAACTTATCGGGGTGGCGAAATATCAGGCACTGATTTTTCCGCTAGTTTTGTGCGTTATTAAGGGGCAAGCATGAAACATTTATATTTTGAGATAGTGCAGACGCGCGATCGCAATATCTTCGATGAAGGGAAGATTTATTGCGGCGTTCAACTTCACGGCGCACCTGGCGGCGATGGAGCTATGGCGATAACTGGTGATGATGATAAGGTTTATTTCGCTTATGTTACCCGCTTCCATTACACAGACAAGGTGTATTATCGCATTGTGTATGACTTCCATGAAGTGGCTGTATTTTGTGAACGCGAAGGCAGTAAACCGGAATAGGTGGTTGTTATGAGTCGGAATCATAGATATCAATGCACGTATTCACGATGCAGCGCGTTTTTTAAGAATGGCAAGATCTACGAAGTCGGCGCGGCATTGGTTGACGCAAAGGATCAGGAATATATTCACGCCATTACTGACGATCAAGGCCAGTTATGGCGCTTTTATAAGATGGGGTGCGGCACGGCGCTTGTTTATGCGCGTGCTGGTGGTGGTGCTTTTGCTGCGTTTTCGTATGTAGGGGTATGAAAATGATTTTAACGTGTAACGAGTCGGAATTAGGCTGTTTTGAGGAAGGCGCACAGTATACGGCTGAAAAACCAATGGGGTTATCACCTAAATTGCCTTTTATCGTCGTGACTGACACTTACGGTCACTTATGGTATGCGGAGCCGCGCCGGGGGATTGGTCGCTACGTTGTCCGTAGTTCGGACGGGGCGATGAAGGTTACTTTTACGGAAGAAACATAAACGTGATCTACCCCGCAAAGTTTACAAAATGGCATTGTTCAGGCAGTGCCATTTTGTTATATATAAGTCAAGGAAAGACGGAAGGGGAGACAAGAAAATGAACGCTAACGCTAAATATCCGGCCTGGGTCTTTGAACTATACGCCCGCTATTTTGAAGAACTGGCACCAGGTGAAGAAGCATTAAGCATTGACGAATACGCGGAGTGTTTAGGATTCAAGGGGGACGAAGAAGAATAAAACACGGGGCCGGATGGCCCCAATAAGGAGTGAAACAGTGGTTGTTATCAGACTATGGCGCGGTAATAGCAAGTTAGATGGCGAATACAGCCGCGTTATTGAAGATGTTAATCGTGGTCGGTTTTATGAATTGGCATACAATGAGGAATTGGAAAAAACATACTTGAATGAATCTTTACCCATGTGGCGGAAAATGGCTGGTGAAATAGCTTTCGCAATGCGCCACGGGTTTTATACAGATCATAACACGCTAATTGACGCCGAACTGGTGACGACTCTTTACGAAGGAGAATAAACAATGAGTAAATTTATCAGCGTTAAAGTTTTCCGTGGCACTATTTCAGAAGATAAAAAACATGGACAATTCGCCGGACAACCTGGCGCATGTTTCCGTGTAGCCACTGAAGACGACGCGCACGTTAAATGCTTCCACGTATCTGAACCGCCTTTTGATGCAAAACACCTTGAAGATCTAAATAAAGTCAGGGGCTTTGTTTTTGCTGCGCTGGTGCTTAATCCTTTCCCGGAAAACGAAGTCGAATTAATTGGCGCGGAAAAGGTCGCGGAATACAAAATAACAGAATCGGAAGACGGGGGATCGAAAATTGAGCGCATCAAATAGACCTTACAAAATCCGTTGTAAAGGTGAATACCCTGGCTTTACGACTGGTTGCGAATACCTGGGCCACATTGGGTATGGCCCTTTCGGTGAATTAGGGATGAATACGCTGGACGACGACGGCGACAGCAGGACGCTTGATCTTGATTCTGATGATTTCGAATACATCCCGCCAGTAACTTACCGCGTGGTTGATGAGTTCCTGGCTGAACATGAAGACGATGAGGATGATTAAATGGAAGAGTGGTATAAAAATTTATTAATCATGTTTCTTTCTGAAAATTGGGCGCTATTTGAGCGTTTTTGCGAGGAACATGGTGAAGACCCTAACGATATTTATCACGATCTTGGGGGTGAAGATGATTGAATGCCTTATAGCTGTGATTGTTTTTGCTTTATATCGCTGGCGCGATCCTGATGTCATGTTTTATTAAGTTTAGCGGTGCAGAACCTGGTGGACTTGAGATTCCTTTTTGGCCTGTGACTGTTTTTATTGCTTTCTTCGACGCTACGGCAGAGCAAATCAGGCGAGCCATTAAGGAGCGTAAAAATGGGAAATAGCGACCATGAATATGATGGAGTTTATCAGTCATTGGCTACGCGAGCTTATTACCGCCTCGAAGGTGAGCACGTTTTGATGCGCCTCGGTAGTCTTGATCGGTGGCATGAGCCATTTTTACCTATGACAGCGAAAGAAGTTATCACGATGGTTAATCATAGATACTGGCGCAAGGTTGGTGATTTGTAACCATAATCGCGCATAAAAAACAAATAGATTAAAATATTTCCTAACAATGCGAAATTGTAATTACCCGGCACCGCGCCGGGTTTTTGCTTTGTTGGAGGTAAATCTATGTTCGACAGAATACGGGAGGCGTGCGCGTATGTGACTGGGGCCGTAACTGCTTTTTTCGGCGCGATAACCATCAATGATATTGCCGTCTTTGTGGGTATCTTATCAACCATAGGCACATTTGCCGTTAATTATTACTTCAAATCACAGGAGAACAAGCGAGCGCAAGAGGAACACGACGCGCGAATGGGGAATAAGTAACATGATTAGCCAATCGCTGAAGAATAAGATTATTGCTGCGGCGGCTGGTGGGGCGATCGCTATTGCGGCTGTGATGGTTAAACCATTAGAGGGCGTGGAGTACGATCCCTATCGTGATGTTATCGGCGTATGGACCGTTTGCTATGGTCACACCGGAAAAGACATCATGCTTGGTAAGACTTACACGCAATCAGAATGCGATGCTTTGTTAAACAAGGATCTCCACAAAACCGCAAAAGCGATTGACCCATATATTAAAGTCGAAATATCAGATTTCACCCGCGCTGCGCTTTATTCATTCGCCTATAACGTAGGCGCTACCAACTTCAAAACATCCACACTGTTAAAACTACTCAATGACGGCAAGAAATCCGAAGCGTGCGCCCAGCTTAAACGCTGGATATATGCTGGTGGTCAAAAATGGCAAGGTTTAATCAACCGCCGTGATGTTGAATATGCCGTTTGTGAATGGGGGGAAACGTGGACAAGATAAAGGCGTTAATCATCGCCGCTATCGTTTGTGTCGTTGTTGGGCTTGTTGCCGCGCTTAGTCACTGCCAGTCAGTGATAAACACAATGCAAAGCGAGCTAACTACTACGCAGGGCGCACTAAAAACAGCAAGTAACACTATTCAGCAGATGAAGGAGCGAAACGCCGAACTATCAAAACTTGATAAGAGGTATCACGATGAGATTAAAGCTATCAGATCTGACATTGCTGATCTGCGTGCTGGTATTGATAGCGGTGCTATCAGGTTGCACGTCAACGCAATACCCGTGCGAGTGCCAGACGCCACCGGAACCGCCAGCCGCATTGATGGAGCCGCCTGTAGACTCACTCCCGACGCTGAATCGGCTTATCTATCCCTCAGAGAACAACTAAAAGAGAAAGACGCGAAGATCACCGGATTGCAGGACTACATCAAGACGCAGTGCATACGCAAAGAATAACAGCGCGTGGACGTGTCGCCGTTTCCGCCAGCCAGCCATAACCGGGTCAATCCTTCCCGCGAGCGACGGCGGAATAGTCAAAAACACGTAATGCCGGATCATCCATCCCATTAACAGGTCGGCGCTACCTGGGCAGAAGAAAGCGCCATTCACCAATTTTATAAAATTCTGGAAACGGTACTGATTAAGCGCCGTTTTCAGTGTTTTATAGCTGTTTTCACTCCCTGCGGTGTCGAGTTTTGCGGGGGTTATATTTTTCAGGATAGAGGAATATTCTGATGGCTAAGGCTAAAGGCATTAAGTTGCCTCAATTCAAGATCCCGCTCTTTGAGCATACAACCGTTTTCTTTTGCCCGACCCGCGAGATGTTTTATGAATTTTGCGAGAAGGCAGGAATTCCAATAGAACCTGATTTCGAACTGGCAGGAGGATTGACGCTTACTTGCACTGGTGAGAAAGGCGGTAACTTCTACGTGATCGCAGTATTCGACAATGAGTTAGGAACGCTGGTGCATGAATGCGCTCACACGACATTTCACGTTTTAAGTGATGTAGGCGTCGTAGCGACAACTGATCAAACTCACCCGGCGAATGAGACTTACGCTTACATGGTGGGCCGTATCTTTGATGCTTTCTTCCCCATCCTGGCAGAATCAAATGAATCACAGGTGGCAGCAATGCAGGCGGCTGAAGTCGTTGAGCAGGCATTAGAACAGGCAGAACAGCCGAAGGAAGAAGAAAAAACCGCGAAGAAAGGCAAACGTAAGCCGAAAGCAAAAGAAGCGCTTGTACCGCGCGTTATGAGCTTTAAACGGGGGTGATTATGTTTACTTTCCTGCTAGGTGTATTTATCGGCGCGGCTGGAACTGCGATTGTAATGTTTTCCCCAAAATGGCCCGTAGGTTGATTATGGACGACAGCACCATCGCCGGATTAATAGGCATATCTATATTTCTGGTTGGCTTTGTTATCGCCGTGCTGATAACCGTAAAGAGCAAATATTAGATGGGTGACAATATGATTGACCCGCTCATTATCCTTTCTGCCTGCGTCGCTGTATGGCTGGCGATCATGATATTCATTGAAAGCTGAAGGTATTCACCATGAATATTTACGATCTCATCTGGTGGTCGTTGGTCGCTGTCATTATCTATTTCTGGTGGAAGAATGTTGTATAGGTGAAAGCATGAACGCATATGAAATGCTATTGCTGGTGGCTGTTATTACAGTCATTGCCGTGGACGTATACCGGGAGATTAAAAAATGAAATGGCTTGATTTCCTTTTCCTGATCGTTGCGATTGTTCTTACCATGACCGCACTGACTCAATAGGTGAGCGAATGGATGTTATCGAAGCCGTATTATTCGTATGTATCGCCGCGTTAATTATCGTAGGGGTGATTATCAATGTCTAACAGTGATTTCTTAATCATGGCTATAAGCGCGTTGTTAGTCGTTATTGTTTTCTTCACGTAAACAAGGTGGACAATATGAGAGAGTCAGATTTTATATACATGGTTTTAGCTATCGTCCTTATTACCTGGGCGCTTACGATTATGTAAAGAGGCAATCATGTTTGAGTTTATAGATCTGTTAATGTTCTTAGTTTGCTCTGGCGTGCTTATTATTGCGTTAATGTTATGCGTATACGTGATCGTAATGATTACCTGGCTTATTTACAGAGAATCAAAACAGAGATTCAAGGGTAAACAATGAAAGAGCTATTCGACTGGTTGGAAGTATTAACATACTGTGCAAGTTTTGTTGCTTGCGTATATATCATCAATAAATATTGAGAGGTGAAATATGGCCCGCACTAAAAAGGCAAAGGCTGACGATAAAAAGCCAGCCGCTAAAAAGGTGGGCCGTCCGCATGGTTATACCGAAGAAAAGGCGTTAGAAATCTGTGAACTGGTAGCGGACGGTCAGAGCGTTAACAAAATTTCGAAAATGCCTGGTATGCCTACCCGTTCCACAATCCTGAAATGGTTTAGAGACGTGCCGGAATTCTCGGACATGTACATGCGCGCGAAGGAAATAGGATTCGAGGTATTAGCTGATGAGATCCTCGATATAGCTGATGATGCTAAGAACGTTGATAAAGACCAACTACGCCGCCACCAACTAATGATTGAAACGCGCAAGTGGCTACTGGCAAAACTTCAGCCGCGCAAATACGGTGAACGCGTCACACAGGAGATCGTTGGCAACAAGGAAGAAGCGCCAGTCCAGGTTGAAGTCACGAAAGAAGAGATCGCCCGTATCGTCCAGGAAGTAGAAGACGAGGTGTGATTATGTTATCCATCAAAGAAAGGGTTATTCAGTCAAAATGTGAAAACGATGGCCTGTTCTTCAACCGCTATTTCTACAAGCAAGCAAACGGTACGAAGATGTTTGTCTCAGGCCATCACATAGCTATCCGCGATGCACTGCAACGCGTTATTAATGGTGAGATTACCCGCCTCATCATTAACATCCCCCCAGGGTACGGCAAGACCATGATCGCAACTATCAATATGATGGCGCGGTCCCTCGCAATAAATCCCCGCACGCGTTTTCTTCATGTCTCCTATTCCGACAACCTCGCATTACTCAATTCATCGACAGTCAGAAATATGATTTGCTCGCCAGAGTATCAAGCGATGTGGCCTATGAGGATCCGCAATGATGCCAACTCCAAATCAATGTGGTGGACGGAACAGGGCGGCGGGATATATGCCGCATCGTCACACGGCCAGATCACGGGTTTTCGTGCTGGTTACATGGAGCCAGGCTTCAACGGCGCGTTAATTATTGATGACCCATTAAAGCCCGCTGACGCTTACTCTGATGTGATGCGGGATAAGGTAAAGAACAACTACAACGACACGCTCGCTTCACGTCTTGCCGTACAGGAGACGCCTGTTATCGTCATTATGCAGCGTATCCACTACGATGATTTGTCCGGCTACCTGTTACGCGGTGGCAGTGGTGAGAAATGGTATCACCTTAACCTGCCAGTGAAGATCGACAATAGCATCGACTATTGGGATCTGTACCCGGAAAACGAATTCGCTATTCCTATTGCTCACAACCTGCCGGACGGCTGGCTATGGCCTAAAAAGCACAATGACAGCCATGAAGCCGGACTGAAAGCACACCGCAGGTCATTCGAGGCGCAGTACATGCAGCGCCCGCGTAAATTCGACGAAGAAGGCGCATTATGGACTGAAGCGATGATAACCGCCGCTCACCGGATGCAGATAACGCAGGACAGGATCCGCACGGTGATAGCCATCGACCCGGCAACAACATCATCTGATGAGTCTGACGAAACCGGGATCGTGGCATGTTCCGCTTATGGTGGCGGCAAGCACGCTCAGTATTCTGTAGACGGTGACTACTCAGGCCGCATGTCTCCTAACGACTGGGCGCAAGCATCAATGAACGCCTACAACATCCATGAAGCTGACGCGATAGTTATCGAAACCAACCAGGGCGGCGAAATGGCGGAGGCCACGCTACGTAATGCCGGATTCAAAGGCCGCATTGTTAAGGTGCACGCAAGCAAGGGTAAATTCGCCCGAGCCGAGCCAATATCGGCACTGTATGCACAAGGAAGGGTGGCCCACACAGGCAGCCTGTACACGCTGGAAAATCAAATGATGGAATACGTGCCAGCTACCGCTAAAAAATCCCCGGACCGCCTCGACGCAATGGTGTGGGGTATCACTGAATTAAGCCAGCCACAGGCAATAGGCCTCATGTTACCTAAGCGCCTGCGCGGATTTTAAAATCTGCCTCACAACCCCTCACGAATTTTTCTATTTTTCGCGTAGCAACGCGTAAACATGTATTCAGGAGTAAACATTATGCCATCCAATTTAGAATTGGCGGTTAATGCTGCCTTGTCACAACGCCAGGCGGCCTTTGCCCGCTATGCAGCCGCTAACCCATTCTCAATGGGTATTGATGCAAAACGTGACGCTGCGTGGAGTGAATACGGATTCAAAGAAGAAATCACCTATGAAGATCTTTACAAGCTGTATCGTCGCGGTGGTATCGCTCACGGTGCTATTGAGAAGATCGTTACTACGTGCTGGCGCACCAGGCCAACGCTGATTGAAGGTACGGAAGACGAGAAAGCAGAAACGGAAACGCCGTGGGAAAGAGAAATTAAAAAGCAATTTGATAATCGTTTCTGGCGCGTCATAGCTGAATGCGATCGCCGCCGCCTCATCGGTCGTTATGCGGGCCTGTTAATTCATGTCAGAGATAACCAGCCGTGGGATCAGCCAGTAACAAAAGGCGTAGGCATTGCCAAATTCACCCCTGTGTGGGCTGGCGCTCTTACGCCGAAGGACTTCGAAGAAAACCAGGATAAAGAAAACTATGGCCTTCCGACATGGTGGGAATACAAGGAGCGGATCAACAGTAAAACCATAGCAAGAAAGATTCATCCAGACAGGATCTTTATATTTGGTGATTATTCTGATGATGCTATCGCTTTCCTTGAGCCGTCCTATAACGCTTTCGTTTCGCTGGAGAAAGTGGAAGGCGGTAGCGGTGAGTCATTCCTGAAAAATGCCGCTCGTCAACTGGCTATCTCGTTCGATAAAGAGATTGATTTCCGTTCCCTGGCTGCAACATACGATTGCGACGTTACAGAGCTACGCGAGAAATTCAACGAGGCAGCAGCAGAAATGAATAGGGGTAATGATGTGATGATGGCATTACAAGGGGCAAGTGTTAGCCCGCTGGTAACTGCCGTAGCCGATCCATCTGCAACCTATGACGTCAACCTGCAAACTGCCGCCGCTGGTATCGACATCCCGACGCGTATCCTGGTTGGGAATCAGCAGGGCGAACGCGCATCAACTGAAGACCTACGCTACTTCAATAATCGCTGTATGACCCGCCGCGAGGAAATTGGAGGCGAGCTTGAGGAACTATTCCGCAAGATGGCAGATCTCCGCCTTATCAGTATGCCAGTCGATGTATCAGTTTTATGGGATGACCTTAACGCCATGACAAAAGCCGAACTACTGGAAGCGGCACACAAAATGGCGCAAATCAATCAGGCTTGTCTTGCTACTGGTGAGGAAATATTTAGCGGTGACGAGATCCGCGAAGCTGCCGGATACGATGGCCCAGCTAGTGAAGTAGAACTGGAAGACGAGGAAAACGATGATGAAGGTGAAGAAAATAATCAGGCGAATACCTCCCGCCGCGATAATGCCATCTAACACCGAAGACCCGACCATGACAGGTAAGTTACGGTCGGGAGCTATTAAGCGTTTCAAATCCTGCCTGAAGAAAATAGCCGATCCATATATCGCCATACTGGACAGAATACAATATAGCCTGGCTGTTAATAAAAAATACACCTTCCAGATTTACATGGATGAATTGCACGACATGCTGGAGGACGCCAGCGACATGATTGATGAGATATTCGAGCTAACCGACCCGGAAAGTTTTTGGTTTTGGCAGGAATACGTGAAGGTGGCATATCAGCGCGGCACGGCACAGGAATACGCCAACCTTGCCAACCAGTCTGTTACTTACTCAAGCGCTTATCCTGATGTATCCGCCGTGCTATCAAGTACGACTTACCGCACGCGCCTTGCCCTTGTTCGTACCCGTGTATTTGAGGAAATGCGCGGGCTAACAGCACAGATCAAGAAGGATATGGCCCGGCGATTAACCGAAGGGATGGCCCGTGGTTTAAATCCACTGGAAATAGCGCGCACATTGCAGCAGGAAACGCAATTGCCGCTATACAGGTGCAAACGTATTGCCCGAACTGAAATATGCACAGCGTTACGCACAGCGCGTATGGATGAGGCAGAAGCGGCGACAGAAGAGCTTAATCTGCGCACCATGCAAATGCACATTTCGGCATTGTCACCGACTACCAGGCTATCGCACGCGCAGCGGCACGGGAAAACATACACCATAGATGAGCAGCGCGAATGGTGGAGCAGATCACCAAATTCAATTAACTGCAAATGTAGCACGATTACCGTATTGGTTGACGAAGACGGTAACATATTAAACAAACGAATATTAGATCGGGCGCAAGAAAACTATAAGGTTGCGCACGCTAAATATGGCGAAGATTGGGAGTAAAACCGTGAGTAAAGAATTGATTCAGGTTAATACCAAATTAACCGCTAATACCATACGCCGGGAAACGTATAACGGGCGTGAACACATTGTAGTTCCGTCATATACGTTGCCCTTCAATATTGTTATGAATCGGGAATATTACCCGGAAGCTGAAATTATCGCTAATTACCAGTCGCTGGAGGGAACACTTGCCCCGTTAGGTCATCCTACCGTGGACGGTAAATTTGTTTCCGCATTTAGCCCGGAAGGATTAAACACGGGTTTTTGTGGAGCGTGGAATAGAAACGTTGAATTACGCGGCAACCGTGTTTATGTGGAAAAATGGGTGGATGTGGAAACCGCCAGCCATTCAGAGCAAGGCCGCGAATTATTAAGCAGACTGGAAGCACTGGAGAAAGGGGAAAGCAAAGATCCGATCTGGTCATCCGTCGCTGTATATCGTCAACGTATGCCAGCTACTGAAGAGATGAAAGCCCAGGGTGCCGACCATGTGGTGAAAATCATGTCTATCGACCATGACGCTATTTTGCTGCATGAGCCGCCAGCCGCCTCACCAGAGCAAGGCGTTGGCCTGATGGTTAATACTGACCAGGCGAAACCGTTAATGGCGGTGGCAATGAAAGAAAACAGCTACCGCACACTTGAGAAACAATTAACCGACGCCGCGCGGGAATTATTCCCTGATGCCGATTATGTGTATGTGGTGGACTTCACTGATAAAGAAGTGACGATCGCCACTAATACTGAAAGTGCTCAAGTTTGCACATATGAAAAACAGGCTGATAAAATTATTCTCAATAATGGCGAGCTTGCAACCAACGAGGAAAGTAAATCCTGGTTTACTCAGTTCGCTGAACACCTTTCTAATCTTTTCTCCCTGAATGAAAAAATTAAGGCCAATAAATCGGAGGACGATCCCATGCCTTTGACCAAAGAAGAACGCGCCGAACTGGTAAAAGAAATTAACGAAGGCTTAGCAGCTAATATCGCTAATGCAGTAGCAGAGGCATTAAAACCAGTGCAGGCAAGCGTTGAAGAATTACAGACCAATCAGAAAGCGATCAAAGAAGAGATCGCAGCAAACGCAAATAAAGAAGAAGCAGAAAAACGCGCCGCAGTTGCGAAAGTACACGGCGAAATTGTTGCTAACGCATTAAGCGGTGAAGCGTTAGAAGCAATGTTTAAATCCCTGGGTAAAGCAGCACCAATGGCAGCAAACTCAGCCGCTGGTGGAAATAAACCTGCTACCCCTGACATTAACAACTATTTCGCATAAGAGGTGAATTATGTCCCGTTTTCGTCGTGTAAATATTGACGGCAAATCCGTTACTGAAACCGCAGTATCTGCCGCAGCACTTAAACCGGGTACTCCGGTAAAAATGACGGCTGGTAAATTCGTTGCCGCCGCTGATACCGTAGGCCGTATTTATGTTGTTAATCCGGCGTACCATGAAGGTTTAGGCATTGAAGATGCGATCCCGGTTGGTCATTCCGTGGTTGCTGACTACGCAGAAGAAGGACGCGAATTCGCAATTCTGCTTCCTGAAGGTACTTACACCAAAGACGCTGCCATCACCATTGGTGAAGGTGGTTTTAAATTAGTCTCATCTGAAGAACCGGTTTTCGCTTTCTGCCAGGAAACTGTAACCATTGAAGCGGCTGATTTTGTACGTGTCCGCGTTGCATAATAATAAGAGGTGAAAAACTATGTTGTTTAATAAACACAACCTTGCTACTAACAGCCGCATTCGTGCTCAGTGGGATCACCTTTGGGCGCAGCGCAACATGTTCAATGATCGTGACGGCGCTCTTATTGCCGCAAATATGGCAAACATGACCGCTGACATCCTGGCATGTAATGCCGTTGGCGGCTTCGATCAGGAATTTTGGAAAGCTATCGATAACCAGATTATCGAAATGAGCACCGAAGAGACTGGCATCGAAATTGTAAACGACCTGATGGCTGTGCAAACCGTATTACCAATCGGTAAAACCGAGAAAATGTACAGCGTATCCGGTGATATTAACGATGAAGTCGTAGTTAGTATTGATGGTCAAGCTCCGCATGGCTTCGATCACACTGAATACGGTAGCGATGGCGACCCGATCCCGATGTTCGCAGCGGGTTACGGTGTCAACTGGCGTCATTCCGAAGGTCTGAAAACTGTTGGTATTGACCTTGCACTGGATAGCCAGCGCCTGAAACTGCAAAAATTCAACAAAGCCCGCGTTGATTATTACCTTAACGGTAACGCAAAAATCAACGTCAACGGTAAACCGGGCCAGGGTATTAAAAATCACCGTAATACCCAACAGCTGGTAATGACCTCCGAAGACCTCACCACTGACGGATTTGACGATCTCATCAAATTCTTCACCACTGGTGCATTCGGTGTAATGGCCCGCAATAACCGTGTTGATCAGTATGACATCATGTGGGTGTCCCCTGAAATTATGGCTAACATGGCAGCGCCGCACATTGCTAACGGTACTGTTGTTGGTACTGTGCTGAATATCGTTAAACCGTTCATTCCGGTTAAAGAAATCCGCCAGACCTTTGCACTGAAAGGAAACGAGTTCATTGCTTACCAACGCCGCCGCAACGTCATTACCCCGCTGGTTGGTATGACTACTGGCGTTGTACCGTTACCGCGCTTTATGCCGACTGATAACTATAACTTCAAAATCATGTCTGCCGAAGGTTTACAAATCACCTGCGACATGCTGGGCCGTTCCGGCGTAGTTTACGGTCATAAATAATTTCGTATTTCCTGTAACTCCCCGGCGCGATGCCGGGGATTTTTTTTGTATGTGGAGCAAACAAAATGGTCACTACAGAACAGGCGCGGGAATATCTTGAAAGCCAGGGTATTGACCTGCCAGACGTTATCTTATCTTTGCTGGTGGAGCAGGCAAATAGCGTTAATGAATGCCTTGATGCTAACTATCAGGCCTCCACTGCAACATTAATTCAGCTTTACCTGATCGGGCTGTTAGGACTCACACAGGCGAATAAATACGTTTCCTCACACACAGGTCCGAACGGTGCAAGCCAGTCCTACCGCTATGTTGATTTCAATAAAAAATGGAGAGCGGCTTGCTCGTTGCTACGCTCGATTGACAAGCATAATTGCACAGCAGAACTGATTCCCGCAGATCCTGAAGCCACCGCACATGCCGGACTATGGATCGGTAAGAGTGGGAGGATGTAACCATGTGGAACGACCTAACGTTACCGGACCCGGTATTACCGAAGCTATTCACCCGCGTATGGGTGAAGACTGACACCGGGCGACAGGTTGCCGCCTATCTCAATGATGCTGGCGAATGGGTAATTCTTTGCCCGCGCGTGGCGAAAACCCATCCGAAAATTGTTAAATGGAGCTATGGCTATGAGTAAGATTGCGAGATTCAGCTACAGGGCATTAGCAACCATTTACTCTGTAACGCGTGACGACTGGACAAACTCCGATGTATACGGTGCACCATACCTGATTGATTGCTCATGGGAACGCACAGACGGCACTGCAACAGACGCAAACGGCAATGAGGTTAGCAATACAATAACCGTATTTACCGAACTGCTTCACAATATGCAGCCAGTGCAGCGCCCGGAAAAAGGCTGGATGATTGCCACTGGTGACACCACTGATATTTCCGACCCGCTGGCGGCAGGTGCGAACGTTATAACAGGAATCGTTGAATGGGACATGAGCATGTTTAACGACACGCCGGATTATAAGATCGTGACAGGGGGTTAATTATGCCTATCAAGGGTGTTAAACGTGTCAGAGAGCGATTAAAGCAGGAGCTAAAGGAAATCACAGATAAGAAAACTCATGAAGTGTTATGGCGTGTAGGGATGCTGGCTGGTGGCTTCGCGGCGAACATGACCCCCGTTGATACGGGTTTTTTAATTAACAGCCAATTTCAGTATATAGGTAGCACGGCGGAGGGTATGCAGTTACGGCTGGGATATACGGCCCGGTATGCTGAATGGGTGCACAATATGCCAGGTAAATTAAAAGGACAGCCGCGCGAACATTTCGGCAAGACTAGCGAAGGGGTTGAATTCGGCGGCGGTACTGGAAAAGGTAAATATTGGGACCCAAACGCGGAGCCGGAATTTTTGCGCAAGGCATTCGAAGATCCAAACAACGCTGACGATATTTATAAAGAGATTGTAGAAGGTTACAAAACATGAAACGCAGCGAAGTATACGACGAAATAAGGGATTGGATTAAATCCCACGGGTACGATAAAGGCTATATTTTGCAGGCCCGTTTCTGGAATGAAAAATCCAATTCGAATAACGACCGATACATTGTTATCCAGCAAAACGGCGGCGCGGCTGGTGAGGAAGCAATAACCCGTGATTATTTCCGCATCCTGGTTATTTCGGCGCGGAATGACGCAAATATCAGTGAAGTGGAAGACCTTGCCGACGCCATCCGTCAAAGTATGTTAACAGAATATAAAACTGATAAAATTACACACATGAAGCCAGTAGGCGCTATTCCTGCGATGCAGACAAGAGAAGGGCGCTTTATTTTCACCGTAGCTTTTCAAACCATCATATCTAGATAAGAGGTAATAAACATGTCTCAGACTTGCGAAAAGGGCGCGTTTTTGGGCCGCGACGTGGCTGTATTCTACGCTATCGCTTGTCCTAACGCGAAGCCGTTAGATGACGATTACAAAGCGTTAGGAATGATGCGCGGCAAAACGCTTTCCGTCGAATGGGAAACCGCAGACGCCACCGCTGATAAATCAGCAGACTACACGAAAGAATCAATGGTTACTTACAAATCTGTTTCTTTCTCCGGCGATGGTGTATCGCGTACTGAAGCAATCCATAATCAGAAAGAACTGAAGCGTCACGTTATTAACCCTGGTGAAACAACCGGATCTCAGCCTTATGTGTGGCTTAAACTTGTTTCTCCGGTTGATGTAACTGAAGGTCCATTCCTTTGCACTTCCTTTAAAGAGGAAGACCCGAACGATGATGTCTCCACCTGGTCTATTGAGTGCTCAAGCGCTGGTAAGGTGACGGTTGGCGACATCCCAGCAGCATAATAATCAATATTAATAATCGGGGCCGTTGGCCCCTTTCTTTTAGGGTGAAAACTATGATTCATGTTCGAACAGGACAATTTGCGGCGGTGGTAGACGGCAGGCGGTATGTGTTTAATCCCTGTTTCGCTGCAATGGCTAAGATCGGCAGTGACAGAGAACTGGTCGAATACTTCGCAACCATCCACGGTGGCAAATATCCATCACGATTGCCAGCAGATCCAGACCTACGCAATCGCATTCTGGCGCGGTGTTATGGTGAGATAGTGCAAACGTCAATACACATCCTGAAATGTTGCTCAGAAGACGAAATAGGCCCGTTATTTGGTGAATGTAGGTTTACTCCTTCCGGCAAATTGCGACTAAAACCCGGACTGATGCCGACCAGTGACGTTATCACGCTGGCGCAACATTGCATGTACCACGGGTTAATCGGTGACGGGCCAGAAGAAGACGCCGGAGAGATCCGGGAAGGGGAATATAAGCCGACTTTTAACGTGCTGGAATTCGTTTATTCTGCCGTAGCTCACCTGGGATTATCTGAATCAGAAGCGTGGAATATGACAATGACCGGATATAGGGCCGCTGTACGCGCTAAAACGCCGCCAGACGAAAGAAACGAGAGAAGCAAGCCAAACGTTCACATAAATAAACGTGCTTATGACGAGCAAATGGAGGCCGCTAAAAAGGCACTAGAAAGAATGAAAAATAGCAAGCAAGAAAAAGCCCGGTAGATCCGGGCGTTCATCTTATTTGATTCTAACAATATCAATAAAACCGTTACCCAAATCTACAATTGCGTGATTTTTTGCACCCGCGCCGCCTTCATTAAAAATTCTTTCCGCGAAAGCAACTTTATTTGCCTTACACTCGTTTGCTATCCTGTTTTTTATTTCGCTATTATTTTCAAAGACTACGCCTACAGCGGCCTCGTTTACAAGGCCATAATTAAACCAACGAGCATAAACTGGTTTACCTTCAAATTTTTTATCAATTGCCTTAAAAAGAATTGCTGGCGCGGCAGGTTCTTTTTTGATCATGTCGTGATATGCGGCTACATGGTTTGCCACTTCTTCACAGTTAATGCTTATGGCCTCGTTAGCGTTCGCGTTAAATGCGAGTGCGGCAATCACAGTAAGTGCCATTTTTGCTAACCGTTTCATAATCAACTCCTACCGCTTATTCTAATTTGCTAAATGCTTCATTTAACTTAGTTATACACGCATATTGTTTATTTTTTAAGTGCTTTTAACATTTCCTCGATGAAGTCCGCATAGCGTTCATGTTCATTGGGGCGGTAGTTTACGTTTTTCATTTTCTTATCCTCCTTCGCTTCCCCCGGTTAATCCGGCCTTTTAAATCCCTTTGCTCTATCCCTTTCCTTTAGCCTCTTTATACAAAATGGAGTCGTTACAGTAAAGCCATTTTGTATAAAATAGAGGCATAGATCACATTTTGTATGAGGTTAAATCATGGCTACCAGTGTAGGTACAATTTATTACGAGGTTGACGCTAAAACTGGTCAACTTCTCGTTGCACAACGCCAGGCCGACCAGGCTTTTGACCGTATAGAGCGCGGCGCAAAACGTGCTGACCGCCAGGTAAACACGCTGAAGACATCAATCAAAGCACTGACCAGGGTCATCCATCTGCTACTTGCTGCGGAAGCGGTGCGCCAATTTATGGATATGGCGGAACAGGCAAAAATGCTTCGCGTAAAAATCAAATTGCTTACAGGTGAAGCGGAGGCAACGGAACGGGTTTTCAACAGACTGAAAGAAATATCAAAAGAAACAGGCCAAAGCCTCAAGGATACTGGTGCCCTGTGGCAAGGTCTTGCTATATCGCTAAAAAACACATCCGCCACAGAAGGCCAGGTGCTCAACCTGGTCAGCACGCTGCAAAAACTTGGTAACTTGGGCGGCGTGTCTGCGGAACAACTATCAAACTCCATGCTTCAGTTCCGCCAGGCTATTGATGCTGGCGTGTTGCAGGCGGAAGAGTTCAACTCAATACGTGATAACACCCCAACAATCATACAGGAAATGGCCCGACAGATGGGGTTATCTATGGGGCAGTTCCGCGCCGAAATGCTGGACGGCAAGATCACGGCTGAAAGGATGCTCAACGCGATCCAGGCGGCTACGCAGGAAACAAACGAGAAGTTTGCACAGTTACCGCGCACGTCCGGTATGGCTTTTAATGAGCTTAAAGTCGAGGTGATGGGACTTGTCGAACAACTTGATGATCTTTTCGGCATATCAGATGGCGTTGTGTCAGCTATCGACTTAATAACTGGTGGCGTTGAGGGATTAGGTAAAGGCGCAAAATTCGCCGCAACCTGTTTCAATACACTAAAAACGGCTGGCAGTGAGTTTATCGACATGTTTGATGATGTTGCTGTTAAAGCTGGTGAGGTGGCGGAAGAGATTATCAGGATGGTAACGCCAATCAAAGCGCTAATGGATGGCTACAAATGGATGAAGGAGATCATTGATAAACGCAAGAATGAGCTAAACAGCAACAACGAAAAGAAATTCGGCCCTACAGTCGGTAAGGTCATGACGTTTGCAAATGACATCAAAAATGCGACCGCCGTTTATGATGAGTTTATGCAGAAACAGGGCGAGGCTGATGACGGCAAGATCACCGGATTCGATCAGCCAGTTGGCAAGCCGAAAAAAGGGAAAAAAGGGAAAAAAGACAAGAAATCTGAAGCTGATCGGCTTGGTGATGAAGGCATAAAAGTATCCGACCAGTACAACAAAGACGCCGCAGCTATGCGCAAAGCGTTAGAGAACGGCAAGGCCATTGATGCTGCATTCGCCCAGGGTAAAATCACTCTCCTTGAGTACCGCGCCGCGCAAAAAGGGATAGGTAAGGAACTGAAGGAAGAATTAGCGCAAATTCCGGTAGATGAATTGCGTGATAAATGGGCGCAAATAGTAAGCCCGATGGATCAGCTTAAAGGCGAGGTTGACCCTATTCAGCAGGCACAAAATGAATGGGCCGTCCGTAAGCAAATGCTTATCGACCTGGGCGTTACTGAAGCGCAACAGAAACAGGAATTGTTAGCCTATGAGCAACAGATCCGCGATCTGAAGTGGGAGCAGTGGCAAGCGCAAAGCGACACTAACGGCCTGATCGGTGATTGCGTTAATGGCCTTAAAGGTGGCATGAGCAATGCGCTTGTTGGCCTGTTAAACGGTACTCAATCATTGAGTGATGTTTTTGCTAACTTAGGAAGCAATATACTCGGCAATATCGGTAACAGACTCTCAGACATAGCAGCCAACTGGATAGCAGATCAGATCATGATGGAGACACAAAGCAAGGCCACGCAGGCCAGCACAACGGCAAGCGCGGTAGCCGCTCAGGGGAGCATTGCGGCGGCTGCGGCCCCGGCAGCGGCGGCAACTGCGGCGGCAACTGGCGGTAGCTGGGCGGCGGCTGGTTCTGCGGCACTTACTGCGATCATGTCGCTGGCTACGTCAATTTTTGGCGGCGGTCGCTTTAATGGTGGTAGCGTCATTGGTGGCAATATGTACCGTGTAGGGGAACACAACAGGCCGGAGCTATTCCAGACATCTAACGGAAATCAATATATGATCCCTGGCGAGAATGGCAGGGTTATTCCTGGCCGTGACATTGGCGGTGGCGGCGGCATTAGTATGCCTGTCAATATCAACATTCAGACCACAAACGGATTTAGCGACGAGGACAGCCGCAGACTTGAGCAGACAATGGAACGTGTAGCAATGAAAATGATAACAAGGGAATCACAACGACCAGGCGGAATATTGCAACCGCGCCGCAAATAAACGAAACCCCGGTACAATGCCGGGGTTATCTTTTAGTTATTCTCAAAACTTGTATATCCTCTTTCAATTTTCCCGCCTCTTACACTTCTTGCAAATACTGCATCAGTATGTTTGAAAAATGGTTCAGTATATGTGTCTCCTTTACTATCCATCCATTTTACGATCCAGGCTATACGTTTTACATTGCTTTTATTTGCCTGGTTTTTCATTTTATTTTCCTCCGCAAATTACAATCTTCCGTTTCTGGCTATATAGCTGCGAGAAAACATCACCAACCAAATATTCCAGATCTCCCTCCAGGTGAATTTATCGTCCTCCATACCACCTCACTTATGGCAACCGCGAACGCCAGACAATTCATTGAATTTATGGTGTTCAACAATCACCCACTCTTTCAGATCCTGGCTATAGACTCGCCAGTCTAAATTGGCGCGGAAGGCGTAGCCGTAACCGTCTTTCAATTTTTTGGGTGACGCATTCTTGTTTAAAAACGCGTTCAAAAGTTCCTTTGCTTTTTTGACTACATGTCCCGGCGCGTTTTTCTGTGCTTTCAGATTTTTGTCAATCGCTACCAGTTTCATAACTCACCCCATCATCCTTAGTTAAGTGCCTTCAGGAAGAAGTCCCGGTATTCATCTTCTTTTGCATTCATCATGAATTGACCGTATTTGAATGCGTCGTCGAAACCCTTAACGATTGCTATTTCCACTTGTTCGAATGCGTTGTTTAGCATTACCACTACATAGCGTTTCATTTTGGGCCTCCTTCGTTGGTACTGCTTTCTTCTTGCTTTATGTATACATCTTGTTTCGTACTATGTGAAGCCATTTTGTAAACTAGCTATAATCATTGTGATGAAGATCTCATTTTTCGCGTAGAAGCGCGTAAATATATATACAAAATGTAACTTATGGGGGGTTTTATGCCGGAAGTTTTCAGATGGACGCCGCAAAGAAGCTACAGCGTGACCAGGGAGCCAAACGTATCTGTCATTAAACTTGGTGATGGGTATGAACAACGCCAGGCGAAAGGGATTAACACATTACTGGATAGTTACACCCTGGTTTTTAAAGGCAGTAGTGCAGGATGCGGCGATGGTGGGAATGTAGCGATCCAGGCGGAAGCATTCTTGAGGGCGCGCGGCGCTGTCGAGGCTTTTTACTGGTCGCCGTCGATGGATAACGTGCAAAGGCTTTTTGTTTGCCGCCGATGGAGCATGACTAAAGACGGGTCTTTGTACACGCTAAACGCAACGTTTGAGCAGGTCGTCAGATGATGGAGGTTAATATGTATGGTATTTGTGTAGTGGACCGCACTGGCGCTTTTACATTGTTTGACGACTATGAAATCAACGATCTTACTGTAAAGGCTGATAATGGCGAGATCTGGTATCTTCATGATGTTGGTGACGGGTATGTCGGATGCAGATCGAGAGAGGGTAGGGAAGTATTATTTTTGCTTGATGGCGTATAAACACGACCCCGCGCGAAGCGGGGTTTATAGTGTCGATAGCAGAATACATAACAATCCAATGATGATAATAATCACTTCCATAACGTAATTTTCGCACATCTCATAACGCCCCCTTCAGGTATGTCAATCCCTTATCAGTGACGAATGAATGATTCACCTGGTTTTCATCCGTCATGATGATGAATAACTTTTCCTGTAGGTATTTCGCTTTCGGGTACAGCGTTAAACAGACCTGGTACAGTATCCCGCGCTCAATCAGCAAATCAATAAATTCGTGCTCATGATAACCGATGAGGCGGGCGGCCTGTTTCAACGTGTACACATAATCACCGTGATTGCGCCGCCCCATGTTGCCGCCTTATTTATCGAATGCGCCCAGGTTATCTATGCAGAAGTCTTTCGCAGCTTTTTCGTATTCGCGTTTTGCTTGCGGATCGTCTGCCGGGAAACCTTTTGCGTGTATTTCACCAGGGCAAGACTGATCCATAGAGTCTGCAAATTCAACATTGACGTTAAAGTTAATATCTTTCGGGTTCATCTCTTCCACCTTATCCGGCACTTGCACCGGAGTAATATCAAAATCACGAGCGTTAGACCAACAGCGAAGTAACTCACGACCTTCATCACGCGCTGCGACGTATGTGTCGAACAGGCCCATGCGCTCCCATTCACATTTATCAGTCCATATTTCTAAACTATATTTTTGCATTTTGTTAAACCATCATTTGACAGGTTCGAGTCTGTATCCCAAAACTCTTTCGTCTTCAGCGAGTAAGAGCGCGTCAGTAAGTGCATCGCCTTCATCTTTATACAGGGCAACAGTCATTTCCCTTCCGTCTGTCAGAAATACCTTCAACCTCCACACCTTATCAGCCATCTCACACCTCCGCGCCATTTTGTTAACTGTGCTTCCGTTTGAGTAAAATATACATATTGTATAAACCGCGATCAATCCATTTTGGTATGATTTGGCGTGACGCAGATCACAAAATCAGAAGGTGAGAAAATGCGCAATATACCTACAGAGATGATTATTGATTCCGTGGACGCTGGTGTGGGAGCGGTGATTGACTTGTTCGAACTGGACTTGTCGCCCCTGGGTGGCGAGGTTATCCGCTTCCATTCCGGCGCGAATGGCTATTACGGCCCGGTTATCTGGAAGGGATTAACTTACAACAGCTACCCGATCGAGGCTACTGGCTTCGAAATGAAAAACGAGGGCGTTTATTCGCGGCCTCAAATGGTTGTAGCCAATATCGGCGGGCTAATCACAGGGATGAATAACGACTTCAACGACCTGCGAGGAATGAAGGTTACGCGCCGCCAGGTGGAAGTAAAATACCTGGACGCCGTTAACTTCCCAAACGGCAATCCAGATGCAGATCCATCTATTGAGGCTGTATCTTTTTACGTCGTGGAGGCCATGAGCGAGGAAACAGCGGATCAGGTGCAATATGAACTGTCAACCCCAATTGATGCTGACAAGGCCGTTATCCCTGGGCGCACCATCCTTGCTGACGTTTGCCAGTGGCAATACAGAGGCGACGGATGTATGTACTCTGGCGGACCAGTGGCAAACGATAAAGACGAGCCGACAAGCGATCCTAAAGCCGACAGATGCAGCCACCGCTTGAGCGGTTGTCGTTTACGTTTCCCGCGTCCAAATCCGTTACCAATTTCCTGTTTCCCTGGTTCCAGCAAGGTAGGTTAATCATGGTGATGGAAGACAAAATGTTGCGTTATGCCGCCGCGCATCCGTTTGAAGAAGTTTGCGGACTGGTAATAGATAACGAATATTTTTACCCGTGCGCTAACGTGTCTGAAACGCCTTACAACAGCTTCAAGATTTCGCCTGACGATTACATTAAAGCTGACGAATTAGGCGTTATAACCGCCGTTTTTCACTCTCACGTTGATGATATTCCGGTATTGTCTGCACGGGATCGACAACAGCAAGTTATTTCAGGCCTACCCTGGCTTTTGTATTCAGGCGGAAGGATCAGGAAATTCCGTCCGGTAGCGCACCTGTTAGGCAGAAAATTTGAACACGGGAAAACAGACTGCTACGCGCTTTTCCGCGACGCCTATCACCTTTGCGGCGTGGATCTGCCAGACTTCGAGCGCCTTGATGGGTGGTGGTTGCGTGGTGAAAACCTGTATTTAAAAAACTTGCCGCTAAACGGGTTTTATCAGGTTGACGCGCAAAGCATCCAGCCTGGAGATGTAATTATCCGGCAGCCGTTTAAAGGCGCGGACCCATGCCACGCGATGATTTACCTGGGAGATAACACTGTTTTGCATCATGACAATGCCGGACTGCTAAGCCGCCGCGAGCAAATGCGGCCCGCTTATGTTCGACAAACGCATTCAATATGGAGATCTGATAAATGCTCAAATTTAGATTTACGGGCAATCTTCGAAGATATTACAGCAAAGTGTATTTAAACGTTGAAACGCCAGCGCAAGGACTTCGCTTGTTGACCGCGCAGAATCAGGAATTCAAGAAGGAGTTTTTAAATACACCTTTGCGTTTACGAATTGCCGGGAAAGATTACGACGAAAAGACCGCGCCCGCTGCGGTTAATAGCAAATATCCAGATGGGACTACGGTAATTATTGCGCCAATAGTGGAAGGTGGTATTGCAGGGATCGGTGTGGTCGGTTGGATTATGATCGGAATATCAGTTGTTAGTGTCGCATTTTCTATTTTCATGTCTCGCAACATGAAGGTGAAAACATCATCAGAAAGCGCACAGGATAACACCATAACAAACAACAGTTACACCAGCATAGAAAACAGGGTGGGCCAGGGTAGACCAGTGCCAATTTTATTGGGCGAAATGAAAGTAGGTTCAAATGTAGGATCGTTAGGCATAGACACAACAAACAATAAAGACGCCTTAGACGTTGTAAGTTAACAGGAGATAAAGCCATGAGTAGCGGCGGCGGCAAAGCAAAAACACCAACATTGATAAATGACAACCTGTATCATAAACAGTTTTATCGTGTACTGGATATTATTTCAGAAGGTCCGATTTATGGACCTGTGAATACGAAAGCGCCATTAAACAGCGTTATGCTTAATGACACCCCTGTAACTGACGCGAACGGCAATACCAGCATCCCTGGCGTTAGCGTGGCGTGGCGCAATGGTACTCTAGATCAATCACCTATTAACGGTTTTAGCGCCATCGAATCAACCGTTATTGTTAACGCTCAGGTGAAACACGATACTCCAATAATCAGGACTGTATCAGATCCTAACGTTACGCGCGTGCGCCTGAATATCGGCGTCGATTCACTTGTACAATCTGACGAGCAAAGCAATCAACATAATACATCTGTCATGATGATGATTGACGTGAAGCCTTCGTCTTCTTCTACGTGGACGCTTGTTAAAGACGTCACTATAGGTCCGGGTAAGATCAGCGGAGAATATCTTGAAGCGCATATTATCAACGCGCCGGATGAAAAACCGTTTGATATTCGCGTTCGCCGCGTAACGGCTGATAGCACAAGCGATCTATTGCGAAATGATACGCGATGGAGTAGCTACAGCGAAATAATCGACGATAATTTATCTTATCCTCACACCGCTGTAGCAGGCGCGGTAATTGACCACGACCAGTACACCGACACGCCTACACGCACTTATCACCTGCGTGGTCTTATTGTCGACGTGCCTGATAACTACGACCCGGAAACGCGCACTTATTCCGGTTTATGGCTTGGCGGCTTGAAACAGGCTTACACTAATAACCCTGCGTGGATCTTCCGTTACCTGGTTAAAAACGAGCGTTTCGGCCTTGCCCGTCATGCTGGCTATATTGACGTTGATGACGGCGCACTGTATACGCTTTCTCAATACTGCGACCAGTTGGTTGATGATGGCTACGGCGGCCTTGAGCCTCGCATGACGCTTAACGCTTACATCACAGAGCAAATGAGCGCCCGCGACTTACTGGACAATATCGCCGGGATGTTCAGGGGTATCGCGTTATGGGACGGGCAACGCCTTACCGTGATGATTGATGCACCACAAGACCCGATCGCCACCATTACAAATGCAAATGTCGTTGATGGCGCGTTTACTCGTTCAAGTATCGCCCGCGCAGAATGCTACAACGCCGTGATTGTGTCATGGACAGACCCGGAAAACGGCTGGGAGCAATCCAAAGAGTATGTAGCAGATGATGAGCTAATCGCCCGTGATGGTTACAACGAAACCACGTTGGAGGCGTTCGGGTGCACGTCACGCGGGCAAGCGTACCGCGCGGGCAAATGGCTGATAGAAACAGCAAAACGCGAGCCGTCAAAATTCACGTTTAAAATGGCCCGTGACGCGATTCACTTTACGCCAGGGGATATCATCGAGATCCTCGATAATAACCGCGCTGGCGCTCGCTTAGGCGGTCGCATCGTTGCGAACAACGGCAAAGTAATAACTGTAGACAAGGTTGATGCTAAATATATTGCCGCTGGGGATACAATCAGCCTTCTTGATAGCGATGGCAAGTTTAAAAAACATCAGATCACCGGGGTGAGCGGAAACAAAATCACACTGGCGGCGGCCCCGTCATGGATTAGAAACGGCACTGTTTTTGCTGTATCGACTGAAGTGGCAAAACCCGTTTTGTGCCGGATCACCAGTGTAGCAGAAACAGAAAATAACAGCGTATACACTATCGAAGCCGCACAGCACGACCCTAACAAACAAGCGATAGTCGATGAAGGCGCAATCTTTGAGGTCAACAATGATACGCTTAATCATTTCCGCGTGCCGAACATTGAAAATCTGAAGGTGGTAAACATTGGATCGGAAACAATTCAATGCCGCGCCACATGGGAAACACAGACAACCACGCATCGTATGACATTTGAGATCCGCATATATAATGCAGATGGTGCGGTGGTTAAAAGCTATGAAACCACGAAATACAGTTATGATTTTTATGGCATTGACGCTGGCGTGTATTCTTTAGGGGTTCGCGGAAGAAATGATACTGGCATGAAGGGTGCCGAAAGTATCGTTGACCTTGTTATCGGTGCGCCAGCAGCGCCAGTAGGCGTTAACTGGGTTCCAGGTGTATTTCAGGCTACAGTGTACCCGATAAGCAAGACAACGCTAACAACTGATACAGCGTACGAATTCTACTATGCAGGGGAAAACCAGATCACAGATCCGGCAAAAATAACCACGGCGGCACAGTTTACCGGGCGCGGGTATCAGTGGACTTTCGGCGGCATGAATACGGGCCACACTTATTACGTTTATGTGCGCACACGTAATGCTTTTGGTGTTTCTGACTTCGTAGAAGCATCAGGACAGCCAACAGAAAACTTCGATGAAATCAGCGATTATGTCACTAAAGACGTGCTGAATTCAGACCAGTTCAAGGAAATGGTAAGCGACATTAAGGATCTTGGCGACCGCGCAGACATTATCGAAAGTGCAACTGAAGACCTTAAAACAGCTACAGACGACCTTAAAACAGCTACAGACAACCTTAAAACAGACACAGACGCGCTTAAAAAAGACACTGAAGACCTTTATAAAAAAGTCGAAGAAAACGCCGATGAAATAGGCAAACATGAGGTAAGAATAGACTCATTAGAGGTATCAAGCGAAAACGTCGATAACGAACTGGCACAGACAAAAGCAAGCCTACAAAACGCATCGCTTGCGCTCATCAATAATTCGCTTGCTCAAACTAATACGCGCGTCACTCTTACCGCTCAATACAAGAAAGGGCGCAGTGAGACTAAAGCGCAAATCGACCGTATAGACAATGTTATTGCTGACGAAAAACAGGCAACAGCAGAAGCGCTTGAAACTATCACCGCAGAGATGAACACGATGGACTCAAACATCAAAGGCGAGATAGCGCGAGTAGACAAAGCTATTGCAAACGAAACACAGGCAAGAACGGAAGCAATAAGCGGAGTAAATGCCTCAATAAGCAGCCTTGAAAACAAAACAGACGCAAGTGTTTCTCGTCTTGATAAAGCCATCGCAGATGAGACGAGCGCAAGAACCGAAGCTATCAGCGGAGTGAATGCAAGCATCAGCACGCTTGATAGCAAGGTTACAAGCAATGTGACCCGTATCGACAAAGCTATTGCAGATGAGACAAAGGCCCGCACAGATGCAATAAGTAGTCTTAACTCATCGCTTACCAGTACGATTAATTCGAAAGTATCTGAAGTGTCAACAGCACTTTCTACGCATGAAACATCAAGCGCGGAAAAATTCAGCCAGATCTCAGCGTCTTTCGAAGCTGTAAACTCAAGCATCACGGAATGGTCGCAGACCATGACAACTGCGGACGAGGCATTATCAACCAAAATTGATCAGCTTACAGTAACAGTTAACGGGAACACCACGGCGATCGAGACGACATCGAAAGCGTTAACTGACTTCAAAGGTAACGTTGATGCGTCATGGTCAATCAAGATTGCCACCGACAACAACGGCAAAAAATACGCAACAGGCATGTCTCTTGGCCTGACTGGTAGCGGGACTAACGTTCAATCGCAGTGTATTTTCCTTGTTGACCGCTTCGTGTTAATGACCGCCGCAAACGGCACATATCAAACGCCTTTCTATGTCACCAATGGTGCAATGTATGTGCGCGAAGCGTTTATTAAAGACGCATCAATAGGGACAGCTAAAATTGCAGATGCAGCAATCACTACAGCTAAAATTGCACAGCAAATACAGTCAACCAACTATAAAGCCGGTTCGGCTGGCTGGATGATTAATAAAAACGGTAGCGCGGAGCTTAACAACGTAACGGTAAGGGGGGCGGTGTATGCAAATAGCGGTAAATTTAAAGGGTCGCTAGAGGCTACAAGTTTTGTAGGCGATGTCGCGTCAACTAACTTTATACCTCAAGCATCATTCCCTGACCAGTCGGGCAGTGCATCGCGTTCTGTTACTAAAACTTATACAGATTCGTCTTCGAGTTCGCTTTCTAAAACCGTTTTTGTGATGATTCCTTATCACCTGACTTACTATCAATATTCTCAATCAACATCCATAAAAGTAACAATTGATATTAATGGCAATAAGAAAACATATTCAGTAGTAAGGGCTGCATCAACGCCTCAATTCGGATTTACGGTATCCCATTGTGTCGCAGGGATCACGGCGCAAAAAGTGACTATAAAAATAACGGAAGAATACACTAACACCAGCACAGGCGCAGAAAGAAGGGCGGGTCTTGCGCTTGTTACGAGAAGCTCAGGATCATGGGCATAAAAAATAACCCCGCTTCGCGCGGGGTTTTCTTTTAGTAGTTAGCTACGCAATTCGACGGGCTACCGATGCGGCGCATGTTGTGATCGAGTTCATGACACCATTGTCCAGTATACGGAAGTTTTTCAGTGTCATATACAAGATGACCGTCAGCATCATAGACAATTTCTTGTGGGATTACTCCGCTATTTGGCAGGTTGTGCAATGCAGCCTCTTTGTCAACAGAGCAACCAGTAAGAGCTACAGCCGCAGCGAATAAGACCACTTTGAACATGTTTTTCATTTTTGAATCCTCATTCTTGTTAGCTCGTCCGGTTCATCCGGTGGCTTAAATATCCGACAAAACCACATTTCGTATATTGATATAAATCAATAAATACATTTTGTATGCGTCAAAAATGTAACGCAGATCACAAAATGGTAGAATTATTCCGTTAATTAACATAATGGAGTCATTGCGATGATTTATACAACGGGAACAATTGCCATTAGCGGCAATACTGTTACAGGCACGGGAACAAACTTTTCCGCGCCGCTCTCTCTCATCCGTGTGGGGTGCACGCTCATTGCCATTGGAAATCCGGTACAGATTTTCACTATCACCGAAATTAAGAGCGGTACTGAATTATCAGTAACGCCTGCGGCTAATCCTGCCATTCCTGCAGGGACAAAATTTAGCATTCTGCTTTCTGACTCGATCTCAGTTGATGGTCTTGCTCAGGACGTAGCTGAAACACTGCGTTACTACCAGGGCAAGGAAACAGAGATCGCCGCAGCCGTCGAGTGGTGGAAAGATTTCGGCGGAGATGGTCAGATGGATCAGCTTCTTGCCAACATTCGCGCAGAAACAGCGCAATCAACCGCCAACGCTCAAAAAACAGAATCAGACAAAAACGCGGCGGCGGCATCAAAAACAGCAGCGGCAAACTCAGCGACCGCAGCGAAAGCGTCACAGGATGCAGCAAAAGCCAGCGAAACATCAGCCAGCAACAGCAAAACGGCGGCTGCCACCAGTGAAACCAATGCGGCAAAATCAGCAGCCGATGCGCTAAACTATCGCAATCAGGCGCAAGGTATTGTCGGGAGTAGCATTGGTCTTTCCTCAAACCCCAGAGATTGCCCGGATATTTCAGGAAACCCATCAGGTTATCTTGGCTTTCTGCGCATCATGGAAGGGGCTGCCGGGTGGCCTTCTATTGCTTCAGGTGAGCGCTATTTGTCTGGCTTTATTTGCCCGACTTTAGGCAGTGTCCCGGCATTTTCTGGCCTTTTTATAGGGCAGATGACCGGAAGTGCTTACACTTATAAGTGGAGCGAATCAACAGGCCCACAATGGACGCGCCACGCAAGGAAAGATGAGGTTAGTCGCTTAGTTCAGGGTAGCAGTGAGACTGCTTTGTGGGCCGCAGGAGGAAAACAAAAATTTGTTCTGTGGGATGGTGGAACAGGGGATACTATTAATTGGGGTGTGTATGATGATTCCGCAGGCGCTTTTGTTCCGTTAAAAGTAGCACATGGTGGTACAGGCGGGCTTAATTCAGGACAAGCTCGCACTAACCTTGAGGCTATGTATGAGAAAAAATCAGATCTAGGTTCCACAGATATTAATACGCTTACAGGCGAGTATTCCGGTTTTTATTACCAGGGGTTAAACGCAAATGCCACGACTGCGCGCGGTTATCCTGTATCAAGTGCGGGAGCATTGCTTGTTATTAGAAATAATGCGAACGGTAACGCAGGATGCACGCAGCTTTATTTCCCTTACAATGCCACGACTGGTACATTTTATATGCGCCAGCACATCATTCAGTCTTCCTCTTCTGGTTGGGAGTGGACCGCATGGAAGAAATTTCAGTCTCTTGATTTTACTGATAGCCCGCAATTTACAAACCTTAACCTTGTTAGGTCGTCAGATGTCGCAACCACGGCAGGCGGTATTTTACAAAGCGTCCTTAATGATGCATCAGGCGCACAAAGAGCGCGAGCGCGTTTTTATTCAGAATTCCGTGGCGATGGTAAATCATGGGCCACAATTCACCTACAGAATGGAGATAAAAACCAATACGCAGGATTAAGCGAAGACGGCGACTTTTCTTTAAATAGCGGTGATTTTATAGGTAGGCGTGTAAGATTAACAGCTAATTTTAATTATCCCGTAGAAATATCAAGCGCTCATCCTACCATCAGATTCAACGAAACGGATCGGCCATCAAATACACCTTACTATAGCCTTGTCTTTGATGGTGGTAACTGGCGTATTCAGAAAGACGGATATGACGGGACGAAAACAAGCAATTCAATGAGCTACAACTATGCAAGGGATGAAATAGAAGTACCTAACCTGAAAGTCAATGCAATTGCAGTACCTACAAACCTTGAACAAACTAAAACCAATATGCAAATCCCGTTTGCAGGTATTGCGCATTGGGTTGATTACAACGCCCCTACTGGTGCTGAAGCTGGTAAATATTACCCTGTAATTGTCAGCCATCCTTCACACTATAACGGCGATTTCCTTGTTGAAATTGCAATGAGAACTAAGTCAATATCTGGCAGTGAAGAGCCTAACTGTAACGCAATTCATTTATGGTTACGTGATGGTGGCTGGTCAGATATGGGGGCGGCTGCATTTGGTCATTATTTCTGTTACGCAAACAATGAAAACGCGATACTTTGCGTTCGCGGTACTGATAAAGGGCAGTATCAGCATAACGCGATCTATGTTCGCGGTGATGCCTTCCCCATTCGCATCGCTGTTACGGTTGGATGTACTGTAACAATACCTACAGCAGACTGGAAGCCAGCTAACACAGCAGATAGTCCGACTTATAAATGGGGTATCACTAATTCCTCTGATGGTATTGATTTAGACACTTACGGCATTAGTAATAACCTACTTGATTTTACATCGAGTGCAACAGGGTTTTATTGCACTGATACATACCGCAATAAATATGGTGATTCTTACCAGGTTATCCAATCAAACGGAACTATACAGCCTGGAAACGGGGTTGCGACATATTCAGATCAGGACTGGAGCGCACAACAATCAGATAACGTAAGCAAATTTAAGCCTATTGCTGGTAACATTAATACACCTGAAAATAGCCTAACTTATGGTGGTTTTCATGTTGGATTTAGCGGTAGCCACGCAACTCAATTCGCCGGACGTAATTCAAAATTCTATGCCAGAAGTTTTGAGGCCGGAGTAGATAAGGGCTGGTGTCAAATTGCTACTCTTAACGCATCTTCGCAAAGGTGGACTGGATACCAGCAATTTAAATCTACGGAGTTTTTCGCTGATACTTACACAAGAAAAGTAAGTTTAGCCGTCGCAAATTCAGCGGCAAGAAATGGCGAGCTTTATTTGTGGGGTGCAGCAAGCCGTCCGACTGTACTTGAGTACAAGATAAAAGATCCAGACACAAACGCGTCGCTTTCATGGTTTTTTTACGCACAGCAAAACACTGATGATTCATGCCAACTTCAGGTTAATGGTGCTGTAAACTGCGTAACAGTAAACCAGTCTTCAGACCGCGACCTGAAGGACAACATTCAGGTTATAGGCGATGCTACTGAAGCAATCCGTAAAATGAACGGGTACACCTACACGCTTAAGGAAAACGGCCTGCCTTACGCTGGCGTTATCGCTCAGGAGGTCATGGAGGCGCTTCCGGAAGCTGTGGGATCGTTTACTCATTACGGTGAAGCGTTACAAGGTCCGACCATTGACGGCAACGAGCTACGCGAAGAAACGCGCTATCTTAATGTTGACTATGCGGCTGTGACTGGTTTACTTGTTCAGGTGGCACGCGAAACAGATAACCGCGTCACCGAACTGGAGGAAGAAAACGCCAGCTTACGAGCTAACATTGCCGTCATGGATGAGCGGATCACTAAACTTGAAGCGCTTGTCCGGCAGTTGACCGGAAGCGAAAAATAAGAGGTGATGTGCGAAGAACATCGCCGCGCGAAACGAGGCTAACGCCTCGTTTCTTTTTGTGTACCAAATAGTGACCAAAATGATAAATCAAAAACAAAAACAAAGCATAACACATTGAATAAAAATGAATATTTCATTAAGTTATCCATTCAAAAGATAAGCGGATAGGGC
>0621_18038
GACATAATCTGAATCTGAGACAACATCTGGCAAGGCTGGGACGGAAGTCACTGTCGTTCTCAAAATCGGTGGAGCTGCATGACAAGGTCATCGGGCATTATCTGAACATAAAACACTATCAGTAAGTTGGAGTCATTACCCGGTTCTGCTTCTGTCAGCTTTCGCAAAACAAGCCGACAGCTCAATGCTGTTTCCTCTTCATTGCGCTGAACGGTGAGGATTTCGATAATATCGTGTTGGTTTTGCAGATCGGAGAGGTATTTCGGCAGTTCTTTTTGTGAGGAGACGGAATAGGGACCGGTTCGTAGCTGACTAAACGTGAGGTCTTGCATCAACAGTCGCGCCGCGCTGTTGGCATAAATTAACTGTTCCTCAAAGGGCGAAACGATCCAGACAGTAACGATTTGTGGTGTTCAATCCCGTTCAGACTCGTTCACGGTTGATAGAAAATATCATTTAAATTCACTAAGTTACATCTCAATCATCATGCCGTGTGTTTAAATTCGTTCAATGGTGTTAATATCCGTTCAGATAAAACTGTGTACCAAATCGTGACCAAAAAGAGGTATCAGAATGCTGACGGATACGAAATTACGCGCAATAGCAAACAAGCCATATGACGGCCCGAACGAGATAGCAGATCGCGATGGCTTGTCTGCCAGGATAAGCCCGAAAGGGAAAATTATTTTCCAGTTCCGGTACAGGTTCAACGGTAAGCCTGTAAGGATGAAGATCGGCGATTACGGCAGCATGACGTTGAAAGATGCACGCCACGCGGTGGCAGAATACAAAGAACTATTAGCGAAGGGGAAGAATCCAACCGTTTCAGTAAAGCAAGCGATAAGTATTGAGCGTGGCAAATTAACAATAAGCGCCATTGTGAGTGACTATTTATCCCTGCCGAACGTTATTAAGCTGGTTGCATATAATGACGTCAGGAGCGCGCTTAAGCGCCATGTTGTCGATAAATTCGGTGAGTATATTGCCGATGATGTCAGTACGAAACAATGGATGGACATATTCGGCGAGATCACTGCGGCGGGCCACGCGGTTACGGCGGGACTGATACTTAAGCGAATGAAGATTGTTGTGAACAGCGCTATCAGGCGCGGGCTAATGACCAGTACAGCGATAAACAATATCAGGGTTATTGACGTTGGCGAAAATTATGCGGTTGGCGAGCGTTATTTATCATGCGATGAAATAGGCCATTTCTGGCGAACGGTGGATGATTCGCAGATCTACCGTCAGAACAAGATAGCATTAAAGCTATTATTGCTCACCGGGTGCAGGGTGGGGGAGTTGCAGAAAATGAGAAGGGAGCACCTCGACCTGGATAACGGGGTGTGGACCGTCCCGGCAGCGGTGGCGAAGACAAGAAGTGAAATCAGGCGGGGATTATCAGATTTGTCGATAAAAATGCTCAGGGAGGTGTTATCCTCCCATGAGTATGATTACGTGTTCCCGCCAGTGATTAACGGCGGTAACAGGCCAGTAAACGCATCGGTGATAAAAGTAGCCGCAATCTTCGTGCGTAAAAGGATGGGCGGTAAATCATGGTCCTGTCACGACCTCCGCAGGACGTGCCGGACACACCTTTCAGCTATAGGTGTTCCGGTACATATTGCGGAAAAGATCTTAGGCCATTCATTAAGGGGAATACTGGCGGTGTACGATAAATACGATTATCTTGACGAACAAAAGGAGGCGCTAAATAAGTTTGCTGATTATGTATTATCTTTGGCTGACGTTAAACCAATCTGATCAAAGAACTGCATTACGTCCTGATAGCGGTACATAACGCCACGACCGTTACCAAGTACATCAACCGGGTCGGGGAACGGAGTTCCGTTCCGTTCCCATTTTTTACGCCATAAATAAAATGTTCCCCTGCTAATTCCACCAAGCATCCGGCAGATGGCAGGGCGACTAAGAAGGATTGTCCCTGTTTTATCCATTATTTACCTCCCGTGTATTCAACGTGTCCGATACATCCGTCGATAATAGCTTGCGCCATGTTGCGATAATCGCATGAAAATTCGTTGTCGCGGTTAAAATTAATTTCTTTTGCCGCATCTTCACCAATCACCTTAGTAGCCAGCGCAAACGCAATTTCCGCCAGTGCTTTTTCTTTCGGGTCAATGTGAATGCGGTACGAGTATTGTTTCCATGCAATTGGTGTTTCAATACCTGTATCTAATTTACTGTGAGCAATAGACCACTTATCGCCCAGGTAGAAAAACTTAACGACATCAATCACTATATCGCTTCTTGATCCAATGCAATCAAGCCACACTCCGCACGGCGGCTTTTCTCCTGCCTTCCATTCTGTAACTTCCGGTTTATCGCAATCATGCCGCTCATCTTCGATTAATTCATCAATGATTTCACTTTCTTTATTCATGCCGTCATCATCTATATTTTTATATTCTTCAAAAACACATGAAGCCGCCATAACTGAATAAGTGCCGCCAGTATCAGCGCGAACACCCACAAGGAAAGATGATCCATATTGGTATTCGTTGCGGTATGTGGCAACCTCAAAAGAAGGGTAGTCCGGGTCTACACGATGGCGAATTACGCCAATTGCTTTAAGTTTATTCATTTTGCCTATCCTCAGTTACGCCACCGTTACATTGTCAACCTTAATAAAATATTCAGGGTGGTTTTCTATTTCGTGCTGAAAGTGCGCGTGACACAATCGCCACTCTCGCGCCTGGTTGTGAAAATAAAAAACGTATTCGCCATCAATCTTATACAAAATTCCGGTAGGTTTAGCCATATAATAACGCGCCATTATTGCCCCCAGCGTTTTATGAATTCCTCATTTAATTTCGTATCACCCGACCATTGAACATCATGCTCCGCACCGAACGAGTAAATCAATTCGATTAGTTCGCTGAATTCTGATTTACTCATTCGACTTGTAGACGTTCCCAATACAACGAAGCCTGATTTATCCAGGTTAGGGACTACGCCATATTTCTTAAGTCCGGCAGTGAATACCGCTTTCCAGTCTTCCGGCGACAGCTTCTTACCGTACCAATTAACCTGATCGCTAATGTCGGTCAACAGCGCCCAAAGCAACGCATTTTGGCTTAGCGAGCGGGTTTTCTCCTGGATGGTAATTATCAGCGGGCTTTTGCTATCAGGCTGTATTTCCCTTATCTGCCTGATAGCATTTTCTTTCACAGCGTCATTAACTATTTCAAATCTAATTTGTTTCATGATACACCGTTACTATTTTCACGCGGTGCACGCGCATACATGATCGCCCATAAAGAAATGAGCCTTGAACTAGCCATAAAATCGTTTTTAAGTTTTTTCATATCAACGACAACAGGGCGATCAGGATCATCGCCGCGCATGTATTCCGCAATCGTGCTCAGGTCTTCAACAGTTAAATCCAGTTCCTTGTCCATAACTCCCCTTACACAATCCGCATTGTGTTTCGCAATTCCCCACGCAGCGCCCGCAATGCATCGTGCATTGGCACAAAAACCCGGTTAAATTTTACGTGTTTATATTTCCGCATCAGTGGCGGTGTATACACCTTTGCGTCGTATACTTCCCACGGATAATAAACGCGCGTATCGTCGATAAACGTTTCAACTGAATAAAAGATTACCCGTCTCATAATTCTAACCCCGTTTCACCGTTAAGTTTTTCGATCTCAAATACTGGTTTATCCGGTAACAGGCCGTTATTTTTCCGGTATTCATTCAGGCGGCTGTCAAAATTAAACGCGAGATCATTAGCGTGACCAAAGCGCCCAGGTTTAAACAGTGAGTAAAAGTTAAGGCCGTGTTTATTGGTGTCTATGCAAAGCGTTTCATCAAGTACCATTAAACGCAGCGTGCGCGACAGGTAATTCCACGGAATACCAGTTTCCGCGCTAATGTCACGCATACGCTTTTTAACGCTGTAGTCACTAAATAACGCCGCCACACGATCGCGCCGTTGAGCATACAAATATTTAATTCGATACCCCAGCAAGCGGCGGCGCGGTCCAAAATATGTATACACACGCTCAACAATACCAGCGTCTATCAGGTGTTTAATTGTCTCAGGCAAACATCCAGCTTCGTCATATTCCGCTGATAATCCTGTTTTCTGGCGTAGCTGGTGCATTGTGTCGATGCCATCAAGTTCAAGGATATTGATAATTTTTGTTTCAAGTTCAACGCTCATTTTTTAGCCTCGATTTAAGCGCGAAAACAGCCACCAGAAAGCGGTAAACTTTCCGGTAAGCCGTTTCTCAAGTTAATTAAAAAGATGAGTTTGTCTGGTTATTTCGCTGGGAGAATCGGCTTGTCGCCTGACGTTGTTGCATTGACTGGATACACGCGGACGCCGCGCGGGCCTGGTCGCATGGTAAAATGTTGCCGTTATCATCAAACCGCTGGTAAACAGTACCCGTTTTCCCGTGACGGTTTTTTGAAACGATGATCTCCATGTACTCGCGTGCAACTGATTGTTCGTTGTAGTAGCCGTCGCGGTAGACCATGATGATCCTGTCTGCGTCTTGTTCCAGATTGCCGGAATCACGCAGATCAGAATTGTTAGGGCGCTTGTTCGGTCGTTCTTCAACGCGGCGGGATAATTGCGCCAGCGCCGCCACTGGCACGCGCAACTCTTTCGCCATCATTTTCAATGACCACGACAATTGCCCTACGGCGAGATCATGACGTTCGGCCTTAGCCAGCTTCATTAACCCGATGTAGTCAATCATTACCATTCCCAGGTTAGGATGGTCCTGTTTCATCCGTTCCGTGGTGGCGCGTATTTCCTCGACCGTTAACTGTGATGCGTCAACAATCCACACGTCGAGATCGGCAAGTGCGCTCATCCCCTGGGCAACGTGCGCCCACCCTTCGTCATCCAGTTTTACCGGATTACGTAGGCAATCCGTTGACAAGTTCCCTGCGCCAGCGATAGCGCGTTCAGTCATCTGATCGAGCGACATTTCAAGTGTGAACAGCAAAACGCCTACCCGCTGACCTTCTCCGCCAGGGTATTGGCGTTCAGCCGCCGCGCGGGCAATTGCCAACGCCAACGCCGATTTACCAGACCCTGGGCGTCCGGCGATAAGCACCATATCAGTAGCGTTAATGCCGCCTAACATTTCGTCGAGTGGGTCAATCCCTGTTTTGATGTTGTCAGAGTTCACGCCACACTCCATGCGTTTACTTAGCACTTCCGTGTATTCCTGGACAGCATCTCGCAACAGCACCGGGATAATCTGATCTTTTGTTACCTTTAATTTTGAATACCGGGAATCAAAATCTTTCATCGTCTCTTTGACGACCTCAAGTGTCCCAGTTTCCAGTTTGTAGCGCATATCGTCGATGAGTTCCAACATCTGCCGACGTTGGTGCTCTTCACGTAGTAACTGTGCGTACCCCTTCAGGTTGGCAGCAGAAGGGCACGATCGCGCCGTTTGCATTAGCGGCACAAAGTTTTCATTACCAATCTCATCACCAACCAGTAACGCGTCGATGAGATTTCTGTTTCTGGCTTGCGCACGGATAATTTCAAAAGCCCGCTTATATAGCGGAATAGTGAATACTTCAGGATCTAGAGTAGCGAGAACGTCTTGCGCGTTAGGAGTAAGCCCACCTAACAGCAGGCCACCGATAACCGCAGATTCTCTTTCTTGCCGCAATGAGTTTACTTGTTCGGTTATCATTATGGTATCGCCTCCGGTTTACAAAATGGAATATTCAGGGTAATAAACAAAGCGCCCGATTTCCCCATGATCAGGACTGTAAATTATTACCGCAGCCAGCCGACGCGACCGCCAGCCGCCATTTGTTGAATAAGCGTCTTTGCCAGCTAACGTGCCGTGATACTCAACAACGCCTAACGATGATTCAATCAGCCGTTGGTGATGCCAGTGTCCGCAATGAGCGTAAACCGCCGACGACTTGCCGAAATCCTCCCGCCAGTCAGAGACGCAGGCAGACAACAAATTTTCTGGTTTTTTGATGGTGTGTCCGTGGTGGTAAGCAAGGAATGTTTTGCCGTACTGTGTGTGGTGAACGATAGCAGGGGACACATCAACAGTTACGCGCGGTTCATCTTCGTAAAAAGCCGCCAGCGCCGCACGTAGCCAGATCATCCCTGATTGGTCGTGATTACCGGATAATGTCTGGATCTCGACATACTTATGATTTAGTAACATCTTCCCGACCGCACGCCGGACCGACCGGATCGCCACGTAAACCAGTTTTGCGTAGCGTGAATCGCAATCCAGGACGTGATTGCTTGATGGCGTCACTGGTAACAGGCCGTCAGTGTGAAGAATATCACCTCCTAACAACAAAACAGCCTTTTCAGACATTGGCGCAGCGCCCACCGCGTAGTCGAAGAAGTCATTTAACACACGTTCGGCGATCCCGGTGTCGTAGCTCTCACCGCATTCAGCTTTATGCGCAAGCGCACCGATATGCAGATCGAATACCGGATAAAGAGCCAGGCTTTTTTGGAAATCAATTTCCGGCACTGGCACAGCCTCAGCGCGTGGCATGTCTTCCGTGAAAGCATCGCAAGCCGCTTGCATTAGCCTTTCCATTTCATCGCGATCACGGGCTGTTTTAATCCAGCGCATAATCACATTGCCATCCTTATCAACTAGCAATGACTCGCCATTGACGCCAAAACCCGGCGCGCGACGCGTGGATATTAAACCGCGTTTCGCCAGCTTTGCGCCCAGGCGCTCGACGTTGCGTTTTGACATGCCATATTTTTCAGCGATCTGCTTGTACGTTAAACCGTTGTTATATTCAGCGATCAATTGCTCATCGCTTATCTTTCTTTGTGACATGTTGTTATTTCCTCATGTTTACATTTTGTATATTCATTGACAGCAAACAATCTCTTTATATGCTTCTTCTACCATGTCGAATACTTCCGGCCTGTAATAGAAAAACTCATTACTGCCATCAAATTTTACAGGAAAGTTAATTTTATAATTGCTGAAATATTTATGCATCGTGCTTTCTAATTCATGGATATTTTCGGTTGGACCTTCTAACGTTTTCACGACACATAAATCAGGGATTCTAACGCCTGATTTATGTGCGCTTTTTAATACCCGATTTCTTCGCTTGTTCTCATTAACGCTTACGCCGATTTTCATTTGTGTAGGCACTTCAGGATCATCAACCATGATGTAAAGTTTGCCGAAATTGTGTGACAAAAAACCGTGTTTCGCACATTTCGGGCAGCCTTGCCCGCTTTTAATAGCATAAGGTCTAGGCGACCACTTATGATCACAAACCTTGCATCGACATAATACTTTTGTCCTATCGTTTATTATTTCTCCCAATACTTCAATATCATGATTTACCTTAGTGATAGCGGATAAATGTTCTTCGTGTGATAATGTTCGTCTTTGTGCGATTTTTAAACCTTTACATTTCGGGCAGCCGCGCCCGTTTTTTAGGTTGTTAGGTTTAGCCGACCATTCGTGATTACAAACTTTGCAGCGGCATAATGCTTTTGTATCGCCGTTTATTATTTCGCCAATCACTTCGACATCAGAATTAACCTTCTCGATAGCGGCAACCTGTTCTTCGTGTGATAATTTCATCTTTCCGGCGCATTTCGGGCAGCCGTAACCGCTTTTAAGATTGTAAGGTCTAGCCGACCATTCGTGACTGCAAACCTTGCAGCGGCAGGATACTTTTGTCCTGTTATTGACAATTTCCCCAAGCACTTCGACATCATGATTAACCTTAGCGATAGCCGCAACCTGTTCATCATGTGTTAACTTGCGCATCGATCCAACTCCTTAAAACGCCTCAGACGCGCTACAACGCAAAAACCCACCGCGTAACCCACTTGTAAGGTTGCAGTGTCTTTTTTGCGCCAGAAGCGCAATCATGTGGCTAATTTTCGATTTTTAAGGTAGAAGGGTAGTTATGGATTAACTAGCAGATACAATCCGCCGAACAAGGCGACGTTAACAGCGATTGCCGCAGCGATGGCAAAAGCCAGGGCGAAAACGTGTTTACCGTCCATTTTAAAATCCTCTCTGTAACGCTCTATAACGAGCTAATCGCAAAAAGGTAAGCAAGTGTAGCACCACATGCGATTTAGCTAGCTGGTGAGGTTGTTTGTGGGTAATTTTGGATTTTTGCGGATCGTGATTGGTCAAAGAGCGCCACATCGTGTATCACGTAGCGTTTTTGGTTTAAGTAGAAAATCCAGTGTCGCAGTAAAGCCATTGCCGAAGTAAAAATCTGAAGCCGTGTTTTTGAACGCCTCAAAGTAAGCAATAAAGCCAGTGATGCTTTTGTCTTTCAGGTAGTCAGTGAACGCATAGATCTTACGTTCAAGATCCCGATCCAGTTCGGCATGTGGTAACAGACCGTCAAACGTGCTGTTAAATGCTTCCACCACATCGGCAGCGTTTGCAGTGGCTGACAGTTTGCGCCATTGTTCAGCATCAGCCAGATACCCATCAAATTTAGTTACCCGGCAAATGTTGATAGGCTTAGGTGTTCCACCACGGCTACGCCATTGCGTTAAAGCCCACTCGATTACTAATGTGATTTCTTCCTCAGTATATGCTTTACGTGTTTTTGTTTCTGTCAGTAGTTCTATGAATGGCTTCGCATCACGACATTTGCATCCTGCCTTGTCGTTGTAGAAGGAAAGACAACGCAATGCCGCTTCGTTTACGCCATCCCGATTGAACATTTTTTGTTCATTTTCGACAATACACGAAGTGTATATATCTTTTTCTCTTTCTTCTTCTACTTCTAATTCATGACCCTTTCCTGACCCGGTCATGACCCTATCATGACCTTTTTGTGTTGGATTGATTAACTTTTCTAATTTTAATTGCTCCTTAGCTGTGTTTATGGCGGCCCTGTACGCGCTTTTAGAAGTCATTGATTGATCAAGCCTTTTCAATAACTTTAAACAAGTTATGTGGCCTTGAGAACATTCAAACAAACCAATTTCGATGAAGTATTTCATCATTTCTTCTATACGTTTTTCAGTCGATCCGACGTTTCGCGCAATGATTCTCGCGTCATGTCGTAGGTCAAAATTCAGATTGTGCTGATCTACGTCATAAGTTATTAGTTCGAGGCAATACCAATAAAGCCCGTACCCTTCCAGGCCATAATCTAACAAAACGTTTTGAAGTTTTTCATCGCGGTTCGCATCGCTGTCATGCTTAAACCACTTCATAGATCATCCCCCCCCCGGCAACATCACTACATAGACATCACTGAATGCATCAAGACGACAAACAAATCCTTTATCCATTAACGCGGCGAAGGCATCATGTACCGTATGAACAGGAAGTTCACACATTGCGGCTACTTCTTTGCGTGATGCATCATGTACCCGTCCTTTGTTATCTGCCTTTTCAGCCAGAGCCATTAAGACAAGTTTTTGAATCGGGCTATTAAGTTTTACGTTCCATGCTTTACTAATCATGTTTATACTCATCGCATTTTCTCCTATGGTTAGAGTGAACGCGCGGGCGGGCATCCCATTAGCATTAGATAGCAGTGACTGACCGCTCAACAGATCCCGCCGTTGCGTGATATTTGTTTTTCGCTTCGCAGCGACACCGGATTTTTAAAGAGCATAAGGTAAGTGCCTTTTTGTGCCTTCCGTTATCTTTTTCCTTGCGTCTTTGCAAGTATGGCCTTACCTTGTCTGCAAGTTTACAAAATGGAATTTTAAGATCAAGGCTTAAAATACACGTTTTGTGACTTGCATCAAACTTTTTGAGGTTATAGGGTAGCGACATGAAAACAAAATGGTATGACTTAGCAAAGCAGCTCATGCGGGCGCAGGGCATGAGCCAGGATTCACTCGCGGATCGTATGGGGATAACTAAAGGCGGCCTGTCACACTGGCTGAACGGTCGCCGAGAGCCAAATCTTGAAGATATTGCGCGGATTATGCGCGAGCTTGGTCGTCGGCAGTTTACTGTTACACATGATGGCATGGTCATTGATGATTCTGTTTCTAATACACTTCAGGCCGTGCCGCCGCGTGATTTAGGTAGTTACCCGGTTATTGACTGGAAGGACACAGTAAACAATATGGATGACGCAAGGCGTTCAGCATTACGACACGTTACGACTAGCGTTATTTGTTCAGATGACAGTTACTGGCTGGTTGCCAAAGGTGAATCAATGAACGCGCCGCAGGGGTTGAGCATCCCGGCGGGGACGATGATACTTGTGGACCCGCACGCGCCAGCTATTGACGGCAAACTGGTTATAGCCCAGCTTGAGGAAGGGCAGATACCGACGTTTAAACAGTTGATTATTGATGGAGGTCAAAGGCTTTTACGTTCGCTCAATCCGCTGTATCCGCCAATCCCTATGAATCCAGAATCAAAAATTATAGGCGTGGTGGTTGATGCGAAGATCGTAAACCTGCCATAAACATTAGCCGCCGAATGGCGGCTTTTCTTTGCCTGGAAAACACCAAAACGTAAACAGAAAACGTTATTTATTATTTAAATATCAATGGCATATAAAATATTTTAAAAAAGTATACAAAATGGATTGACTCGATGTTTTACGGGGCGTATATTGCGAGTCAAAGGAAGGGCGCAGGTAACAAAAGCAACTTCCTGGCACTTTAAAAATCAGGCTTAACACCTTGTCAACCGTGGAGTAACTCCCCGATGGGGGACCGAAAGCGGCACTGATAACAAGGCGCATGGGGTGTTTAAAGCGTTACATCCCCCACGAAACCGCACGCAAGGCGACGAGTCAGCTTGCTTGGAGTGAGCAAGGTCACGCCGGGAACGGCGATGATTGCGGGATTAGTTGAAAGATGTTAAGCCGCTCATTAACAATCTGGTCAGCCGCTGGAAGTGCGGCAATTAACGAAGATGATTTTTTATTAAGTATCATCAAGGATATACGGAGATCAGATTATGAGCGTTACAATTATATATGGTAAATGTGATAGCAAAATGAATGCCAGGGAACGCAGAAGGATAAAAAGAGAAAACGAAAGAAAATCATCACCTGCAATCAATAAAACAGACAATGTGGATAAAGCTATTCGATTTGCAAACGAGGAAAGATGCAAACCAAATAGCATTAAAGAACGTCGCAAAGGATCAGTAAAATGGTATACGGAAAATGAAAGCGGCAGCTACTACCACGCAACGCAACCACGCCATTTAGGGGAAAAACCCCTGGATAAAGTCCGCTACCATTAATACAAAATGTAAACATCCGGAGGTGACATTATGGTTATTCAGGCGCTTCAATTCAAACTGGCAGTAGCGGAAATGCTTCACGATGCCGAAATGTGGAGCGCCGCGAATAAAGCCTTATACATAGTGTTAACAGCACGGGAGATTAAATGGTGAAAACAGAGTTACATAAAAAGCTATGGACGATTCAGCAAACGCTGAACGCGCCGAAAAATCAGCGTAATAATTTTGGTGGATATAATTACAGGTCGGCGGAGGATATTTTAGAGGCGGTTAAACCACTGCTTCAAAGTATTACGCTGACTGTAAGCGATGAAATTGTCCTGATCGGCAATCGCTATTATGTGAAAGCTACGGCGACGCTAAGCGACGGTGAAGACGAAATAGCGGTAACGGCTTACGCCAGGGAAGAAGAAAGCAAGAAGGGAATGGACGCAAGCCAGCTAACAGGTGCGACATCAAGTTACGCGCGAAAATATGCTTTGAACGGTTTATTCTGCATTGATGATGCGCGAGATCCTGATACTGACGCATACGCTAAGCAGACAGGCCAGCAGCCTCGCCAGCAGAAAAACCCACCAAAACAACAACCACAGCAGCAGAAAGCGCCGCCAAATCCTGATGAAGTATTAGCACGTTTCTGTGATGCAGCAGCGAAAGCGCAGGACGCTAACAAGCTGCGTGAAATATTTGGCAAATGCTGGAAATTACTACCGGAAGGATCGGAACATCGAATCAAGGCAAAAGATGTTTATGACATCCGGGTAGCAGAGCTTAACGGGGAGATGGGTTAATGAGTTTAAATTCAATCACGCTGGGCGGGAATATCGGTAATGATATGGAGGTTCGCTACACACAAAACGGGAAAGCGATTGGTAGTTTTCCGTTAGCTGTAACGAATGGCTACGGCGATAATAAGCGGACAATGTGGGTCACTTGCCTGGTATTTGGTGAGCGTGCGGAAAAATTAGCGCCACATATCCGCAAGGGTGGAAAAATAGTGGTAAGCGGTCGCCTGGATGTTCGGCAATATGACCGGAACGACGGCACGAAGGGAACGGCGGTAGAAGTGGCGGTTAACGAATTTGAATTCATGAACGTTAACCAACAAGGCCAGCAGCAGAAAGCGCCTCCGCAGCAGCAGAATAATAACGGGAATAATCCGCCGATGGACTTTGATGACGATATCCCGTTTTGATCCAATAGGTTAGCGATGGTTGATTATCTAAAACCGCCACCACCGCCACGAACAAAAGAGCAAGTATTAAAAGAAGCCCGTGATCAAATCGATCGCGGGCTTTTTTTATGCGGCACGGCAGCGGAACGGATGGCAAAAAGATTTAGTGACCTGTACGCAAAACAAATATGGTTCGACAACTGGCAGGCAAGTTTTTATCCGCTGCAAAGAAAACCGGATATGCACTGGCCTGAATATGTCGATCCACGTATGCGCAAATATCGCGGGCGTATGGGCCAGGTCATTAACGATTAATGAGGTGTTATCATGATTGAAGAAAAAGAAGTAGATAAGGAAATTCCTGACGGTTGTGATGAGCTTATTTGTTTTGACGGCGGCCTGTATGAGTTCGAAACGTCTGCAGGGTGGCACGATAAATGGCCTAAGCCTACTCGCCAGGAATTAAGCGACCGTAAATCATTCGGCGAAGATGCCGAACGGCTGGCTAATAACAAATGGCTTGATAAGTTAATTGCGGAGGGTGGCAAATGAGCTTTGCAAAAATTGCCGCATTGCTTGCGGCTTTATCTATCGCCGTGCTGTATCTCAGTGTATCTCTTTATATCACGGTAGCGATCATTAAACTCATTACTAACATGTGAGGCCAATCATGAAAGTCGGTAAGGATATTGTGACTGTCGCGTTTTGCATTATTTGCTTCCTGTTTGTGGTTGTTTCTTGTGGCGCATTTGCTGCGTTGGTTAGCTTTATTTTTAGAGGATTGCCGTGATGAAAACATGGGATGCAAAGGCTGGTGATCTTGTTGTGTTGCCTGAATATCGTGATGACCCTGGCCTGGTTGTACTGAATAAGATATATAACGATCTCGAGCGCCCGCTAGTGGTTAAATACCTGGACGGAACAATCATAGAACCGCGCTACTTTGATGAGATTGAACTAAAGGCCCACAATGTTCGCGTTAAGCCGTTCCGTGCTTATGTTGAAAACCACTGGCGGAAATTGTTCGCCGGACTGAATGGGATGTTTGGCGTATGGCTATAAAATTAGTGAAAGTTAAAGACCTGAAAGGCGGCGAAAAGATCCGCACGTGGTATGGCTATAAATTTATTGTCGCTGCCTTTTCTTTCGGGTCAGGGGGTCAAGTAACATTATTTGATGAAGAAGACGACGAGGTGGGTAAATGGCATCTTGAACAATATGTTGAGGTGTTAAATGAAAATTAAATTACATAAGGCCTATGATAGCGAAACAAATAAGCTATCACTATTTATTGAGTTCGAACGCCGGATCGTGTGTGTACCGTGGGCGCGTCGCTTTAATGATGCAGCAGGGCGGCGACAGTTCGCGTTAGACATGTTGTTGCGCGGTTGCGGCCTTATGCGCCCGCTATCTGATTTAAAACGGATGATGCCTGGATCGTTCGGTCAGATTGATGAAATAGAAATAAGCCCGGAAGAACTGAAACGGGAGCGTGATTTATTCCTTTCAAGCGAAGGAAACCCGCTTAATTCAGAAACAGAAATGAAATGGCATCACCCACTATAAAAGGATAAATATCATGAACGACATCAAAACAGCTTACTCTCTCGGTAATGAAGGTATGTTGATCACTCGCTATACAGATGATGCAAACTTTCACGAAGTGGAAATTAAAGATTATCACGAAGTATTGAAAGATATGGAAGCTGGCGCGTATGACGCTGATTTGAATCTGGCGCTACAGGTTGTTGATATTGTGATGGGGGCGTCAATCCGCGATTACGTGTCTTTAAGTATGGAAGAAAAAACATCGGTAGCGCGTTATGTATTCTCTCTTACTTTTGTGAAGCGCATGGAGGAAGAATTCGGACGCGTACCAGTGCCGGAAGAGGTTGATCCGCTCGCGTTCGGAAGTGCTGTTATTTTCCCGTTGAACAAGGATCAGCTTTGTAGTGTTTCACTGCATTCTATGCGCGGCCTGATGAAAAATATCTTTGAGGTTAAGATGTTGCAGAAATACATTGAGGAAGGCCACAAAGAGGAAGAAGTAAAATCGCTCATGCCATTGTTTTACGGTGAAATGGTTGGCAATGATATGCGTGCAAATGATTTCGGCGTACAGGCGGCTATCGCTGTGCTTAATGACGCACGGAAAAACGCACAGCCGACGCCTGAACAGGGAAAACGTGTACTGCATTAACCGAGTAATTCCGATCACATAAATATACATTTTGTATTGTAATTGCATATCCATTTTGTAAGCCGAAATCAAAAGGTTTACGGTGCGGAGGAAGCAAAAATGGAACGCGAATTGATGCTTTATTGCGTAGAAGGTGGCGTAGGTCACGATGCCTACGTCGCTGGGAAAGGCTATCCAGCCGATGAAGTGCTTTCTAATATGCACTTCCGGGAAAATGAAATCAGGGTGTCTGTGTGGAAACGGTGCATTGATGGTATTGAGGTTGTAAGTATCGAACGGTATTTAGGCACGTTTGATTATGGTGTTATTGAGGCTTAATTATGGACGACACATTGTTTTATATGTGCTGTTGCTGGGGTTTTATTGCCTTATGCCTGTTTATTAGGTGGTTTATTGAATACCATATGAGGTGATGCATGGAACAGGAAACTGATTATAGAATACCTGAAAACCTGAAGTTAGTAGGCATTGGTTTTGGTTGTAGTTTTGTATCTGACGCAAACGGGGCGATTTATTTAGTGCGCCTCATTGATGGCGTTCAGCATATAAGAAGGCTAGGACTTTACATCAAAGCATTCAGAAGAGGTTATTTAAAAGCTCATGAAGTTTAAACACTATAAAGAATGGAAAATTCCAGAAGCAGCGACAAAGGCAGCACCAGGAAATTTTTCTGGCGTTTATTTTTATATGGATGGCAAATGGTATTTCGGCAGCAGGCCGGATCACTATTATCAGGAAATAATCAAGCCTCACGTATGGGATATTAAAGAGCGCGTGAAAGATGGAGTAATTGAGGACGTTTAAAATGCTTAAGAGCTTTTTTAACTGGTTGGGGGCGTGGCTTTTGGCTACGCTTTTTGTTTTCCTGGCGGCCCTGACTGTTATCGGTGTTATTATGCTGGGGGGTATGTTTATTACGTGGTCGCTGCCTGAATTTAACAACATTGGGAATATTCTTTTTGCAGCCCGCGCTTTATTGGCTGTGAGCGCATTCATTGGTTTTTGCTTGACTGCCGCGCCGGATTGGGATGATACATGGTGATCCTATGGCTTTATTCAATATGTCAGAGCCGCAATTTAACGCCGTAAAAACTGCCGCCCGCGCGGCGCTTTCGGCCTGCAAAGCGGAGGTGGAAAAGAACGGCTACAGCGATAAAGCCACGCGGCTGATATTAGACAAGCATTATCGCAAGGTCGCCCCGCTAATCAGTATCGAGCGTTTTGTCTGGCTGGTGGGGTATTTAAACAACCGATGGGGAACTGATCAGGATTATTTCTAAGGGGGCGTAATGAAAAATGATTACGGCGGCAGCAACACGCCGAAAGAAATAAAAGACCTATGGCAGACGCCGAAACCTGTTTTTAGAGGAATGGATCTGGAATTCGAATTCGTCGCGGATGTGGCGGCAAACAAGGCAAACGCATTAATACCGCGATATATAACCGAAGAAATGGACACGCTCCATTATCCGTGGGGAGCGGTGGCGATGCCTGGTGAGTATGTCTGGATGAATCCGCCATATTCTAATCCGGGGCCATTCGTTGATAAGGCGGCGCTTGAACATCAACGAAATCACATTGGCTGTGTAATGTTATTGCCCGCTGACATTTCTGTTAACTGGTTTATGAACGGCGTGGAGACGGCAAACGAATGCCGATTAATTACGCGCGGGCGGCTGGCTTTTATAAATGTCGCGACAGGGAAACCAGCAAGCGGAAACAATAAAGGGAGCTTGTTCTTGATCTGGCATCCACGGTGCAGACATGAATGTATTTTCACGCAGATAACACGTAAAGAGCTATACGCGAGAGGCGCAAATAATGACTAAGGCAGCAGATTTATTAAGACTTGCATCAGAAACCATAGAGCAAAGAGGTAAGCAAAACGGCTACGACAAAAAAGAGGAAAAATCAGCGCCAAAAATAGCCACTATTTACAACGCTAAGAAGGGGGCAGATTTAACCACGCTTGATGTATTAGATCTGCTAATTTGTCTCAAGGAGGCGCGTTTAGAGGCTATTTTGAGCAATAACAGCGATCCGACAGACACACTAATTGATTTAATTAGCTATAACGCGCTAAAAGCTGAGCAAATATTAACGGAACGTGAGGAAGAACAAAGAAAGAAACAGGCTGTTTTTGATATGCCGCTGAATGGTGGATTAATAAAAGATGAAGCTATAACCAGTTGTAAGGGATTGCCGCCTTCTATGCTTAACCCTCAATGTGGTTGCATTTCAACTCGACTTGATTTGAAGTTTGATAGAGCTGAAGCTATTCGTGATAAGAGGTACGATCCAAATGAAAAGGGTGACAATTGACAGGTTATTAGCCTGCGTTTATGTCGCCGTTTTCGTGATCATCAATCTTATTGTTAACCACTGTGGCCCGTGGGTAATTCCGATCACCACGGTATCCGCAGTGTGTGTCAATATGATGATCCGTGACTTCTTGTTATATGACGGCGGCCTGAAATGGTCGGCTACAACATGCGCCGCCGCTGGCGCAATTACGGTGCTGATAAACTATGATGCAGGAATGGTGGCGATCGCGTCATTCGTTGCGGTTGTTTCCGGTGCGCTTATTTCTGGCGGCGTTTACCGTGTTTTACCTGGTGATTTCGATTCGAAACGCTGGCCTGCAAATATAGCTTCAGCTATCGGCGATGCGTTAATTTTTCCCACGCTATCGTTTATGGCATTTATGCCGGAAATATCAGCTATTCAATTCATCTCAAAAATGGCAGCGGTAACGGTGATCACTATCATCATGCGCCGCTATTTTACGTTTGAGGGCAGAAAATGAGCGGGCTTAAAAATTGGGTGGTGTGGTCGTTGTACGACGGCAGCGGGTACGCCGTTAAAGATTGGGCTGACGCTGGCTATAAGTGTTATTGCTTCAACTATGACGGCGCTAACCACGGCGACTATGAAGGCGTAAAAATCATTCATCCGAATATTGAATACGTTAACGTATGGATTAACAGCCATTTCCTGGTGATGTTCTCCCCTGAATTGTCTGTTTATCCAGAGCCTGACATTATTCTGGCCTTCCCGCCATGCGACCATCTAGCCGTGTCCGGCGCTCGTTGGTTTACCAGCAAGCGTGAAAAAGATCCTGACTTCCAGGTGAAGGCGGCATATAACGCAAAACTGGTAGAAACGCTGGCTGACATGTATCACGTCCCGTGGATGGTGGAAAATCCGGTTGGCGCACTGTCAACGTTATGGCGTAAGCCGGATTTTATCTTCAATCCGTGCGCTTACGGTGGATACCTGCCTGAAGATGATAAACATCCTGCTTTTCCTGATGTTTACCCGCCGCGCGACGCGTACACGAAGAAAACTTGTATCTGGTGCGGCAACGGATTTAAACAGCCGCTTTTTAGACCTGTAGATCTTAACTCTGATGATAACCCTGGCTGGGCGAAAACTGGAGGCCGGACGAAACGAACAAAGATGATCCGCTCGCTAACGCCGCGCGGCTTCGCCATCGCTGTATTCCTGGCTAACGACCGGGCAATCACGCGGACTACGCTTAACCGCGTTTTACCGGAGTGAAGTTTACGGAATGGCGTCATTGCGTGATGAAGATCACATAATGGCGCTTTACGCCTTGTTTGTGTGTATCCATTTTGTATACTTCAAGCAAACAAAATGCTCTTTAAAAATCCGGTAACGCTGAAATGCGTAGAAATCACCTGAAAAGGAGAGAGCATTATGTCTTTTAATGATTACCAATGGCATGACGACTATGAACGAGAAAGCGTCATGCGTGCAATGTGCAATGTATGCAGCACGAAGAAAGGAGGCTGTAACGAGTGCGACGAATGCTTAGAACATTGGCTAAGGGCAGGGCACGCCGAAAGGCTGAACGAAACAGAGAATCAAAAATAATAGGGGTGGTTTTTATGCAGAACCCTAAAAAACCAATAAGACGCCGTTGCAAATGCTGCGGCGTTTTTTTTGAGCCTAAATATCACAACCAGACGTGGTGCAGTGACGAATGTCTGGAAGAGTTGAAATTTGATCAGCTATGCCGCGACCGTGAGAAGGCTATGAAGGCTATGGAACGGAAGAAACGCCGTGATAGCCAGCGGGAAGAACGAAACCGGAAGCGGAAGCAGTTAAATCCGCGTAGCTACTGGATTAAACAGGCGCAAAACGTTTTTAACGCTTATATACGCGAGCGTGACGCGCGATTGCCGTGTATATCTTGCGGGACTTACTACGGTGAGCAATGCGGGTGGGATGCGGGCCATTACAGGACGGTAGCCGCCGCCGGACACCTTCGCTTTAACGAGGATAATTGCCATAAACAATGCAGACACTGCAACCAGACATTAGACGGAAACATCGGAGGGTATCGCCCTGCGCTGATTCGAAAAATTGGCCTCGCAATGGTGGTTGCGCTGGAGAACAACAACGATACACACAAATGGACGATCGCAGAATGTAAGGAGCTAATAAACATCTATCAGGCGAAATTGGACGCCTTAAGGAGAAAGGCAGCATGAATGAATATACCTTTAGCCTGCCTTACCCGCCATCGAATAACCGCTATTACCGACATTCACGGGGTTTTCACTATATCAGCGAAGTGGGGAAGGAATACCGGGAACAAGTAAAAGACATCATCGAATTATTAAATCTAGACATTAACCTGTCTTGCCGACTGGCAATCGCCATTTATGCCGCGCCGCCTGATAACCGGACCAGGGATCTTGATAATATCCCTAAATGCCTATTTGACAGCCTTACTTATGCCGGATTTTGGAAAGATGATGGACAAATTGACTCAATAAAAATTGTCCGCTGCCGGAAGGTAAAAGGCGGACGCTTGTTTATTAAGATCCGCGAACGCGGCGACCTACTACCGGATATTGACGAATACGCGACTAATATGTGGGGTGAGCAATGAAAAACGAAGTTAAAGATCTGCAAATAGATATTCAGCGCGATGAGCATGATTTAGCTACAGTCCGACAAATCCAGGCTTTTCACATGCGAGAATTACTTGCACTGAAAGAGTTTGAAAGAAAGCTAGTGCAATCAATATCTGATCGCAAAAGACTGGTTGCACGTTACGGGGGTAAATAATGAATTTGGAATCTATTCTTAAATTCCACCTCCCAAAATCACCGCGTTTGTCAGATGAAAGCCGGGGCACGTCCCCAGACTCGCTTAATACTACTGATGCACTAACCGCAGCAGGTATGGCGCAATCGCGCGTAGAGCTTGGTTATAGCGCTTTTTTAGGGAAGATGGAATTATCGCAAGCCGAAAAACACAGGGCCGTAGTTTTGCTTACAGAGCGTTTAAGAGCTATGGCAAAAGATTACGAATACGTCATGGAGCTGGACGAGGACAAACGCAATGATCTTATTATTCTTGTTGCCGTTTTCGCGTTTCGGGATTACTGCCAGAGTGCCGCGACAGAAAAAACTTGTATGGATTGCGGCGGATATAAATTTACGTTTGACGACTACGGAGAAAAACACCTTTGCAAAAAATGCAAGGGGCATGGAAAAGTTCGCAATCATTGTAAACGATGCAAAGGGCGCGGCGAGATACCGGATAAAGCAGCCAGTGAAGCAGCGGAAATGCCAGTGTTCAAAACGTGCCAGCATTGCGGCGGGCGCGGGTACTCGCGTTTCCCTGTAGATCTTGTCCGGCGTGCGGTTAATCAGCTTGTATTTCCGGTAAGCCGATCAACGTGGTGGAAGAAATACCGTGCTTTCTATGAAGACGCCATTGCTGAATTGTTCAAAGAAGAGGCGCAGGCTGATAACGAAATTAAACGAGTGACACGGGGTGAATAATGAAACAACAAGAGATAAACATGAAAAAAGTGATTATTCTTTTTGAAGATTATAACGGTGATGCATGGTGCAAGTATTTAAGCGGTGTTGAAGCACGGTTGGCGCTAACGTTTATTGCCGCACTGGATGAAGGGGATTTTAACGCTATTCCGGTTAAGCCAGTAGAAATCTATCGTCGCGAGGTGAAGGATGAAGCCTAAATTAAAAGAACATCTATTCGCAAAGCTGGTTAATAATCTGACATTAACGGCGCGTGTGTGCAGTGATACGCAACAATTAGGGTCGTGGATAGTAAGGGATTTAAGAAAATACATCGAGCCAGGCGGGCCAGGTGACGAGATGACTATGGACAAGGCCATCAAGCGCCGTTCGGCTGATTGGTCAGTAAGTAACACAGGATTAACCGGATACATCGAAGGCTACAACGACTGCTTACAGGATCATAGCGATGGCAAGTAAAGACCTACACTTGAACCTGAAAGGGGAATATTTCCACGCCATCCGGGCGGGAAAGAAGGTGGAGGAATACCGACTTTATAATGAATACTGGCGTAAACGCCTGGAGGGGCGGGAATATGAACGCCTGATCATTAAGCTGTGGTATCCAGCCAGCCACGAAGCGCACCGGAACATAAACCTGCCTTATTTCGGGTACGAAGTAAAAACTATCACGCATCCATTATTCGGCCCTGATCCTGTTAAGGTATTCGCAATTAAATGTGATGTGAATTGGATGTTAAGGTGGGGGGAGCAATGAAAAAAGCTGGCCTATCAATTGGCCGTGTATTGTGCGGTGACGAAAACGAGATCCGCATAGAAATTAAATTTAGCACAGGTAAAGAGATAATCCTTTACACGACACCTGAAAACCTGACGCTGGCGCTTACTGGTAAATCTGAAACGCCGTGCGACGTCCGGTTGCGCAATATTGAAATTAAGGAATTAAGGAAGGTGAAAGATGAAAAGTAGAATGAAACGCATGGTAAGAGCTTACGATAAGGCTTTAATGGTTTTTGATGATTTGCGACGCAATAAGCGTGAGCGTCGTAAATGGGCGCGTTTATTCGCGAAAGAATGGCACGAAGACGATGCGACAATCGACTGTCAAAAAGACGCTGACGAATTAGCTGACGATAACGTTTATTATATGATGTGGTGACAACATGCAAATAATCATTGATTACCTTTGCCATGCAGCAAATACACTTTTCGGTTTTTATCAACAACCTTTCCTTAAAGAGTGGGATTCGATGTTAAACGATATCCTCGACAAAGGATTAATAATGGAGGTTGACGAGCTTACAATCAAAATTAATTATGAAGGTGAAGAATATCAAATTTGGGTGGGTAATAGATGGTATTCATACGGTCATATTTATTCAATTGGTGGTAAGTTCATTAAAAGAAACCAGGAATTCAGACCGCGCTTCCGCACAATGCGCCGACTACATAACCTGCATATGAATCTATTTGAAGACCAGGAAGCACGGGAACTATTCAAGATCTACGGAGATAAATCATGGAGCTAAAAATCTGGCAGGCTATCGACGTAGTTGATAATGAGTTAAGTATGTTTGCCACTGACGGAAAGCGCGCGGTGATCGCCACATGGACGCGTAACCATGATGATATCGCTTTTCGTCGCAAGGCTGCGGAGTGGCTTTTCTCTGATGGCGGCTACACGATGAACATCGCCCAGCTTGCCAGAATGAAGGATGAAAAGCTGGTAGACAGCTACACAACTGCATAGCGGGGTAAATATGCGTATCTATGAACACAAGCGGGATAAAACCCGCTTTTTTGTTCGTGCTGGCGTGGCGTACCAGTATCACGAATGTGGATATATTGAGGCGCTTGCTTACGACCTGGATTTCGAACAAGAAAAAGAATGGTTTGACTTTAAGATTTACCGGAAGCGCAAGCCAACGCGCGACGAGCGCCACGCTATCCGTGATTTTCTAATCAGCATTGACCGCTGGGAGGCAGAAGAATGAGAACGAAGAAAGTGGCAGATCAGAAAGCGTTAGTTATCGCTACAACGGACGTATCGTTATTCACGAAGGGCGAAGAAATAGATCTTAAATTGCTTTTCGGTATGTTTGAGCCACACGAAAAGCCGTGGTTTGTTCATGAAGACAAACAAGGCAATATGCGCGTAGTAGTGCCGGACAAAAACAGCGACATATTTTTTGCTATTCCAGACCCGTTGCATGACGGAGAAATGCTGGCGGTATTGCTTATCGCTGATGCTGTTACTTACAAGGGAAAGAAATATGAAAGTTAAATTCTTGCACGATCACGGCTACCCGTCATTGAAACAGGTTGTTGGTAAGGTCGTTAATGTCGTTCATAGCGATGAGATTACTTGCATGATTAATGGTGCTGATCTCATTGCCGCTGGTGCTGATGACCATTACATAAATCCGGCATGGTCGTATACGTTCAGCCTGGGCGACTTCGTTGGCGATAAGGGACGCGGGCTGGAAGTAGTCGAGGGTTAATATTATGGACGTTTACGAGGATGTTTGCCTGGCACCTTCATCTTATAGCTTTTATTTTCTGATAAATGGAAAGGCTTATAGATGCGATTCTGACGGGGTGAGAGAAGAAAAGCTGTTTTGCACTAAAGGATACCTGGATGATTTGGTTTTTGCCGGGATATTTCGTAAACGCCCGGCTAACCTGGAAGAAGAAATGCTGATCGAGGTAATTAAAAATGAAAATCAAGGTAAGTTATTTCCGGGCGAAAGATAAGGCAACTGGAAAGCGGATGGCGATCCTGGTTAACGAGGCAGGATATATGTTTGTCCTGTACCCGTGGTGCATAGCTAGCCATAACGATTATTATCGCCGTCACGCTGCGCGGAGTGCGGTAGGGATGAAGGGTTGGCAACCTCGCGACATGGAAAACTATTGTGAATGGAAATTAGTGGCAAAATACACGGTCGATTATAAAGGGGTTTTCTGATGCAAGTTAAATGCTCATACTCAAGCAATGACAGTGTTTTCACGATTGGGAGTATTTATGACGTTCACATCGTTTATGGCAATGAAGCACACACAATGAGTAATTGCCTTGCCTTGATTGATAATCATGACGAAATATGGGTATTCAGGCCGAGCTATGAAGGCGGTGAAATATCCGGTGTAGGTTTTGCTGCCAGCTTTGAACGTTATTAAAGGGGCAACAATGAAACATTTATATTTTGAGGTATTGCAGACGCGCGACCGCAATATTTTTGAAGAAGGGAAGATCTATTGCGGCGTTCAACTCCACGGCGCACCGGGCGGTGATGGTGCAATGGCGATAACTGGCGATGATGATAAAGTTTATTTCGCTTATGTTAGCCATATCAATAACGCCGCTGGTTTGTATATTTATCGCATAGTGCATGATTTCCGTGAGATCGCGGAGTTTTGCGCCCGCGAAGGCAGTAAACCGGAATAAGTGAGGTGCTATGAATCGGAAACATAGATACCAGTGCACATACTCACGATGCAGCGCGTTTTTTAAGAATGGCAAGATCTACGAGGTTGACGCGGCATTGGTTGACGCAAAGGATCAGGAATATATTCATGCCATTACTGACGACCAGGGGCAGTTATGGCGATTTTATAAGATGGGATGTGGAACTGCGCTTGTTTATGCGCGGGCTTGTGGTGGTGCTTTTGCTGCGTTTTCGTATGTAGGTGCATAAAATGATTTTAACGTGTAACGAATCGGGATTAGGTTGTTTTGAGGAAGGAGCACAGTACACGGCTGAAAAACCGATGGGATTGTCTCCTAAATTTCCGTTTATCGTCGTGACTGACACTTACGGTCACTTATGGTATGCAGGGCCGCTAGGCGGTATTGGTCGTTATGTTGTCCGTAGTTCGGATGGGGCGATGAAGGTTACTTTTACGGAAGAAACGTAAATGTGATCTGTATCACAAGGTTTACGAAATGGCATTGTTTCGGCAGTGCCATTTTGTTATAAAGAAGCTGAAGAGAGAACGATGCGGAGGGTAGAAAAATGAAACGCTGGATTAACAAAGAAGTCGAATCTCGCTTAAACGCATTTTGGGAGATGGTGGAGAAAGAAGACCCAGCACACGCTGCAAGCCCTTACCTGAACAACATCGAATATCACTACATTGCAGCAAACAACGCGGAGTTCGAAGAAGAAGGTGGAGCCGACAAGTTCGCACAAAGCAACGCATTCAACAACGCAAACGAAATGATGATGGCAGTCATCGAACAGGCAGAGGAAGACTACGAATGCAAATCACTTGAATTTGCACGCATGGCATAAGGGGGAACCATGAACGCTAACGCTAAATATCCGGCCTGGGTTTTCGAACTATACGCCCGCTACTTTGAAGTATTGGCACCAGGTGAAGAAGCATTAAGCATTGACGAATACGCGGAGTGCTTAGGATTTAGAGGAGGAGAAGAAGAATAAACACGGGGCAGAATGGCCCCATCAAACGGAGTAGAAATTATGGTTGTGATCAGACTATGGCGCGGAGTTAGTAGGCTTGATGGCACATACAGCCGTGTAATTGAGGTTGTTAACAATAGTCGGTTTTATGAACTGGAATACAGCGAAAAAAGGGAGAATGAATATTTGAGCGAATCGACCCCTATGTGGTGCAAAGTGGCTGGCCTTTCTTCACTTATGCGTTGCGGGTTTTATACAGATTATAACACGCTAACAGATGCCGAACTGGTGGCAACTCTTTACGAAGGAGAATAAACAATGACTAAATTTATCAGCGTTAAAGTTTTCCGTGGTACTTTACCGAACGAAGAAAGATTGGGGGAATTCGCCGGGCAACCTGGCGCATGTTTCTGTGTAGCCACTGAAGACGATGCGCATGTTAAATGCTTCCACGTATCGGAACCGCCTTTTAATGCAGACCATCTTGAAGACCCGGATAGAATTAAAAGCCTAGTTTTTGCCTATCTGATGTTCCAGGGTATCGCTAATATGGAAGTGGAATTGCTTGGCGCTGAACTGGCGGCAGAATACAAAATCACTAAAGCAGAAAGTGGAGGGTCGGAAATTGAGCGCATCAAATAAACCTTACAAAATCCGGTGTAAAGGCGAATACCCTGGGTTTACGATTGGTTGCGAATACCTGGGCCACATTGGGTACGGCCCTTTCGGTGAATTAGGGATGAATACGCTGGACGACGACGGCGACAGCCGGACGCTCGATCTTGATACGGATGACTTCGAATATATCCCTCCAGTTACTTACCGTGCCGTAGATGATTTCCTGGCTGAACAAGAAGATGATGAAGAGGATGATTAACTATGGATGACGAATACGTTAACAATTTTATTGTTATGTTTCTTAGTGAAAATTGGCGCATGTTTGAACATTATTGTTTTGAGCGCGGGGAAAATGCTGAAGAAATATATCAATATTTAGGCGGGGAGAAAGAGGATGATTGAATGTCTTATCATTGCTGTGTTTCTCCTTTATATTGCTGGCGCTATCCTGATGTCTTGTTTTATCAAATCTAATGATCTCGATCGTGGTGGTCTTGAGATTCCTTTCTGGCCTGTAGCGGTGTTTATTGCTCTCGTAGATGCCGCGCGCGCGCAGATCAAAAGGGTTATTAAGGAGCGCAAGAAATGATTGAAGATGGTATATACGCCGTAACACTAATCGACAAGATGTTTTATCGCATAGAGGGTGGTGATATTCGCGTTTGCGTTAGCGATGGTGAGTGGGTAGCGCCAATCATCAAGACGACGCGAGAAACAATTAAAATCTGGCTTGATAATGGCGATTTGGTGAAAGTTAGTGATTTGTAGCCATAATCGCGCATAAAAAACAAATAGATTAAAATATTTCCTAACAATGCGAAATTGTAATTACCCGGCCACGAGCCGGGTTTTTGCTTTGTTGGAGGAAAATCTATGTTCGACAGAATACGGGAGGCGTGCGCGTATGTGACCGGGGCCGTAACTGCTTTTTTCGGCGCGATAACCATTAATGATATTGCTGTCTTTGTGGGTATCTTATCAACCATAGGCACATTTGCCGTTAACTATTACTTCAAATCACAGGAGAACAAGCGAGCGCAAGAGGAACACGACGCGCGAATGGGGAATAAGTAACATGATTAGCCAATCGCTGAAGAATAAAATTATTGCTGCGGCGGCTGGTGGGGCGATCGCTATTGCGGCTGTGATGGTTAAACCATTAGAGGGCGTGGAGTACGATCCTTATCGTGATGTTATCGGTGTATGGACTGTTTGCTATGGTCACACCGGAAAAGACATCATGCTTGGTAAGACTTACACGCAATCAGAATGCGATACTTTGTTAAACAAAGATCTCCACAAAACCGCAAAAGCGATTAACCCATATATCAAAGTCGAAATATCAGATTTTACCCGCGCTGCGCTTTATTCATTCGCCTATAACGTAGGCGCAACCAACTTCAAAACATCAACCTTATTAAAGCTACTCAATGACGGTAAGAAATCAGAGGCGTGCGCACAGCTTAAACGCTGGGTATACGCTGGTGGTAAGAAGTGGCAAGGCCTGGTAAACCGCCGAGATGTTGAATATGCCGTTTGCGAATGGGGGGAAACGTGGACAAGGTGAAGGCGTTAATTATCGCCGCTGTTGTTTGCATTATTGCCGGACTAACCGCCGTAACGTGTTATTACCAGGGTGAGGCGACAAGGTTACAGGAAGAAGTCACGGTGACGAAAGGCGCACTGAAGACAGCAAGTAACACTATTCAGCAGATGAAGGAGCGAAACGCCGAACTGTCAAAACTTGATAAGAGGTATCACGATGAGATTAAAGCTATCAGATCTGACATTGCCGATCTGCGCACTGGCATTGATAACGGTACTATCCGGTTGCGCGTCAACGCCGTGCCAATGCGAACAGACAGTAATACCGGAACCTCCAGCCGCATTGATGGAGCCACCTGCGAACCTACTGCCGACGCTAAATCGGCTTATCTATCCCTCAGAGAACAACTAAAAATAAAAGACGCACAGATCACTGGCCTACAGGACTACATCAAAACGCAGTGCTTGCGTAAAGAATAACAGCTCGTGGACGTGTCGCCGTTTCTGCCAGCCAGCCATAACCGGGTCAATCCTTCCCGCGAGCGACGGCGGAAATTCAAAAACACGTAATACCGGGTAAACAACCTCATTAACAGGTACGGCGCTACCTGGGTAGAAGAAAGCGCCATTTACTCACCTGCCACGCGTAGGACGAGCGCCCGGATCTGTTTATCAGAGATGTTAAGCAGGTCCAGTTTTATAAAATTCTGCAAACGGTACTCACTAAGCGCCGTTTTCAGTGTTTTATATCTGTTTTCACTCCCTGCGGTGTCCAGTTTTGCGGGGGTTATATTTTTCAGGATAGAGGAATATTCTGATGGCTAAGGGTAAAGGCATTAAGTTGCCTCAATTCAAAGTCCCGCTCTTCGAGCATACAACAGTTTTCTTCTGCCCGACTCGTGACATGTTCTATGAATTTTGCGAAAAGGCAGGGATCCCAATCGAACCTGATTTTGAACTGGCAGGAGGTTTAACACTTACTTGCACTGGCGAGAAAGGCGGTAACTTCTACGTGATCGCAGTATTCGATAATGAGCTTGGTACGCTGGTACATGAAGCGGCTCACACTACATTCCACGTTTTAAGTGATGTCGGTGTCGTAGCGACTACAGAACCAAGCCATCCGGCAAACGAGACATATGCTTACATGGTGGGCCGCATCTTTGATGCATTCTTCCCGATCCTGGCTGAATCTAACGAAGCACAGTTGGCAGCTATGCAGGCCGCTGAAGTCGTTGAGCAGGCATTGGAGCAGGCGGAAAAGGCGACTGATGCAGCAGAACAGGCAGTAGAGCAGGCAGAGGAGCCGAAAGAAGAGAAAAAACCAGCCAAGAAAGGCAAACGTAAGCCTAAAGCAAAAGAGGCGCTTGTACCGCGTGTAATGAGCTTTAAACGAGGCTGATTATGGACGCTTATTTATTTATCGGAATGGCGGCGGCTGTAATATTGTTTTTGTTGTGGAAGTAATGATTATGGCCGCTTACATCATTGCCGTATTAATCGGCGTTTCTGTGTTTCTTGCTGGTTCTATTATAGTTGCGCTGATAAACGTATATATCAAGTATTTGGTGGGGTGAAAATATGATTGACCCGCTAATCATCCTTTCCTTATGCGTCGCCGTATGGCTGGCGATCATGATATTCATTGAAAGCTGAAGCATGGATATATTCGAACTGATGGCGATTATGTTCGGAATGATGTTAGGCATTGTCGCCATAATTATTATCATCGGCCTTGTTATGGGTAGCATCAAATGAACGCATACGAAATGCTATTGCTGGTGGCTGTAGTTGTAGTCATTGCTGTTGATTTTTATCGAGGGCTAAAAAGATGAGAGAAGCAGACTTCTTTTGCATGATTATAGTGATTGTCATCGTTGCGGTGCTTTTAAGTGTTAACTGAATCTCAGGAGTTAAAATGAAATGGCTTGATTTCTTTTTCCTGATTGTCGCGATTGTTCTTACCATGACAGCACTGACTCAGTAGGTGAGCGAATGAACGCTATTGATATTATGTTGATCGTGTGTACAGTTGCGTTATTTATTATCTTGGTAATTATCAATGTCTGATAGTGATTTCTTAATTATAGCTATAAGCGCACTGTTGGTTGTTATTGTTTTCTCCTGGTGAGAAATATTATGTTTGAATTTATCGATCTACTGATGTTTTTGCTTTGTTCTGGCGTGCTTATCGTCGCGTTAATGTTATGCGTATACGCGATTGTAATGACTGGTGCGCTAATTTACAGAGAAGCGAAGCATATATTCAAGGGGCAACAATGAAAGAGCTATTCGACTGGTTGGAAGTATTAACATATTGCGCAAGTTTTGTGGCTTGCGTATATATCATCAACAAATATTAAGAGGTGACGATATGAACGATGAAGAACTAAAAATAGCAGATGAAATAAGAAAGGCACTTGATTCAGCAGAAAATAATGAAACCATCTATCTTTCCGAACAGGAAGTAGAAAAGATGATGAATGAATTTAAATTAAGATTTGGTAAAGATGATTAAGAGGTGAATTATGGCCCGCACTAAAAAGGCAAATGCTGACGATAAAAAGCCAGCAGCCAAAAAGACGGGCCGTCCGCATGGTTATACCGAAGAAAAGGCATTAGAAATCTGTGAGCTGGTGGCGGACGGTCAGAGTATTAACAAAATTTCGAAGATGCCTGATATGCCTGCGCGTTCAACAATCCTTAAATGGTTCAGAGACGTGCCGGAGTTCTCGGACATGTACATGCGCGCGAAGGAGATCGGTTTTGAGATATTGGCTGATGAGATTATCGACATAGCAGACGCAGCGGAGAACACCGATAAAGACCAATGCCGCCGCCATCAACTGATGATTGAAACTCGTAAATGGTTACTGGCAAAACTGCAACCGCGTAAATATGGTGAGCGCGTCACGCAGGAGATCGTAGGTAACAGGGAAGAAGCGCCCGTCCAGGTAGAAGTAAATCAGACTACTGTCCTTGAGATAATCGATAACCTGAATAAGGAGTACAATACTCATGGAGACTGCGACGACAAAGATTGACAGAGAGGTTCTAAGGGGGTTGTGTGTTAAAGGTTGTGCCCCCAAAGACATATCAGCACCTTTGTTTTTTAGTTCCTACTTTTATAAGCAACAGGTTGGCAAGGACTTTTTGGTTGGGCGTCATCACAGAATAATTGCCGATACGCTACAACGAGTTATTAATGGTGAAATCACCAGGTTGATAATCAACATCCCACCGGGCTATGGCAAAACAATGATTGCCACAATTCACATGATGGCCCGCTGCCTCGCAATAGAACCCCGCACCAGATTCCTGCATGTATCGTATTCACACGGACTCGCCTTGCTTAATTCCTCAGAGACAAGAAACATAATCACGATGCCGCAATATCAGGAATTGTGGCCTATGCAAATGCGCAACGATTCGAACGCGAAAAACCTGTGGTGGACCACTCAGGGTGGCGGCGTGTATGCGACGTCATCGCTTGGACAGGTGACAGGGTTCCGCGCCGGGTACATGGAACCTGGGTTTAACGGCGCAATGATTATTGATGACCCCCTGAAACCAGCTGACGCTTATTCTGATGTGGTGCGAAAGCAGGTTAATACCAATTACAACGACACGCTTTCTTCGCGCCTGGCTGTGCAAACAACGCCAGTGATCGTCATCATGCAGCGTATCCACTACGATGATTTATCCGGCTACCTGTTACGTGGCGGTAGTGGTGAGAAATGGCATCACCTTTGCCTGCCAGTGAAGATCGACAACAGTCTTGACTATTGGGATCTGTACCCGGAAAACAAATTTGCTATTCCTGTTCCTCACAACCTGCCGGATGGCTGGCTATGGTTGCATAAGCATAGTGATAAAGATGAATCAACTCTTAAATCACATCGCCGAACATTCGAAGCTCAATATATGCAGTGTCCGCGCAAGTTCGATCAAGAGGGCGCATTGTGGACTGAAGCGATGATAACCGCCGCGCACAGGATGCAGATAACGCAGGAGAAAATTCGCACGGTGATAGCCATCGACCCGGCGACAACATCATCTGATGAGTCAGACGAAACAGGGATTGTAGCCTGTTCCGCTTATGGTGGTGGCAAGAATGCTCAGTATTCAGTAGACGGTGACTACTCAGGACGCATGTCACCTAATGACTGGGCGCAAGCAGCAATGAACGCCTACAACATCCATGAAGCTGACGCGATGGTTATCGAAACCAACCAGGGTGGTGATATGGCAGAGGCCACGCTACGTAACGCCGGATTCAAAGGCCGCATTGTTAAGGTGCACGCAAGCAAGGGTAAATTCGCCCGCGCCGAGCCAATATCGGCACTGTATGCACAAGGAAGGGTGGCCCACACAGGCAGCCTGTACACGCTGGAAAATCAAATGATGGAATACGTGCCAGCTACCGCTAAAAAATCACCTGACCGCCTCGACGCTATGGTGTGGGGTATCACTGAATTAAGCCAGCCACAGGCAATGGGCCTTATGTTACCTAAGCGCCTGCGCGGATTTTAAAAAACATCTCACAATCCATCACGAATTTTTCTATTTTTCGCGTAGCAACGCGTAAACATGCATTCAGGAGTAAACATTATGCCATCCAATTTAGAATTGGCGGTTAATGCTGCCTTGTCACAACGTCAGGCGGCCTTTGCACGCTATGCCGCCGCGCATCCTTTCTCAATGGGTATTGATGCAAAGCGTGATGCTGCGTGGAGTGAATACGGATTCAAAGAAGAAATCACCTATGCCGATTTATACAAACTGTATCGTCGCGGTGGTATCGCTCACGGTGCTATTGAGAAGATCATCACTACGTGCTGGCGCACCAGGCCAACGCTGATCGAAGGTACGGAAGACGAGAAAGCAAAAAAGGAAACGCCGTGGGAAAGAGAAATCAAAAAACGATTTGATAATCGTTTCTGGCGCGTCATAGCTGAATGCGATCGCCGCCGCCTCATTGGTCGTTATGCTGGCCTGTTAATTCACGTCAGGGATAACCAGCCGTGGGATCAGCCAGTGACGAAAGGTGTAGGCATTGCCAAATTTACCCCTGTATGGGCTGGTGCTCTTACACCGAAGGACTTCGAAGAAGATCCGGAAAGTGAAAGCTATGGCCTGCCGACATGGTGGGAATACAAGGAGCGCATTAACAGTAAGACCATAGCAAGAAAGATACATCCAGATCGCATATTTATCTTCGGTGATTATTCTGATGATGCCATCGCTTTCCTTGAGCCGTCCTATAACGCTTTTGTATCGCTGGAGAAAGTGGAAGGCGGTAGCGGTGAATCCTTTCTGAAAAACGCAGCGCGTCAACTAGCTATCTCATTCGACAAAGAGATTGATTTCCGTTCCCTGGCTGCGACATACGGTTGCGACGTTACAGAGCTGCGCGAAAAATTCAATGAAGCGGCAGAGGATATAAACAAAGGGAATGATGTGATGATGGCATTACAGGGAGCTACCGTTAGCCCGCTGGTTACTGCCGTGGCGGATCCATCAGCTACCTATGACGTCAACCTGCAAACCGCCGCCGCTGGTATCGACATTCCAACGCGTATCCTGGTTGGGAATCAGCAGGGTGAGCGTGCATCAACCGAAGACCTCCGCTACTTCAATAACCGCTGTATGACCCGCCGGGAGGAAATAGGAGGCGAGCTTGAGGAACTATTCCGCAAGATGGCAGATCTCCGCCTTATCAGTATGCCAGTCGACGTGTCGGTACTGTGGGACGACCTTAACGCCATGACGAAAGCCGAGCTACTCGACGCGGCATACAAAATGGCGCAAATCAATCAGGCATGTCTCGCCACAGGTGAACAAGTATTCGACGGTGACGAGATCCGCGAGGCTGCCGGGTATGAAGGGCCAACGCAGGAAGTAGAACTGGACGACGAGGAAAACGACAATGAAGGTGAAGAAAATAATCAGGCGAATACCTCCAGCCGCGATAATGCCATCTAACACCGAAGACCCGACCATGACAGGGAGGTTGAGGTCTGGCGCTATTAAGCGTTTCAAATCCTGCCTGAAAAAAGTAGCCGATCCATATATCGCCATACTGGACAAAATACAATATAGCCTGGCTGTTAATAAGAAATATACCTTCCAGATTTACATGGATGAATTGCACGACATGCTGGAGGACGCCAGCGACATGATTGATGAGATATTCGAGCTAACCGACCCGGAAAGTTTTTGGTTCTGGCAGGAATACGTGAAGGTCGCGTATCTGCGAGGCACGGCACAGGAATACGCCAACCTTGCTAACCAGTCTGTCACGTACTCAAGCGTTTATCCCGATGTATCTGCCGTGTTATCCAGTACAACTTACCGAACACGCCTTGCTCTGGTCCGTACCCGTGTATTTGAGGAAATGCGCGGGCTGACCGCACAGATCAAAAAGGATATGGCCCGGCGATTAACTGAAGGCATGGCCCGTGGTTTAAACCCACTGGAAATAGCGCGCACATTGAATCAGGAGACGCAATTACCGCTATACAGGTGTAAACGTATTGCTCGAACTGAAATATGCACAGCGTTACGCACAGCGCGTATGGATGAGGCAGAAGCGGCGACAGAAGAATTTAATCTGCGCACTATGCAAATGCACATTTCGGCATTATCACCGACTACCAGGCTATCGCACGCGCAGCGGCACGGTAAAACATACACCATAGATGAGCAGCGCGAATGGTGGAGTAGATCCCCTAATTCAATTAACTGCAAATGTAGCACGATTACCGTATTAGTTGACGAAGACGGTAACATATTAAACGAACGAATATTAGATCGGGCGCAAGAAAACTATAAAGTTGCGCACGCTAAATATGGCGAAGATTGGGAGTAAAAACCGTGAGTAAAGAACTGATTCAGGTTAATACCAAATTAACCGCTAATACCATACGCCGGGAAACTTATAACGGACGCGAGCACATTGTTGTGCCATCATATACGCTGCCATTCAATATCGTTATGAATCGTGAATATTACCCGGAAGCTGAAATTATCGCTAATTACCAGTCACTGGAGGGGACACTCGCCCCGCTGGGTCATCCTACCGTTGACGGTAAATTTGTTTCCGCATTTAGCCCGGAAGGATTGAACACCGGGTTTTGTGGAGCGTGGAACAGAAACGTTGAATTACGCGGCAATCGTGTTTATGTGGAAAAATGGGTGGATATTGAAACAGCCAGCCATTCAGAACAGGGGCGTGAATTATTAACCCGACTGGAAGCACTGGAGAAAGGAGAAAGCAAAGATCCTATCTGGTCGTCCGTCGCTGTATATCGTCAGCGTATGCCAGCTACTGAAGAGATGAAAGCCCAGGGCGCTGACCATGTAGTAAAAATTATGTCGATCGACCATGACGCTATTTTGCTGCATGAGCCGCCAGCCGCATCACCTGAACAGGGTGTAGGGTTGATGGTTAATACTGACCAGGCGAAACCGTTAATGGCGGTGGCAATGAAAGAAAACAGTTACCGTACGCTTGAGAAACAATTAACCGACGCGGCGCGTGAATTATTTCCTGATGCCGATTACGTGTATGTGGTGGACTTCACTGATAAAGAAGTGACGATCGCCACTAATACAGAAAGTGCTCAAGTTTGCGCATATGAAAAACAGGCTGATAAAATTATTCTCAATAATGGCGAGCTTGCAACCAACGAGGAAAGTAAATCCTGGTTTACGCAGTTCGCTGAACACCTTTCTAATCTTTTCTCCCTGAATGAAAAAATTAAGGCCAATAAATCGGAGGACGATCCCATGCCTTTGACCAAAGAAGAACGCGCCGAACTGGTAAAAGAAATTAACGAAGGCTTATCCGCCAATATCGCTAATGCAGTAGCAGAGGCATTAAAACCAGTACAGGCAAGCGTTGAAGAATTACAGACCAATCAGAAAGCGATTAAAGAAGAGATCGCAGCAAACGCAAATAAAGAAGAAGCAGAAAAACGCGCCGCAGTAGCAAAAGTACACGGCGAAATTGTTGCTAACGCATTAAGTGGTGAAGCGTTAGACGCAATGTTTAAATCCCTGGGTAAAGCAGCACCAATGGCAGCAAACTCAGCCGCTGGTGGAAATAAACCTGCCACCCCTGACATTAACAACTATTTCGCATAAGAGGTGAATTATGGCCCGTTTTCGTCGTGTAAATATTGACGGCAAATCCGTTACTGAAACAGCAGTATCTGCCGCAGCACTTAAGCCGGGTACTCCGGTAAAAATGGCGTCTGGTAAATTCGCTGCCGCAACTGATACCACAGGACGTATTTATGTTGTTAACCCGGCATACCATGAAGGTTTAGGCATTGAAGATGCGATCCCGGTTGGTCATTCCGTGGTTGCTGACTACGCAGAAGAAGGACGTGAATTTGCGATTCTGCTTCCTGAAGGTGCTTACACCAAAGACGCTGCCATCACCATTGGTGAAGGTGGCTTTAAATTGGTTACATCTGATGAACCTGTTTTCGCTTTCTGCCAGGAAACTGTAACCCTTGAAGCGGCTGATTTTGTACGTGTCCGCGTTGCATAATAATAAGAGGTGAAAAACTATGTTGTTTAATAAACACAACCTTGCTACCAACAGCCGCATTCGTGCCCAGTGGGATCACCTTTGGGCGCAGCGCAACATGTTCAATGATCAGGACGGCGCTCTTATTGCCGCAAATATGGCAAACATGACCGCTGACATCCTGGCATGTAATGCCGTTGGCGGCTTCGATCAGGAGTTCTGGAAAGCTGTCGATAACCAGATTATCGAAATGAGCACCGAAGAGACTGGTATTGAAATCGTAAACGATTTGATGGCTGTGCAAACCGTATTGCCAATCGGTAAAACCGAGAAAATGTACAGCGTATCCGGTGATATTAACGATGAAGTTGTCGTTAGTATCGATGGTCAAGCCCCGCATGGCTTCGATCACACTGAATATGGCAGCGATGGCGACCCGATCCCGATGTTCGCAGCGGGTTACGGTGTCAGCTGGCGTCATTCCGAAGGTCTGAAAACTGTTGGTATTGACCTTGCACTGGATAGCCAGCGCCTGAAACTGCAAAAATTCAACAAGGCCCGCGTTGATTATTACCTTAACGGTAACGCAAAAATCAACGTCAACGGTAAACCTGGCCAGGGTATTAAAAATCACCGCAATACCCAGCAACTAGTCATGACCTCCGAAGATCTCACCACTGACGGATTCGATGATCTCATCAAATTCTTCACCACTGGTGCATTCGGTGTTATGGCCCGCAACAACCGCGTTGACCAGTATGATCTCATGTGGGTGTCACCTGAAATTATGGCTAACCTGGCAGCGCCGCACATTGCAAACGGGACTGTCGTAGGCAGTGTTCTGAATATCGTTAAACCGTTCATTCCGGTTAAAGAAATCCGTCAGACCTATGCACTGAAAGGCAACGAGTTCATTGCCTATCAACGCCGCCGCAACGTCATTACCCCGCTGGTTGGTATGACTACTGGCGTAGTGCCTCTGCCGCGCACCATGCCTACCGATAACTACAACTTCAAAATCATGTCTGCCGAAGGCTTACAAATCACCTGCGACATGCTGGGCCGTTCCGGTGTTGTTTACGGTCACAAATAATTTCGTATTTCCTGTAACTCCCCGGCGCGATGCCGGGGATTTTTTTTGTATGTGGAGCAAACAAAATGGTCACTACAGAACAGGCGCGGGAATATCTTGAAAGCCAGGGTATTGACCTGCCAGACATTATCTTATCTTTGCTGGTGGAGCAGGCAAATAGCGTTAATGAATGCCTTGATGCCAACTATCCGGCCTCCACTGCAACATTGATTCAGCTTTATCTGATTGGCCTGTTAGGACTAAGCCAGGCTGATAAATACGTTTCCTCGCAGACTGGGCCGAACGGTGCGAGTCAGTCATACCGCTATGTCGATTTCAACAAACGATGGAAGGCGGCCTATTCGTTGCTTTACTCCATTGATAAACATCACTGTACAGCCGAACTGATTCCAGCAGATCCAGAAAACACCGCGCACGCAGGGCTTTGGATAGGTAAAAGTGGGAGGATGTAACAATGTGGAACGACCTGACATTACCGGATCCGTTATTGCCGAAACTGTTTACCCGCGTATGGGTGAAGACAGACACCGGGCGACAGGTAGCCGCCTACCTCAATGATGCTGGCGAATGGGTAATTCTTTGCCCGCGCGTGGCGAAAACCCATCCGAAAATTGTTAAATGGAGCTATGGCTATGAGTAAGATCGCGAGATTCAGTTACAAGGCATTAGCCACCATTTACCCCGTAACGCGTGACGACTGGACAAACTCCGACGTATACGGTGCGCCATACCTGGTAGATTGTGCATGGGAGCGTACTGACGGAACCGCAACAGACGCAAACGGGAATGAGGTTAGCAACACGATAACCGTATATACCGAACTGCTTCACAAGATGCAGCCAGTGCAGCTCCCTGAAAAAGGATGGATGCTTGCCACTGGTGACACTACTGCTATTTCCGACCCGCTGGCGGCTGGGGCCAACTTTATAACCGGAATCGTTGAATGGGACATGAGCATGTTTAACGACACGCCGGATTATAAGATCGTAACAGGGGGTTAATTATGCCTATTAAGGGCGTTAAACGCGTCAGGGAGCGATTGAAGCAGGAGCTAAAGGAAATTACAGACAGAAAAACGCACGATGTATTATGGCGAGTGGGGCTTGTTGCTGGTGGATTTGCTGCAAATATGACGCCGATCGATACTGGTTTTTTAATTAACAGTCAATTCCAGTATATAGGTGACACTCCTGAGGGTATGCAATTACGTCTGGGTTATACCGCCCGCTACGCTGAATGGGTGCATGACATGCCGGGCACATTAAAAGGCCAGCCGCGCGAACATTTCGGTAAAACCAGAGAAGGCGTCGAATTTGGCGGCGGTACTGGTAAGGGTAATTACTGGGATCCGAACGCGGAGCCTGAATTTTTGCGCAAAGCATTCGAGGAACCAGATAACGCAGACGATATTTATAAAACGATTATAGAAGGTTACAAGACATGAAACGCAGCGAGGTTTACGACGAAATAAGGGATTGGATTAAATCCCACGGGTACGACGAAGGTTATATTTTGCAGGCCCGTTTCTGGAATGAGCGATCCAATTCGAATAACAGCAGATATATTGTCATACAGCAAAACGGCGGCGCGGCGGGAGAAGAGGCGATAACCCGTGACTATTTTCGCATCCTGGTTATTTCAGCGCGTAACGATGCAAATATTAGTGAAGTGGAAGACCTCGCCGACGCAATACGTCAAAGTATGATAACCGAGTATAAAACTGATAAAATTACACACATGAAGCCAGTTGGCGCTATTCCCGCAATGCAGACGAGAGAAGGGCGCTTTATTTTTACCGTAGCTTTTCAAACCATAATATCCAGATAAGAGGTAACTAAACATGTCTCAGACTTGCGAAAAAGGCACGTTTACAGGCCGTGACGTTGCTGTATTCTTCGCTATCGCTTGTCCAAATGCGAAGCCGGAAGCTGAAGCGTACAAAGCGTTAGGCATGATGCGTGGTAAAACACTTTCCGTTGAATGGGAAACCGCTGACGCCACCGCCGATAAATCAGCCGATTACACGAAAGAATCAATGGTTACTTACAAATCCGTTTCTTTCTCCGGCGACGGTGTGTCCCGCACTGAAGAAATCCATAATCAGAAAGCGCTGAAACGCCACGTAATTACGCCAGGTGAAACCACCGGATCACAACCTTATGTATGGCTGAAGATCGTTTCTCCTGTAGACGTAACTGAAGGCCCATTCCTTTGCACTTCCTTTAAAGAAGAAGATCCGCATGATGATGTTTCCACCTGGTCTATTGAGTGCGAAAGCGCTGGCAAGGTAACGGTAGGCGACGTTCCGCCAGCATAACAGCCAATATTAACAATCGGGGCCATTTGGCCCCTTTTCTTTTAAGGTGAATACTATGATCCATGTTCGTACAGGACAATTTGCTGCCGTGGTGAACGGTAAGCGCTATGAGTTTAATCCTTGCTTTGCTGCGATGGCTAAAATCGGCAACGATAGTGAGCTTGTCGAATATTTCGCACTTATCCACGGCGGCAAATATCCATCACGATTGCCAGCAGATCCAGACCTACGCAATCGCATTCTGGCGCGGTGTTATGGTGAAATAGTTCAGACATCAATGCACATCCTGAAATGTTGCTCAGACGACGAAATAGGCCCGTTATTGGGCGAATGCTGGTTTACTCCTTCGGGTAAGTTAAAGTTAAAGCCCGGATTAATGCCGATCGAGGATATCATCACGCTTGCGCAGCACTGCATGTACCACGGTCTTATTGGTGATGGCCCGGAAGAAGAGTCCGGGGAAATCCCGGAAGGGGAATATAAGCCGACTTTTAACGTCCTTGAATTCGTCTATTCTGCCGTTGCTCACCTGGGCTTGTCAGAATCGGAAGCATGGAATATGACAATGACCGGATATAGGGCCGCTGTACGCGCTAAAACGCCGCCAGACGAAAGAAACGAGAAAAGCAAGCCAAACATTCACATAAATAAACGTGCTTATGACGAGCAAATGGAGGCCGCTAAAAAGGCACTAGAAAGAATGAAAAATCGTGAGCAAGAAAAGCCCGGTAGATCCGGGCGTTTTGCTAATTGAAATCTTTAATTGCTGTACCTGGTGAACTGTGTGTGATTGTATTGTATACAGACTTTGCCTTACTGCGATCTTTCCATTCTTTTAGGATGCAGTTATCAAACTTTGCGATAACCCTTGAAGGGGATAATTCTTCAACATCCATGTAAGTAAATCCTATCGTGCTGGTTACTGAATACCATACGTGATAACTATAATTACCGTCATGCTCGATTCTTTGTGGTTCCCCCATTATTTTATTCACTTGCTCACAAGTCATTCCAACTTGCAAATTTTTATCAGCTAACTTAACGAAATCAGTTGATCTTGCGCACCCTGTAAGAGCTAAAGCCATAACACCAATGAGAACCGCTTTGATTATTTTTTTCATGATTTACCCCTTAATTCCAGTTGCAAGCGTTTTTCACTTTGTCGATGTGGTTATAAAGACCATCAATGTTAAACACTGCTTTCTCAATGTCGCCAGCTTCCGGCACTACTTCAATGATGAATTGTTTTTCGTTAACCAGTTTTTTAATCATTGGGATGGCTTTTTTGCCGTCCCATAATCCAAGAGCTTTATAATTAGTTGACCGCCACCACTCAGTAGCTACAGCTTTGTGAACGCCGATCCGGTAGTTAATATAAGTAGTGTCCCCGGCGTCAGTTACATGGTGTGACCATGCTACGAACATTTTTGTTTTATTACCCTGGCAAGCGATTGTTAATACCGGTTTATTCTTATCCTGTGCCTTCAGTGTCGGGAAAGCATCAAGACTTCCGCTGAATTGTTCTGCTTTCACAAAAAGGAATACGTTTTTTGCGTCCTGCATATCATCTTTTCTTTCAACTACAAGCCACTGTTTACCAGCATTTTCTTTTTCTAACTGTGCATCGTATGCGGCTTGTTTTGCTTGTTGTTCTGCAAGCCATTTAGCATTTTTCTCTACTAATGCTTGTTGCTCTTGATTGGTCACTATAGGCGCTTTTTCATTATCCTCATTGCAACCAACCAGACCCAATACCGCCGCAATCATTGCCACTTTTGCTAACCGTTTCATAACCCACCACGCTAACTTGATTTACTGACCATTCCCTTTAGCTTCCTTATACAAAATGGAGTCGTTGAAGTAAAGCCGTTTTGTATAAAATAGATACACAGATCACATTTTTGCATGAGGTTAAATCATGGCTACCAGTGTAGGTACAATTTATTACGAAGTTGATGCGAAAACTGGTCAACTTCTCGTTGCACAACGACAGGCAGACCAGGCCTTTGATCGTATAGAGCGCGGCGCAAAACAGGCTGACCGCCAGGTAAACACCCTGAAAACATCCATCAAGGCACTGACCAGGGTTATCCATCTGCTAATTGCTGCGGAGGCTGTGCGCCAATTTATGGATATGGCGGAGCAAGCAAAAATGCTTCGCGTAAAAATCAAAATGCTTACGGGCGATGCGGAGTCCGCCGGACGGGTTTTCGACGGCCTGAAAGCAATATCCAGGGAGACGGGGCAGAGCCTGAAAGATACTGGCGAATTATGGCAAGGCCTGGCTATCTCACTAAAAAACACCTCCGCTACGGAAGGGCAATTGCTTAACCTGGTTGGCACTATTCAGAAAATGGGTGCATTAGGCGGCGCGTCAGCGGAACAGATGTCTAACTCAATGCGTCAATTCCGTCAGTCTATCGACGGCGGTGTTCTTCGTGCCGAAGAATTTAACAGCCTGCTTGAAAATACGCCGACCATCGTACAAACAATGGCCCGCCATATGGGATTATCAATGGGCCAGTTCCGCGCCGAAATGCTGGACGGCAAGATCACGGCTGAAAGGATGGTTAACGCAATACAGGCGGCTACGCAGGAAACAAACGATAAGTTTGCTCAGTTGCCGCGCACATCCGGCATGGCTATCAATGAGCTTAAAGTAGAAATTATGGGCCTTGTTGAGCAGTTGGATGATCTTTTTGGCGTGTCAGATGGCGTTGTTTCAGCTATCGACTTGATCACGAAAGGCGTTAAAGGGCTTGGCGATGGCGCTAAATTCGCTAAAACCTGCTTCGACACACTCAAAACGGCTGGTAGCGAATTTATCGACATGTTTGATGATGTGGCTGTTAAGGCTGGAGAGGTGGCAGAGAAGATCATCGCAATGGTGACGCCAATCAAGGCGCTAATGGATGGCTATAAATGGATGAAGGAGGTAGTAGGAGAGCAAACCGACGAATATAACAGCAACTACGAGAAGAAATACGGGAAGACCGTTGGCAAGGTCATGCAACTACAGGATGATCTGACCGCAGCAATCCAGGCTACAGAAGAAGCAAGGAAAAATGAACAGAATGCTGCCAATGACGGAGCGATTACCGGATTCGACAAGCCAGTAGACAAGCCGAAAAAACAGAAAAAAGAGAAGAAATCGGAAGCTGATCGGCTTGGTGACAAAGGTATAAGCGTTTCTGATCAGTACAACAAAGACGCCGCCGCCATGCGCAAAGCGTTGGAGAACGGCAAGGCCATTGATGCTGCATTTGCCCAGGGTAAAATCACGCTCCTTGAGTACCGCGCCGCGCAAAAAGGGATCGGCAAGGAACTGAAAGAAGAATTAGCACAAATTCCGGTAGATGAATTGCGTGATAAATGGTCACAAATAGTAAGCCCGATGGATCAGCTAAAAGGCGAAGTTGACCCCATCCAGCAGGCGCAAAATGAATGGGCCATCCGTAAGCAAATGCTTATAGACCTGGGCGCTACTGAAGCGCAACAGAAACAGGAATTGTTAGCCTATGAGCAACAGATCCGCGATCTGAAATGGGAACAATGGCAGGCGCAAAGCGACACAAACGGCCTTATCGGTGATTGTGTTAATGGCCTTAAAGGCGGAATGAGTAATGCGCTTGTTGGCCTGTTAAACGGCACTCAATCATTGAGTGATGTTTTTGCTAACTTAGGAAGCAATATACTCGGCAATATCGGTAACAGACTCTCAGACATAGCTGCAAACTGGATAGCAGATCAGATCATGATGGAGACACAAAGCAAGGCCACGCAAACAAGTACAACAGCAAGCGCGGTAGCAGCTCAGGGAAGCATTGCTGCGGCGGCGGCCCCAGCAGCGGCGGCAACTGCGGCGTCAACTGGCGGTAGCTGGGCGGCGGCTGGTTCGGCGGCGCTCACTGCGATCATGTCGCTGGCTACGTCAATTTTCGGCGGCGGTCGCTTTAATGGTGGTAGCGTCATTGGTGGTAATATGTACCGCGTAGGGGAACACAACAGGCCGGAGCTATTCCAGACATCTAACGGCAATCAATATATGATCCCTGGCGAGAACGGCAGAGTTATTCCGGGCCGTGATATTGGCGGCGGTGGCGGTATTAGTATGCCTGTCAGTATCAGCATTCAGACCACGAACGGATTCAGCGACGAAGACAGCCGCAGACTTGAATTAACAATGGAACGTGTAGCCATGAAAATGATAACAAGGGAATCTCAAAGACCAGGCGGAATGTTGCAACCTCGCCGCAAATAAACTAAACCCCGGTGCAATGCCGGGGTTATTTTTCGTATTTATAAACGACCATTCCGCGCGATATATCCCCTTTCGAATATCTCGACTCACTTATGAGTGCCTTTCACGCCACATAACTTGTTATAGGCACGGTGCTCAACAATTAACCAAACCTTCAAATCTTCGCTAAACAGCCTCCAATCAAGATTGATATCCATTTTGTATCCGTAACCGTCGCGTAACTTTTTGGGGTAAACTTCTTTTCTCAGAAAGGCTTTAAGTAATTCCTTACCTTTCTTGATGATCCGGTCCTGTGCGTTTTTCTGTGCTTTCAGATTTCTGTCAATCGCTACCAGTTTCATAACTCACCCCATCATCCTTAGTTAAGTGCCTTCAGGAAGAAGTCCCGGTATTCATCTTCTTTCGCATTCATCATGAATTGACCGTATTTGAATGCGTCGTCGAAACCCTTAACGATTGCTATTTCCACTTGTTCGAATGCGTTATTTAGCATTACTACTACATAGCGTTTCATTTTGGGCCTCCTTCGTTGGTACTACTTTCTTCTTGCTTTCTATATACATCTTGTTGCGTGCTATGTGAAGCCATTTTGTAAACTAGCTATAATCATTGTGACAATGATCTTATTTTTCGCGTAGAAGCGCGTAAAGATATATACAAAATGTAACTTGTGGGGGTTTTATGCCGGAAGTGTTCAGATGGACGCCGCAAAGAAGCTACAGCGTGACCAGGAAGCCAGACGTATCTGTTGTTAAGCTGGGCGATGGTTATGAGCAAAGACAGGTAAAAGGTATCAATCCATTGCTTGATAGCTACACCCTGGTGTTTAAAGGCAGTAGCGCCGGATGTGGTGATGGTGGAAACGTAGCAATCCAGGCGGAAGCATTCTTGAGGGCGCGCGGCGCGGTCGAGGCTTTTTACTGGTCGCCGTCAATGGATAACGTGCAAAGGCTTTTTGTCTGTCGGCAATGGAGTATGACTAAAGACGGGCCTTTGTACACGCTAAACGCAACGTTTGAGCAAGTTGTTGGCTAATGGGGGTTGTTATGTACGGGACTTGTGTAGTTGACAAAACTTACGCTTTTACATTGTTTGACGACTATGAGATCAACGACCTTACTGTAAAAGCTGACAACGGCGATATATGGTATCTTCACGACGTTGGTGATGGGTACGTTGGGTGTAGATCCCGGGAAGGGAAGGAGGTTTTATTTTTGGTTGATGGCGTATAAACACGACCCCGCGCGAAGCGGGGTTATTTTTATTCTATTTCCATTAATGCTATATTTTCTGCTATCGTTTTCCAGTCCAGATCTACAGCATGAACGCCAAATACTATCAACCCCATTATTATTAGCGCCAAAACTTTTATTTTTATAATCAGTCACCTATAAGTTATCACGCAGATAATTAACGCCCTTATCAGTGACGAATGAATGGTTAACCTGGTTTTCATCCGTCATGATGATGAATAACTTTTCATGTAGGTATTTCGCTTTCGGGTACAGCGTTAAACAGACCTGGTACAGTATCCCGCGCTCAATCAGCAAATCAATAAATTCGTGTTCATGATAACCGATGAGGCGGGCGGCCTGTTTCAACGTGTACACATAATCACCGTGATTGCGCCGCCCCATGTTGCCGCCTTATTTATCGAATGCTGAAAGGTTATCGATACAGAAATCTTTCGCCGCTTTTTCGTATTCGCGTTTTGCTTCTGGATCGTCAGCCGGGAAACCTTTTGCGTGTATTTCACCAGGGCAAGACTGGTCCATAGAATCTGCATAATAAGCAGTGAAGCTACCATTAATATCTTTCGGGTTCATATCTTCCACCTCATCAACTATCTGTACCGGATTAGCAGCATATTTCACTGGATGGCCTAAACTACATTCAAGAATCCTGCCTTCTTCCAGGGCTACTTCTTCGCTATCAAATAATCCGAAACACTCCTTGCTACCACTTAACCACACATCAAGACTGTATTTTTTCATTTTTGTTAGCCTCATATTTGACAGGTTCGATCTGGTATCCCAAAAGGCGGTCATCCTCAGCAAGTAAAAGCGCGTCAACAATGCTTCACCCTCGTCGTCATACAGGGCGATAACCTTTTCCCTACCGTCTGTCATGAATACCGTCAACTTCCATAGCTTTTCAGTCATAACGCACCTCCGCGCCATTTTGTTAACTATGCTTCCGTTTGAGTAAAATATACATATTGTAAAAACCGCGATCAATCCATTTTGGTATGATTTAGCGTGACGCAGATCACAGAATGACAAGGTGAGAAAATGCGCAATATTCCGAGAGAAATGATTATTGATTCCGTCGATGCCGGAGTCGGCGCGGTAATTGACTTGTTTGAATTAGACCTCACGCCCCTGGGTGGCGAGGTTATCCGCTTCCATTCCGGCGCGAATGGCTATTACGGCCCGGTTATCTGGAAGGGTGTGGCTTACAACAGCTACCCGATCGAGGCTACTGGCTTCGAAATGAAAAACGAAGGCGTTTATTCGCGCCCTCAAATGGTTGTAGCCAACATCGGCGGACTCATTACGGGGATGAATAACGATTTCAACGACCTAAGAGGCATGAAGGTTACGCGCCGCCAGGTGGAGGTTAAATACCTGGACGCCGTTAACTTCCCTAACGGCAATCCAGACGCAGATCCATCTATTGAGGCTGTATCTTTTTACGTCGTTGAAGCAATGAGCGAAGAAACAGCGGATCAGGTGCAATATGAATTGTCAACGCCAATTGATGCAGATAAAGCCGTTATCCCAGGGCGCACCATCCTTGCTGACGTTTGTCAGTGGCAATACAGAGGCGACGGGTGCATGTATTCTGGCGGCCCGGTCGCAACTGATAAAGATACACCAACAAGTGACCCAACGTTAGACAAATGCAGCCACCGCCTTAGCGGTTGCCGTTTGCGTTTCCCGCGTCCGGCAGCACTGCCGATCTCCTGTTTCCCTGGTTCCAGCAAGGTAGGTTAATCATGGGGATGGAAGACAAAATGTCGCGTTATGCCGCCGCGCATCCGTTTGAGGAAGTTTGCGGACTTGTAATAGATAACGAGTATTTTTACCCGTGCGCTAACGTGTCTGAAACGCCTTACAACAGCTTCAAGATTTCGCCGGACGATTACATCAAGGCGGACGAATTGGGCGTTATAACCGCCGTTTTCCACTCCCACGTTGGTGATATTCCTGTATTGTCAGCGCGGGATCGACAGCAACAGGTTATTTCCGGGCTACCCTGGTTTTTATATTCCGGCGGCAAGATCAGGAAATTCCGTCCGGTTGCGCACCTGCTAGGCCGTAAATTCGTACACGGAACGACAGACTGTTACGCGCTTTTCCGCGACGCATATCACCTTTGCGGTGTAGATCTGCCTGACTTCGAGCGCCTTGATGGCTGGTGGCTTCGCGGTGAAAACCTGTATTTAAAAAACCTGCCATTGAACGGGTTTTATCAGGTTGATGCGCAAAGCATACAGCCTGGTGATGTGATCATTCGCCAGCCATTCAAAGGCGCTGACCCGTGTCACGCAATGATTTACCTGGGTGATAACACGGTTTTGCATCATGACCATGCCGGATTATTAAGCCGCCGCGAGCAAATGCGGCCTGCTTATGTTCGACAAACGCATTCAATATGGAGATCTGATAAATGCTCAAATTTAGATTTACGGGCAATCTTCGAAGATATTACAGCAAAGTGTGTTTAAACGTTGAAACGCCAGCGCAAGGGCTTCGCTTATTGACCGCGCAGAATCAGGAATTTAAAAAGGCGTTTTTAAATACACCTTTGCGCTTACGAATTGCCGGGAAAGATTACAACGAAAAGACCGCGCCAGCGGCTGTTAATAGCAAATATCCAGATGGAACTACGGTAATTATTGCGCCAATAGTTGAAGGTGGTATTGCAGGTATTGGTGTGATTGGCTGGATTATGATTGGTATATCAGTTGTCAGCGTCGCTTTTTCTATTTTTATGTCTCGCAACATGAAGGTAAAAACATCATCAGAAAGCGCGCAGGATAACACCATAACTAATAACACTTACACCAGCATAGAAAACAGGGTAGGACAGGGTAGACCAGTGCCAATCCTATTAGGAGAAATGAAAGTAGGTTCAAACGTCGGATCGTTAGGCATAGACACAACAAACAATAAAGACGCCTTAGACGTTGTAAGTTAACAGGAGAATTAACCATGAGTAGCGGCGGCGGTAAAGCAAAAACACCGACTTTAATTAACGATAATCTATACCATAAACAATTTTATCGTGTACTTGATATTATTTCTGAAGGTCCGATTTATGGACCTGTAAATACAAAAGCGCCATTAAATAGCGTGATGCTTAATGATACACCTGTTACAGACGCGAACGGCAATACAAGTGTCCCTGGTGTTAGCGTGGCGTGGCGTAACGGCACGTTAGATCAATCACCTATTAACGGTTTTAACGCCATTGAATCAACCGTTATTGTTAACGCTCAGGTGAAACACGATACCCCAATAATCAGGACTGTATCAGATCCTAACGTTACGCGCGTTCGCCTGAATATCGGCGTCGATTCACTTGTACAATCTGACGAGCAAAGCAATCAACATAACACATCGGTTATGATGATGATTGATGTCAAGCCTTCATCTTCTTCTACGTGGACGCTTGTTAAAGATGTCACTATAGGCCCCGGCAAGATCAGAGGAGAATATCTTGAAGCGCATATTATCAATGCACCAGATGAAAAGCCGTTTGATATTCGCGTTCGCCGTGTAACGGCCGATAGCACAAGCGATCTATTGCAGAATGATACGAGATGGAGTAGTTACAGCGAAATAATCGACGATAATTTGTCATATCCCCACACAGCTGTAGCTGGCGCGGTTATTGATCATGATCAGTACACTGATACACCTACCCGCACTTATCACCTGCGCGGGCTGATTGTTGACGTTCCTGATAACTATAGCCCGGAAACGCGCACTTATTCCGGTTTGTGGCTTGGCGGCTTCAAGAAGGCGTACACCAATAACCCCGCGTGGATCTTCCGTTACCTGGTTAAAAACGAGCGTTTCGGTCTTGCCCGCCATGCTGGCTATATTGACGTTGACGACGGCGCATTATATACGCTCTCCCGATACTGCGACCAGTTGGTTGATGATGGTTACGGTGGCCTTGAGCCTCGCATGACGCTTAATGCTTACATTACAGAGCAAATGAGCGCCCGCGATTTACTGGACAATATCGCCGGGATGTTCCGAGGCATCGCGTTATGGGACGGACAACGCCTTACCGTGATGATTGATGCGCCACAAGACCCGATCGCCACCATCACAAACGCAAACGTCGTTGATGGTGCGTTCACTCGTTCAAGTATCGCCCGAGCAGAATGCTACAACGCCGTGATTGTATCATGGACTGACCCGGAAAACGGCTGGGAGCAATCAAAAGAGTATGTGGCAGATGATGAGCTAATCGCCCGTGATGGTTATAACGAAACCACGTTGGAGGCGTTCGGGTGCACTTCACGCGGGCAAGCGCACCGCGCTGGTAAATGGCTGATAGAAACAGCAAAACGCGAGCCGTCAAAATTCACGTTTAAAATGGCCCGTGATGCGATTCACTTTACGCCAGGGGATATAATCGAGATCCTCGACAATAACCGCGCAGGCGCGCGTTTAGGCGGTCGTATCGTGGCGAACAATGGGAAAGTGATAACGGTCGATAAAGTCGATTCAGAATACATTGCAGCAGGCGACACCATCAGTTTACTTGATGGCGATGGCAAATTTAAAAAACATCAGATCACTGGTGTTAACGGGAACAAAATCACACTGGCAGCAGCCCCGGCATGGATTCGGAACGGTACTGTTTTTGCTGTATCAACCGAATCTGCAAAACCCGTTTTATGTCGAATCATCAGCGTAGCAGAAACTGAAAACAACAGCGTGTACACCATCGAAGCAGCGCAACATGACCCGAACAAACAAGCAGTAGTCGATGAAGGCGCTATATTTGAAATCAACAACGACACGCTTAATCACTTCCGCGTGCCGAGCATTGAAAATCTGAAGGTGGTAAACATTGGATCTGAAACGGTTCAATGCCGCGCAACATGGGAGACACAGACAACAACACATCGCATGACCTTTGAGATCCGCATATATAACACAGATGGTGCGGTTGTTAAAAGCTACGAAACAACGAAATACAGTTATGATTTTTATGGCATCGACGCTGGCGCGTATTCGTTAGGCGTTCGCGGAAGAAATGATACTGGCATGAAGGGCGCTGAAAGTATTGTTGATCTTGTTATTGGTGCACCAGCCTCGCCAATAGGCGTTAACTGGGTTCCAGGTGTATTTCAGGCTACAGTGTACCCGATAAGCAAAACAACGCTAACAACTGATACAGCGTATGAGTTCTACTATGCAGGGAAAAACCAGATTACAGATCCTGCAAAAATAACCACGTCTGCGCAGTTTACCGGGCGCGGGTATCAGTGGACGTTCGGTGGAATGAACACGGGCCATACTTATTACGTTTATGTGCGCACGCGCAATGCCTTTGGCGTGTCAGACTTCGTTGAGGCGTCAGGTAAGCCAACTGAAAACTTCGATGAAATCAGCGACTATGTCACCAAAGACGTGATGAACTCAGAGCAATTTAAGGAATTGGTAAGTGATATTAAGGATCTTGGTGATCGCACTGATATTATAGAAAGCGCAACCGCCGACCTTAAAACAGCAACCGCCGACCTTAAAACAGCTACAGATGGCCTTAAAGCTGATACAGATACACTTAAAAAAGACACCGAAGACCTTTATAAAAAAGTCGAAGAAAACGCCGATGGAATAGGCAAACATGAGGTAAGAATAGACTCATTAGAGGTATCAAACGAAAACGTTAATAACGAACTGGCACAGACAAAAGCAAGTTTACAAAACGCTTCGCTTGCTCTGATCAACAACTCGCTTGCTCAAACTAACACGCGGGTTACTCTTACCGCTCAATATAAGAAAGGTCGCAACGAAACAAAGGCACAGATTGACCGTATCGACAACGTTATCGCAGATGAGAAAAAAGCGACAGCGGAATCACTGGAAACCATCACAGCAGAAATGAACGCAATGGACTCCAGCACCAAAGGGGAAATCGCCCGCGTTGACAAAGCAATCGCAACCGAAACGCAGGCTAGAACGGAGGCTATAAGCAACGTTAACGCCAGTATCAGCAGCCTGGAAAACAAAACTGACGCGAGCGTTTCTCGTCTCGATAAAGCAATATCAGATGAAACGCAGGCAAGAAGCGACGCAATAACAGATGTTAAAGCTGATTTAACAACGCTTGAAAATAGCACAAATGCCAGTGTTAGCCGCCTTGATCAAGCTATCGCCGACGAATCAAGCGCTCGCGCCCAGGCAATATCAGGCATCAGTGCGGAGCTTGGTTCTGTTGAAAGTGATGTTGATAAAAACAGTGACAAGATAGAACAGGCGAAAGCAAGTCTGCAAAACGCCTCGATTGCACTTATCAACAACTCAATAGCGCAAAGCAAGATGAGCACCGTTATTGAGGCAAAATACAGGAAAGGCCAGATAAAAACAAAAGCGGAAATAGCAAGGATTGACACAGCAATAGCAGACGAAACACAGGCCCGCGCGGAGGCTATAGCATCACTTGAAGCCAATATTAATGAAAACATTTCAGCAAAAATAACAGATATATCAACGGCGCTCGCAACTCACGAGGCATCAAGTGCTGAAAAATTTGTTCAAATATCGGCATCTTTCGACGATGTAAACTCAAGCATCACGGAATGGTCGCAGGCCATGTCAACGGCAGATGAGGCATTATCGACAAAAATTGATCAATTGAAAGTGACCGTTAACGGAAACACAACAGCGATCGAGACAACATCGAAAGCGTTAACCGATTTTAAAGGTAACGTTGATGCGTCATATTCAATCAAGATTGCCACTGATAACAACGGTATGAAATACGCAACAGGAATGTCACTTGGCCTCACTGGCAGCGGTACTGATGTTCAATCGCAGTGCATTTTCCTTGTTGACCGATTCGTGTTAATGACTGCCGCAAACGGCACATATCAGACACCTTTCTATGTCACTAACGGCGCAATGTATGTGCGCGAAGCGTTTATTAAAGACGGTTCAATCGACAATGCAAAAATAGGCAATGTCATAACGTCATACAATTGGAACGGTAGCGATCAAGGTTGGGCAATAGTTAAAGATGGCTGGGCTACATTTAACAACGTTACAGTACGCGGCACGGTATACGCTAATTCTGGTGTGTTTAACGGTACTGTTTACGCGACTGACGGTAAATTCAGAGGCACTGTAGAAGCTACATCCTTTGTTGGTGACGTTGCGAGTATGTCAGTAATTCCAGAGGCAACATTCCCTGCGCAATCAGGGTCAGGTAGCAGGAGTGTAACCAAAAATTATTGGGATTCATCATCATCTGCTTTATCGAAAACGGTTTATGTAATGATACCTTATAACCTTGCTTACTATACATATAACCAGTCGGGACGCATTAACGTAACCATAAACATTAACGGAAATTCAAAGACTATAGACATAGAAAGGGCGGCATCAACGCCCCACAAGTCAGACGTTGCCGTTCATTGTGTTTCAGGTATTACATCTCAGCATGTTTCCGTAACTGTTACAGAAAACTACACAAATACATCATCAGCGGCAATAAGGAGACCAGGCCTAGTCCTTGTCACAAGAAGCTCTGGATCGTGGTCATAAAAATAACCCCGCTTTGCGCGGGGTTTTCTTTTAGTAGTTAGCTACACAATTCGACGGGCTACCGATGCGGCGCATATTGTGATCTAGTTCATGACACCATTGACCAGTATATGGAAGTTTTTCAGTGTCATAGACAAGATGACCATTAGCATCATAGACAATTTCTTGAGGAATTACTCCGCTATTTGGCAGGTTGTGCAATGCAGCATCTTTGTCAACAGCACAACCAGTAAGAGCAACAGCCGCAGCGAATAATACCACTTTGAGCATGTTTTTCATTTTTGAATCCCCATTCTCGTTAGCTCGCCAGGTTCATCCGGTGGCTTAAATATCCGACAAAACAACATTTCGGATATTGATATAAATCAATAAATACATTTTGTATAAGCCAGAAATGTAACACAGATCACAAAATGGTAAAATTACCAGGTTAATTAACATAATGGAGTCATTGCGATGATTTACACAACAGGCACGATAGCCGTTAGCGGAAAAACAGTTACCGGAACGGGGACTGAATTCAATGCCGCATTATCTCTGATCAGGGTTGGTTGCACCCTTATTGCCATTAGCAATCCGGTGCAGATTTTCTCAATCACAGAGGTAAAAAGCGCAACAAGTTTATCAGTAACACCTGCGGCAAGTCCTGCTATTCCGGCTGGAACTAAATTTAGTATCCTGCTTTCAGATTCGATCTCTGTGGATGGTCTTGCTCAGGATGTAGCCGAAACACTGCGTTACTATCAGGGCAAAGAATCAGAAATAGCGGACGCAGTTGAATTTTTTAGCGACAACAAAGATGTGATTTCAGCCTCAAAATTAGCATCACAATCAGCTACCACTGCAACCAACGCTGCAACAACAGCGACAAGCGCAGCCGATTCAGCTAAGACATACAGAGACGAAGCCCACGAATACGCCAATCAGACGGCGCAGCCTTACGCGTATGTTTTACAGCCGCTGCCGGATGTGTGGATACCCTTTAATGATTCGCTGGATATGATTACGGGCTATTCTCCGGGTTATAAAAAAGTGAAGATTGGCGATAATGTGGTTCAGGTTGCCAGTGATAAACAGATTAATTTCAGTCGCGCATCAACGGCAACATATATCAACAAATCTGGCGAACTGAAAACGGCGGAAATTAATGAGCCGCGATTTGAGTGTGATGGCCTGCTTATTGAGGGACAAAGAACGAACTTCTTCCAGAACAGTACAGACCCTTCGAAGTGGAATAAGTCAACTTCACTGGACGTTACAGAAACAGGCACAGATAGTTTCGGGTTTAATTATGGCCGGTTTGTCGTACAGGATTCGATTGTTGGTACAAGTAAAGCGCATACCATTATCGGACTGTATTCGAGTACCGGAGGGGTTGATACTTCAGGGGACGAAAAGCATGTAACTATATCCTGTCGGGTAAAAAGTGAAGTTGATAATATCGCCGTTCGTATTTTATTTGAACATTATGATGGGGAGGTAAGGACATCAATAGGAACAGCAAACCTGAACCTTACCACCCGCATAATTAGCAAGACAGGTCAGACAAGCCGTGTTACAGCAAGGTCTGTTAAGGATGATGCAACTGGCTGGATATTTTTTGAGGCTACATTAAAAGCAGATACAACAGAAAATACGGTTGGTGGTTTTGTCCAGTATTCTCCGGATACAGGGCAGATGGTTACATCAGGGGATTATCTCGATGTAACCACTCCACAGATTGAGGCTGGTACAGGCGCATCATCTTTTATTGTTACGGGGACGGCACCGGCAACGCGGGCAAGCGATATGGTGACAGTCCCAATCAAGAATAACCTTTATAATCTTCCTTTTACGGTTCTTTGTGAGGTACATAAGAACTGGTATAAAACGCCAAATGCAGCACCGCGTGTTTTTAATATCAGCGGTCATCAAACCGGAGCGGGGATCGAAATGGGGTTTGGTTCATCAGGTGGGTACGACGGTTTTCCGTATTGCAATATAAGTGGTTCAGACCGACGAATAAATGAAAATGCCGGGCTGGAAAAAATGGTTATGGGGATGCGTGTAAAAGCAGATCAATTGACATGTGCAATAAGTAACGGACGTATATCCAGCGAAATAAAAACAACCTGGACTTATATTCAAAGCTCCGCAACTATTCGTATCGGTGGTCAGACAACGACAGGACAACGTCATTTATTTGGTCATATCAGAAATTTTCGAGTATGGCATAAGGCATTAACTGATGCGCAATTAAGCGAAATTGTTTAAGGTGGTTAACATGAAAGACGTTAGCTTGCAATTTACTGACAAACAGCAATACAACGACATTGTGATTAATAGCGGCTTGCTGGATGCCAATTGGTCAACCGTGTTTATTGATGATATCGGTTTTGTCCTTGTATTCGACGATCCAGAAAGCGAGACACCTGTACTTATTGGGAAAAAAGGTTATTACGTCAACGTGCGTATAACTGGTGACGATGTTGATATTTCTCAGCTTGAGCCTTTCATTGTTCCAGATCCAGGCGTCCGCGCATGGGCTTAATGATGCGGCAGTGATAGCATGGTGATGTTGAAAGCATCGCCGAGAAACGAGGCGTTAGCCTCGTTTCTTTTTGTGTACCAAATAGTGACCAAATATCAAAAACCAAAATCAAAAACAACATAACATGATGTTTTATAAATGATTATTAGTTACACTAATCATTCCAGACAGGACTGGTGAGTAAGTCCAGGGTATTGAAGTTGTGCGTAATCATTGAGATCCCGTTATTTTTATCAATTTTTGTTGCTATCCGATCGCAAAAAAGCCACGTCATATGATCAGATAATTCTGATAATGATAGACGCTATTTAACACTTCACACGGTTTGTATATGGAAAAGCATTTTGCTTTTTGTATTCAATTTAGACAGAATTTTATTAATCATTTCAGGGTAATGGGGTGATGAGATGTTGCGTAACAGGGCCAGAAGGCTAGACTACAAAATAATGCGTTGATGATGGAGGCACTGTGGAAGCGATTAAGGGATCGGACGTTAATGTCCCGGATGCAGTATTTGCCTGGATGCTGGATGGTAGAGGCGGCGTTAAACCGCTGGAAAATACAGATGTGATTGATGAAGCGCATCCCTGCTGGCTCCACCTTAATTATGTACACCATGATAGCGCCCAATGGCTGGCGACAACACCGCTGCTTCCCAATAACGTACGTGATGCGCTGGCGGGCGAGAGCACACGGCCCCGAGTCAGCCGTCTCGGTGAAGGCACGCTGATTACATTGCGCTGTATAAACGGCAGCACCGATGAACGCCCCGATCAACTGGTCGCCATGCGTGTATATATGGACGGGCGGTTAATTGTTTCGACCCGACAACGCAAAGTGCTGGCGCTGGACGATGTGGTAAGCGATCTGGAAGAGGGCACGGGTCCGACCGATTGCGGGGGATGGCTGGTGGATGTATGTGATGCGTTGACCGATCATTCCAGCGAATTTATTGAGCAGCTGCACGATAAAATTATCGACCTTGAAGATAATCTCCTTGATCAGCAAATTCCACCGCGTGGATTCCTGGCTCTGCTGCGCAAACAATTAATTGTGATGCGTCGCTATATGGCACCGCAACGTGATGTTTATGCTCGTCTTGCCAGTGAACGTTTGCCGTGGATGAGCGATGACCAACGCCGTCGTATGCAGGATATTGCCGATCGCCTTGGGCGCGGGCTTGACGAAATCGACGCCTGTATAGCACGGACTGGCGTGATGGCTGATGAAATCGCTCAGGTGATGCAGGAAAATTTAGCGCGTCGTACCTATACAATGTCGTTGATGGCAATGGTCTTTTTACCCAGTACCTTTCTGACCGGGTTATTTGGCGTCAACCTTGGTGGGATCCCTGGCGGCGGGTGGCAATTCGGATTTTCAATTTTTTGTATTCTGTTAGTTGTTCTTATTGGTGGTGTTGCTTTATGGTTGCATCGTAGTAAATGGTTGTAACAAAAGCAATTTTTCCGGCTATCTGTATACAAAAACGCCGCAAAGTTTGAGCGAAGTCAATAAACTCTCTACCCATTCAGGGCAATATCTCTCTTGCAGGTGAATGCAACGTCAAGCGATGGGCGTTGCGCTCCATATTGTCTTACTTCCTTTTTTGAATTACTGCATAGCACAATTGATTCGTACGACGCCGACTTTGATGAGTCGGGTTTTTTTTGCCTGTTATTTATCAGCGTCTACCCTTTAAGAGTCCACCCAATGACCGGAGGGAAATATGACGACACTTATTTATTTGCAAATTCCTGTCCCTGAACCGATTCCTGGCGA
>504005_aEPEC
[truncated: 2,244,397 more chars]
